# Supplementary material for: The Signature Microbiota Drive Rumen Function Shifts in Goat Kids Introduced to Solid Diet Regimes
Source: Microorganisms. 2019 Oct 31;7(11):516. doi: 10.3390/microorganisms7110516 (PMC6921049; doi:10.3390/microorganisms7110516)
Supplement: Supplementary file 1 [file microorganisms-07-00516-s001.zip]

Archive with 4 entries (3 files):
- microorganisms-597628-supplementary -for conversion/
- microorganisms-597628-supplementary -for conversion/File S1 RF regression-VFA correlation-xiaokang2.xlsx
- microorganisms-597628-supplementary -for conversion/File S2 OTUs NCBI blast results.xlsx
- microorganisms-597628-supplementary -for conversion/microorganisms-597628-supplementary-for conversion.pdf
