# Supplementary material for: The Signature Microbiota Drive Rumen Function Shifts in Goat Kids Introduced to Solid Diet Regimes
Source: Microorganisms. 2019 Oct 31;7(11):516. doi: 10.3390/microorganisms7110516 (PMC6921049; doi:10.3390/microorganisms7110516)
Supplement: Supplementary file 1 [file microorganisms-07-00516-s001.zip › microorganisms-597628-supplementary -for conversion/File S1 RF regression-VFA correlation-xiaokang2.xlsx]

## Sheet: VFA
Supplementary File S1. Pearson correlation between top 50 species selected by RandomForest regression and fermentation parameters (pH, Microbial protein(MCP), ammonia nitrogen, acetate, propionate, butyrate, valerate and total VFA) and pre-slaughter live weight of goat kids
To better understand the driver OTUs functions, we identified all sequences with the highest scores contained in the NCBI BALSTN database
pH	NCBI-blast	coefficient	pvalue		MCP	NCBI-blast	coefficient	pvalue		Ammonia_nitrogen	NCBI-blast	coefficient	pvalue		acetate	NCBI-blast	coefficient	pvalue		propionate	NCBI-blast	coefficient	pvalue		butyrate	NCBI-blast	coefficient	pvalue		valerate	NCBI-blast	coefficient	pvalue		Isobutyrate	NCBI-blast	coefficient	pvalue		Isovalerate	NCBI-blast	coefficient	pvalue		Total VFA	NCBI-blast	coefficient	pvalue
OTU219_Bacteroidetes_unclassified	Marinilabilia salmonicolor JCM 21150 strain NBRC 1	0.584765	0.0108057		OTU298_Pyramidobacter	Desulfovibrio intestinalis strain KMS2 16S ribosom	-0.540393	0.0205969		OTU119_Prevotella	Prevotella ruminicola strain Bryant 23 16S ribosom	0.689646	0.00154175		OTU313_Methanomassiliicoccus	Methanomassiliicoccus luminyensis B10 16S ribosoma	-0.622872	0.00575961		OTU132_Pyramidobacter	Pyramidobacter piscolens strain W5455 16S ribosoma	-0.626461	0.00540603		OTU313_Methanomassiliicoccus	Methanomassiliicoccus luminyensis B10 16S ribosoma	-0.575808	0.0123956		OTU311_Clostridiales_unclassified	Ethanoligenens harbinense YUAN-3 16S ribosomal RNA	0.814482	3.87047e-05		OTU606_Lachnospiracea_incertae_sedis	Lachnospira pectinoschiza strain 150-1 16S ribosom	0.6986	0.00125924		OTU606_Lachnospiracea_incertae_sedis	Lachnospira pectinoschiza strain 150-1 16S ribosom	0.818202	3.33291e-05		OTU154_Methanomassiliicoccus	Methanomassiliicoccus luminyensis B10 16S ribosoma	-0.794847	8.10018e-05
OTU333_Ruminococcaceae_unclassified	Sporobacter termitidis strain SYR 16S ribosomal RN	0.512109	0.029801		OTU313_Methanomassiliicoccus	Methanomassiliicoccus luminyensis B10 16S ribosoma	-0.593844	0.0093653		OTU27_Prevotellaceae_unclassified	Prevotella falsenii strain 04052 16S ribosomal RNA	-0.536414	0.0217354		OTU365_Neisseriaceae_unclassified	Neisseria wadsworthii 9715 strain WC 05-9715 16S r	-0.853853	6.54693e-06		OTU340_Intestinimonas	Intestinimonas butyriciproducens strain SRB-521-5-	-0.45516	0.0576964		OTU183_Bacteroidetes_unclassified	Mucilaginibacter koreensis strain TF8 16S ribosoma	-0.435835	0.0706093		OTU47_Porphyromonadaceae_unclassified	Barnesiella intestinihominis strain JCM 15079 16S	0.424849	0.0788415		OTU592_Clostridium.IV	Anaeromassilibacillus senegalensis strain mt9 16S	0.546501	0.018941		OTU318_Bacillus	Bacillus massilioanorexius AP8 16S ribosomal RNA,	-0.44571	0.0637683		OTU296_Clostridiales_unclassified	Intestinimonas butyriciproducens strain SRB-521-5-	-0.745941	0.000378866
OTU182_Bacteroidetes_unclassified	Tidjanibacter massiliensis strain Marseille-P3084	0.749599	0.000341661		OTU365_Neisseriaceae_unclassified	Neisseria wadsworthii 9715 strain WC 05-9715 16S r	-0.756688	0.000278268		OTU365_Neisseriaceae_unclassified	Neisseria wadsworthii 9715 strain WC 05-9715 16S r	0.819733	3.13093e-05		OTU143_Fibrobacter	Fibrobacter succinogenes subsp. elongatus strain H	0.440591	0.0672499		OTU428_Weissella	Weissella confusa strain JCM 1093 16S ribosomal RN	-0.436387	0.0702132		OTU371_Sphaerochaeta	Sphaerochaeta pleomorpha strain Grapes 16S ribosom	-0.399216	0.100753		OTU127_Acidaminococcus	Acidaminococcus fermentans DSM 20731 16S ribosomal	0.371937	0.12855		OTU59_Prevotella	Prevotella oris strain JCM 12252 16S ribosomal RNA	0.729859	0.000585353		OTU10_Roseburia	Roseburia faecis strain M72/1 16S ribosomal RNA, p	0.371054	0.12953		OTU5_Sphingobacteriaceae_unclassified	Olivibacter sitiensis strain AW-6 16S ribosomal RN	-0.502543	0.0335458
OTU281_Bacteroidetes_unclassified	Capnocytophaga sputigena strain JCM 12967 16S ribo	0.743462	0.000405955		OTU322_Allisonella	Allisonella histaminiformans strain MR2 16S riboso	0.513443	0.0293057		OTU79_Neisseriaceae_unclassified	Snodgrassella alvi wkB2 16S ribosomal RNA, complet	0.448286	0.0620681		OTU5_Sphingobacteriaceae_unclassified	Olivibacter sitiensis strain AW-6 16S ribosomal RN	-0.486448	0.0406527		OTU104_Prevotella	Prevotella ruminicola strain Bryant 23 16S ribosom	0.106199	0.674918		OTU287_Pasteurellaceae_unclassified	Ursidibacter maritimus strain Pb43106 16S ribosoma	-0.641018	0.00414782		OTU20_Olsenella	Olsenella profusa DSM 13989 16S ribosomal RNA, par	0.467028	0.0506977		OTU102_Prevotella	Prevotella oulorum strain WPH 179 16S ribosomal RN	0.562493	0.0150984		OTU374_Veillonella	Veillonella tobetsuensis strain JCM 17976 16S ribo	-0.516587	0.0281636		OTU111_Methanomassiliicoccus	Methanomassiliicoccus luminyensis B10 16S ribosoma	-0.58946	0.0100402
OTU576_Chryseobacterium	Chryseobacterium bovis DSM 19482 strain H9 16S rib	0.712622	0.000903815		OTU529_Bacteria_unclassified	Gracilibacter thermotolerans JW/YJL-S1 16S ribosom	-0.535799	0.0219156		OTU55_Sphaerochaeta	Sphaerochaeta pleomorpha strain Grapes 16S ribosom	0.534403	0.0223293		OTU154_Methanomassiliicoccus	Methanomassiliicoccus luminyensis B10 16S ribosoma	-0.757949	0.000268095		OTU322_Allisonella	Allisonella histaminiformans strain MR2 16S riboso	0.566642	0.0142104		OTU167_Veillonellaceae_unclassified	Selenomonas noxia strain ATCC 43541 16S ribosomal	-0.601002	0.00834196		OTU39_Ruminococcaceae_unclassified	Intestinimonas butyriciproducens strain SRB-521-5-	-0.68541	0.00169268		OTU112_Anaerovibrio	Anaerovibrio lipolyticus DSM 3074 16S ribosomal RN	0.547058	0.0187953		OTU314_Blautia	Blautia schinkii strain B 16S ribosomal RNA, parti	0.589537	0.010028		OTU114_Megasphaera	Megasphaera hexanoica strain MH 16S ribosomal RNA,	0.402265	0.097941
OTU193_Bacteroidetes_unclassified	Frondibacter mangrovi strain 02OK1/10-76 16S ribos	0.579701	0.0116831		OTU371_Sphaerochaeta	Sphaerochaeta pleomorpha strain Grapes 16S ribosom	-0.403579	0.0967464		OTU177_Campylobacter	Campylobacter gracilis strain ATCC 33236 16S ribos	0.725227	0.000659871		OTU6_Prevotella	Prevotella oralis ATCC 33269 strain JCM 12251 16S	0.352524	0.151343		OTU165_Prevotellaceae_unclassified	Marseilla massiliensis strain Marseille-P2475 16S	0.653663	0.00325936		OTU39_Ruminococcaceae_unclassified	Intestinimonas butyriciproducens strain SRB-521-5-	-0.789476	9.78031e-05		OTU114_Megasphaera	Megasphaera hexanoica strain MH 16S ribosomal RNA,	0.780767	0.000131307		OTU4_Prevotellaceae_unclassified	Prevotella nigrescens strain JCM 6322 16S ribosoma	-0.145905	0.563474		OTU616_Brachymonas	Brachymonas denitrificans strain AS-P1 16S ribosom	0.580304	0.0115758		OTU165_Prevotellaceae_unclassified	Marseilla massiliensis strain Marseille-P2475 16S	0.548804	0.0183444
OTU206_Lachnospiraceae_unclassified	Butyrivibrio proteoclasticus strain B316 16S ribos	0.619676	0.00609008		OTU214_Methanobrevibacter	Methanobrevibacter millerae strain ZA-10 16S ribos	-0.265653	0.286671		OTU169_Bacteroidetes_unclassified	Aurantiacicella marina strain 2A-8 16S ribosomal R	0.840416	1.26558e-05		OTU39_Ruminococcaceae_unclassified	Intestinimonas butyriciproducens strain SRB-521-5-	-0.789876	9.64571e-05		OTU4_Prevotellaceae_unclassified	Prevotella nigrescens strain JCM 6322 16S ribosoma	-0.388668	0.110934		OTU298_Pyramidobacter	Desulfovibrio intestinalis strain KMS2 16S ribosom	-0.525463	0.0251247		OTU258_Olsenella	Olsenella scatoligenes strain SK9K4 16S ribosomal	0.837715	1.43445e-05		OTU270_Bibersteinia	Bibersteinia trehalosi strain NCTC 10370 16S ribos	-0.0974221	0.700556		OTU730_Oscillibacter	Oscillibacter ruminantium GH1 16S ribosomal RNA, p	0.774356	0.000161778		OTU6_Prevotella	Prevotella oralis ATCC 33269 strain JCM 12251 16S	0.525848	0.0249992
OTU329_Methanomassiliicoccus	Methanomassiliicoccus luminyensis B10 16S ribosoma	0.718794	0.000776379		OTU152_Mitsuokella	Mitsuokella jalaludinii strain M9 16S ribosomal RN	0.644984	0.00385015		OTU178_Bacteroides	Bacteroides heparinolyticus strain HEP 16S ribosom	0.418869	0.0836076		OTU230_Bacteroidetes_unclassified	Galbibacter mesophilus strain NBRC 101624 16S ribo	0.357991	0.144662		OTU83_Bacteroidales_unclassified	Prevotellamassilia timonensis strain Marseille-P28	0.541249	0.0203583		OTU111_Methanomassiliicoccus	Methanomassiliicoccus luminyensis B10 16S ribosoma	-0.510688	0.0303358		OTU148_Lachnospiraceae_unclassified	[Eubacterium] cellulosolvens strain 6 16S ribosoma	0.78833	0.000101748		OTU596_Ruminococcaceae_unclassified	Eubacterium coprostanoligenes strain HL 16S riboso	0.691142	0.0014912		OTU22_Succiniclasticum	Succiniclasticum ruminis strain SE10 16S ribosomal	0.83948	1.32205e-05		OTU148_Lachnospiraceae_unclassified	[Eubacterium] cellulosolvens strain 6 16S ribosoma	0.340451	0.16684
OTU483_Lachnospiraceae_unclassified	Butyrivibrio fibrisolvens strain ATCC 19171 16S ri	0.603701	0.00798029		OTU5_Sphingobacteriaceae_unclassified	Olivibacter sitiensis strain AW-6 16S ribosomal RN	-0.478858	0.0443791		OTU60_Prevotella	Prevotella oralis ATCC 33269 strain JCM 12251 16S	0.732602	0.000544651		OTU55_Sphaerochaeta	Sphaerochaeta pleomorpha strain Grapes 16S ribosom	-0.471909	0.0480133		OTU52_Bacteria_unclassified	Sphaerochaeta globosa strain Buddy 16S ribosomal R	0.134612	0.594348		OTU396_Proteobacteria_unclassified	Pelobacter propionicus strain DSM 2379 16S ribosom	0.579632	0.0116955		OTU360_Bacteroidetes_unclassified	Williamwhitmania taraxaci strain A7P-90m 16S ribos	0.26939	0.279689		OTU171_Olsenella	Olsenella umbonata strain lac31 16S ribosomal RNA,	0.365633	0.135669		OTU59_Prevotella	Prevotella oris strain JCM 12252 16S ribosomal RNA	0.608496	0.0073691		OTU313_Methanomassiliicoccus	Methanomassiliicoccus luminyensis B10 16S ribosoma	-0.629239	0.00514463
OTU454_Bacteroidetes_unclassified	Pelobium manganitolerans strain YS-25 16S ribosoma	0.769381	0.000189358		OTU60_Prevotella	Prevotella oralis ATCC 33269 strain JCM 12251 16S	-0.724436	0.000673348		OTU245_Clostridiales_unclassified	Ruminiclostridium papyrosolvens DSM 2782 16S ribos	0.796893	7.52801e-05		OTU60_Prevotella	Prevotella oralis ATCC 33269 strain JCM 12251 16S	-0.796716	7.57614e-05		OTU599_Spartobacteria_unclassified	Terrimicrobium sacchariphilum strain NM-5 16S ribo	-0.122657	0.62777		OTU539_Clostridiales_unclassified	Abyssivirga alkaniphila strain L81 16S ribosomal R	0.570817	0.0133592		OTU391_Lachnospiraceae_unclassified	Lachnoclostridium pacaense strain Marseille-P3100	0.729514	0.000590649		OTU162_Prevotella	Prevotella brevis strain GA33 16S ribosomal RNA, p	0.359548	0.142797		OTU7_Prevotella	Prevotella ruminicola strain Bryant 23 16S ribosom	0.799638	6.81467e-05		OTU396_Proteobacteria_unclassified	Pelobacter propionicus strain DSM 2379 16S ribosom	0.566902	0.0141561
OTU63_Prevotella	Prevotella bryantii B14 16S ribosomal RNA, partial	-0.399465	0.100522		OTU111_Methanomassiliicoccus	Methanomassiliicoccus luminyensis B10 16S ribosoma	-0.519852	0.0270145		OTU38_Prevotellaceae_unclassified	Bacteroides caccae strain JCM 9498 16S ribosomal R	-0.422	0.0810863		OTU296_Clostridiales_unclassified	Intestinimonas butyriciproducens strain SRB-521-5-	-0.687121	0.00163031		OTU13_Prevotella	Prevotella brevis strain GA33 16S ribosomal RNA, p	0.590638	0.00985509		OTU5_Sphingobacteriaceae_unclassified	Olivibacter sitiensis strain AW-6 16S ribosomal RN	-0.476569	0.0455524		OTU86_Pyramidobacter	Rarimicrobium hominis strain ADV70 16S ribosomal R	0.348352	0.156581		OTU53_Lachnospiraceae_unclassified	Butyrivibrio proteoclasticus strain B316 16S ribos	0.527256	0.0245435		OTU181_Bacteroidales_unclassified	Prevotella ruminicola strain Bryant 23 16S ribosom	0.444381	0.0646595		OTU55_Sphaerochaeta	Sphaerochaeta pleomorpha strain Grapes 16S ribosom	-0.501594	0.0339361
OTU30_Prevotellaceae_unclassified	Paraprevotella clara strain JCM 14859 16S ribosoma	0.384616	0.115032		OTU296_Clostridiales_unclassified	Intestinimonas butyriciproducens strain SRB-521-5-	-0.694659	0.00137775		OTU477_Ruminococcaceae_unclassified	Pseudoflavonifractor phocaeensis strain Marseille-	0.672881	0.00221217		OTU90_Bacteroidetes_unclassified	Porphyromonas pogonae strain MI 10-1288 16S riboso	-0.641916	0.00407882		OTU313_Methanomassiliicoccus	Methanomassiliicoccus luminyensis B10 16S ribosoma	-0.483024	0.0423031		OTU55_Sphaerochaeta	Sphaerochaeta pleomorpha strain Grapes 16S ribosom	-0.474752	0.0465		OTU327_Clostridium.XlVa	Anaerocolumna cellulosilytica strain SN021 16S rib	-0.649451	0.003536		OTU769_Eubacteriaceae_unclassified	Eubacterium pyruvativorans strain I-6 16S ribosoma	0.149426	0.553994		OTU109_Bacteroidetes_unclassified	Pontibacter xinjiangensis strain 311-10 16S riboso	0.512843	0.0295278		OTU24_Cloacibacillus	Cloacibacillus porcorum strain CL-84 16S ribosomal	-0.620258	0.0060288
OTU79_Neisseriaceae_unclassified	Snodgrassella alvi wkB2 16S ribosomal RNA, complet	0.685511	0.00168894		OTU287_Pasteurellaceae_unclassified	Ursidibacter maritimus strain Pb43106 16S ribosoma	-0.661577	0.00278754		OTU6_Prevotella	Prevotella oralis ATCC 33269 strain JCM 12251 16S	-0.414762	0.0870001		OTU114_Megasphaera	Megasphaera hexanoica strain MH 16S ribosomal RNA,	0.26	0.297433		OTU5_Sphingobacteriaceae_unclassified	Olivibacter sitiensis strain AW-6 16S ribosomal RN	-0.390678	0.108939		OTU205_Firmicutes_unclassified	Vallitalea pronyensis strain FatNI3 16S ribosomal	0.571539	0.0132162		OTU191_Lachnospiraceae_unclassified	Stomatobaculum longum strain ACC2 16S ribosomal RN	0.315733	0.201841		OTU233_Lachnospiraceae_unclassified	Murimonas intestini strain SRB-530-5-H 16S ribosom	0.546436	0.0189579		OTU40_Bacteroidetes_unclassified	Cytophaga xylanolytica strain DSM 6779 16S ribosom	0.660018	0.00287572		OTU365_Neisseriaceae_unclassified	Neisseria wadsworthii 9715 strain WC 05-9715 16S r	-0.836605	1.50926e-05
OTU5_Sphingobacteriaceae_unclassified	Olivibacter sitiensis strain AW-6 16S ribosomal RN	0.611809	0.00696941		OTU24_Cloacibacillus	Cloacibacillus porcorum strain CL-84 16S ribosomal	-0.607991	0.00743166		OTU537_Sphaerochaeta	Sphaerochaeta pleomorpha strain Grapes 16S ribosom	0.824719	2.54384e-05		OTU111_Methanomassiliicoccus	Methanomassiliicoccus luminyensis B10 16S ribosoma	-0.584561	0.0108401		OTU39_Ruminococcaceae_unclassified	Intestinimonas butyriciproducens strain SRB-521-5-	-0.695857	0.00134079		OTU174_Bacteroidetes_unclassified	Capnocytophaga cynodegmi DSM 19736 strain E6447 16	-0.379223	0.120653		OTU52_Bacteria_unclassified	Sphaerochaeta globosa strain Buddy 16S ribosomal R	0.511412	0.0300622		OTU129_Firmicutes_unclassified	Saccharofermentans acetigenes strain P6 16S riboso	0.224664	0.370105		OTU642_Lachnospiraceae_unclassified	Syntrophococcus sucromutans strain S195 16S riboso	0.442151	0.0661746		OTU190_Sphaerochaeta	Sphaerochaeta pleomorpha strain Grapes 16S ribosom	-0.666587	0.00251898
OTU421_Sphaerochaeta	Marispirochaeta aestuarii strain JC444 16S ribosom	0.607636	0.00747587		OTU268_Mitsuokella	Mitsuokella jalaludinii strain M9 16S ribosomal RN	0.631155	0.00497042		OTU481_Bacteroidetes_unclassified	Olivibacter sitiensis strain AW-6 16S ribosomal RN	0.766241	0.000208732		OTU119_Prevotella	Prevotella ruminicola strain Bryant 23 16S ribosom	-0.542368	0.0200494		OTU258_Olsenella	Olsenella scatoligenes strain SK9K4 16S ribosomal	0.419278	0.0832749		OTU17_Lachnospiraceae_unclassified	Butyrivibrio proteoclasticus strain B316 16S ribos	0.567529	0.0140261		OTU18_Prevotella	Prevotella ruminicola strain Bryant 23 16S ribosom	-0.292204	0.239349		OTU274_Lachnospiraceae_unclassified	Eisenbergiella massiliensis strain AT11 16S riboso	0.485231	0.0412338		OTU86_Pyramidobacter	Rarimicrobium hominis strain ADV70 16S ribosomal R	0.490901	0.0385811		OTU39_Ruminococcaceae_unclassified	Intestinimonas butyriciproducens strain SRB-521-5-	-0.845382	9.99129e-06
OTU90_Bacteroidetes_unclassified	Porphyromonas pogonae strain MI 10-1288 16S riboso	0.774432	0.000161383		OTU126_Anaeroplasma	Anaeroplasma bactoclasticum strain JR 16S ribosoma	-0.36249	0.13932		OTU472_Ruminococcaceae_unclassified	Ethanoligenens harbinense YUAN-3 16S ribosomal RNA	0.520366	0.0268367		OTU122_Ruminobacter	Ruminobacter amylophilus strain H 18 16S ribosomal	0.414922	0.086866		OTU55_Sphaerochaeta	Sphaerochaeta pleomorpha strain Grapes 16S ribosom	-0.38512	0.114517		OTU154_Methanomassiliicoccus	Methanomassiliicoccus luminyensis B10 16S ribosoma	-0.743607	0.000404327		OTU173_Megasphaera	Megasphaera elsdenii DSM 20460 16S ribosomal RNA,	0.817805	3.38706e-05		OTU351_Enterococcus	Enterococcus faecalis strain NBRC 100480 16S ribos	-0.372874	0.127514		OTU308_Treponema	Treponema porcinum strain 14V28 16S ribosomal RNA,	0.363278	0.138398		OTU13_Prevotella	Prevotella brevis strain GA33 16S ribosomal RNA, p	0.483939	0.0418571
OTU365_Neisseriaceae_unclassified	Neisseria wadsworthii 9715 strain WC 05-9715 16S r	0.766373	0.000207885		OTU39_Ruminococcaceae_unclassified	Intestinimonas butyriciproducens strain SRB-521-5-	-0.800809	6.52825e-05		OTU479_Subdivision5_genera_incertae_sedis	Kiritimatiella glycovorans strain L21-Fru-AB 16S r	0.631484	0.00494099		OTU148_Lachnospiraceae_unclassified	[Eubacterium] cellulosolvens strain 6 16S ribosoma	0.228328	0.362143		OTU105_Prevotella	Prevotella buccae ATCC 33574 strain JCM 12245 16S	-0.521972	0.0262877		OTU278_Paraprevotella	Paraprevotella clara strain JCM 14859 16S ribosoma	-0.568153	0.0138975		OTU544_Staphylococcus	Staphylococcus aureus strain S33 R 16S ribosomal R	0.139009	0.582245		OTU56_Prevotella	Prevotella paludivivens strain JCM 13650 16S ribos	0.485516	0.0410969		OTU129_Firmicutes_unclassified	Saccharofermentans acetigenes strain P6 16S riboso	0.247919	0.321237		OTU60_Prevotella	Prevotella oralis ATCC 33269 strain JCM 12251 16S	-0.790049	9.58787e-05
OTU39_Ruminococcaceae_unclassified	Intestinimonas butyriciproducens strain SRB-521-5-	0.741018	0.000434254		OTU79_Neisseriaceae_unclassified	Snodgrassella alvi wkB2 16S ribosomal RNA, complet	-0.654704	0.00319382		OTU343_Prevotellaceae_unclassified	Bacteroides cellulosilyticus strain JCM 15632 16S	0.417215	0.0849623		OTU24_Cloacibacillus	Cloacibacillus porcorum strain CL-84 16S ribosomal	-0.58944	0.0100434		OTU298_Pyramidobacter	Desulfovibrio intestinalis strain KMS2 16S ribosom	-0.414584	0.08715		OTU101_Succiniclasticum	Succiniclasticum ruminis strain SE10 16S ribosomal	-0.131545	0.602852		OTU120_Megasphaera	Megasphaera elsdenii DSM 20460 16S ribosomal RNA,	0.813669	3.99742e-05		OTU730_Oscillibacter	Oscillibacter ruminantium GH1 16S ribosomal RNA, p	0.611221	0.00703907		OTU189_Veillonellaceae_unclassified	Schwartzia succinivorans strain S1-1 16S ribosomal	0.147517	0.559124		OTU79_Neisseriaceae_unclassified	Snodgrassella alvi wkB2 16S ribosomal RNA, complet	-0.658118	0.00298631
OTU505_Butyrivibrio	Butyrivibrio proteoclasticus strain B316 16S ribos	0.633571	0.00475754		OTU154_Methanomassiliicoccus	Methanomassiliicoccus luminyensis B10 16S ribosoma	-0.754709	0.000294874		OTU13_Prevotella	Prevotella brevis strain GA33 16S ribosomal RNA, p	-0.249421	0.318219		OTU99_Elusimicrobium	Elusimicrobium minutum strain Pei191 16S ribosomal	-0.451571	0.0599495		OTU190_Sphaerochaeta	Sphaerochaeta pleomorpha strain Grapes 16S ribosom	-0.518861	0.0273592		OTU60_Prevotella	Prevotella oralis ATCC 33269 strain JCM 12251 16S	-0.692747	0.00143852		OTU171_Olsenella	Olsenella umbonata strain lac31 16S ribosomal RNA,	0.316946	0.200018		OTU181_Bacteroidales_unclassified	Bacteroides faecichinchillae JCM 17102 16S ribosom	0.308482	0.212959		OTU604_Eubacterium	Eisenbergiella massiliensis strain AT11 16S riboso	0.505567	0.0323249		OTU119_Prevotella	Prevotella ruminicola strain Bryant 23 16S ribosom	-0.604248	0.00790861
OTU313_Methanomassiliicoccus	Methanomassiliicoccus luminyensis B10 16S ribosoma	0.682237	0.00181354		OTU55_Sphaerochaeta	Sphaerochaeta pleomorpha strain Grapes 16S ribosom	-0.491608	0.0382597		OTU785_Streptophyta_unclassified	Aerosakkonema funiforme strain Lao26 16S ribosomal	0.45857	0.0556154		OTU287_Pasteurellaceae_unclassified	Ursidibacter maritimus strain Pb43106 16S ribosoma	-0.705793	0.00106469		OTU20_Olsenella	Olsenella profusa DSM 13989 16S ribosomal RNA, par	0.197191	0.432867		OTU190_Sphaerochaeta	Sphaerochaeta pleomorpha strain Grapes 16S ribosom	-0.652237	0.00335098		OTU111_Methanomassiliicoccus	Methanomassiliicoccus luminyensis B10 16S ribosoma	-0.426884	0.0772657		OTU298_Pyramidobacter	Desulfovibrio intestinalis strain KMS2 16S ribosom	-0.268063	0.282157		OTU115_Fibrobacter	Fibrobacter intestinalis strain NR9 16S ribosomal	0.524209	0.025538		OTU422_Porphyromonadaceae_unclassified	Muribaculum intestinale strain YL27 16S ribosomal	-0.489829	0.0390721
OTU373_Clostridiales_unclassified	Aminipila butyrica strain FH042 16S ribosomal RNA,	0.539504	0.020847		OTU270_Bibersteinia	Bibersteinia trehalosi strain NCTC 10370 16S ribos	-0.608189	0.00740707		OTU168_Methanomicrobium	Methanomicrobium mobile strain BP 16S ribosomal RN	0.743712	0.000403159		OTU132_Pyramidobacter	Pyramidobacter piscolens strain W5455 16S ribosoma	-0.691948	0.00146455		OTU99_Elusimicrobium	Elusimicrobium minutum strain Pei191 16S ribosomal	-0.364911	0.136501		OTU365_Neisseriaceae_unclassified	Neisseria wadsworthii 9715 strain WC 05-9715 16S r	-0.69497	0.00136809		OTU10_Roseburia	Roseburia faecis strain M72/1 16S ribosomal RNA, p	0.287956	0.246563		OTU642_Lachnospiraceae_unclassified	Syntrophococcus sucromutans strain S195 16S riboso	0.707556	0.00102104		OTU112_Anaerovibrio	Anaerovibrio lipolyticus DSM 3074 16S ribosomal RN	0.551584	0.0176445		OTU487_Firmicutes_unclassified	Ruminiclostridium cellobioparum DSM 1351 = ATCC 15	-0.768993	0.000191664
OTU477_Ruminococcaceae_unclassified	Pseudoflavonifractor phocaeensis strain Marseille-	0.802665	6.09532e-05		OTU546_Oligosphaera	Oligosphaera ethanolica strain 8KG-4 16S ribosomal	-0.672631	0.00222376		OTU539_Clostridiales_unclassified	Abyssivirga alkaniphila strain L81 16S ribosomal R	-0.434772	0.0713766		OTU290_Bacteroidetes_unclassified	Lentimicrobium saccharophilum strain TBC1 16S ribo	-0.647985	0.00363674		OTU111_Methanomassiliicoccus	Methanomassiliicoccus luminyensis B10 16S ribosoma	-0.514062	0.029078		OTU195_Firmicutes_unclassified	Gracilibacter thermotolerans JW/YJL-S1 16S ribosom	-0.517472	0.0278484		OTU296_Clostridiales_unclassified	Intestinimonas butyriciproducens strain SRB-521-5-	-0.599077	0.00860777		OTU32_Bacteroidales_unclassified	Mediterranea massiliensis strain Marseille-P2645 1	-0.278577	0.262973		OTU163_Prevotellaceae_unclassified	Prevotella dentalis DSM 3688 16S ribosomal RNA, pa	0.552398	0.0174433		OTU75_Ruminococcaceae_unclassified	Sporobacter termitidis strain SYR 16S ribosomal RN	-0.82214	2.83448e-05
OTU619_Pasteurellaceae_unclassified	Aggregatibacter aphrophilus ATCC 33389 strain CIP	0.449697	0.0611513		OTU112_Anaerovibrio	Anaerovibrio lipolyticus DSM 3074 16S ribosomal RN	0.266588	0.284914		OTU505_Butyrivibrio	Butyrivibrio proteoclasticus strain B316 16S ribos	0.830001	2.02699e-05		OTU279_Clostridiales_unclassified	Christensenella massiliensis strain Marseille-P243	-0.706016	0.00105909		OTU119_Prevotella	Prevotella ruminicola strain Bryant 23 16S ribosom	-0.527096	0.0245948		OTU246_Bacteroidetes_unclassified	Parapedobacter soli strain DCY14 16S ribosomal RNA	-0.489251	0.0393389		OTU266_Porphyromonadaceae_unclassified	Muribaculum intestinale strain YL27 16S ribosomal	-0.604725	0.00784646		OTU640_Coprococcus	Parapedobacter defluvii strain WY-1 16S ribosomal	-0.373251	0.127099		OTU102_Prevotella	Prevotella oulorum strain WPH 179 16S ribosomal RN	0.576577	0.0122522		OTU208_Bacteria_unclassified	Desulfobulbus rhabdoformis strain M16 16S ribosoma	-0.586335	0.0105448
OTU176_Prevotellaceae_unclassified	Prevotella loescheii strain JCM 8530 16S ribosomal	0.692328	0.00145211		OTU182_Bacteroidetes_unclassified	Tidjanibacter massiliensis strain Marseille-P3084	-0.597487	0.00883249		OTU371_Sphaerochaeta	Sphaerochaeta pleomorpha strain Grapes 16S ribosom	0.528616	0.0241095		OTU298_Pyramidobacter	Desulfovibrio intestinalis strain KMS2 16S ribosom	-0.502242	0.0336692		OTU24_Cloacibacillus	Cloacibacillus porcorum strain CL-84 16S ribosomal	-0.469671	0.0492305		OTU177_Campylobacter	Campylobacter gracilis strain ATCC 33236 16S ribos	-0.31814	0.198235		OTU152_Mitsuokella	Mitsuokella jalaludinii strain M9 16S ribosomal RN	0.653422	0.0032747		OTU503_Lachnospiraceae_unclassified	Blautia glucerasea strain JCM 17039 16S ribosomal	0.413194	0.088322		OTU289_Succinivibrio	Succinivibrio dextrinosolvens strain 0554 16S ribo	0.0987563	0.696638		OTU330_Firmicutes_unclassified	Desulfotomaculum nigrificans strain NCIMB 8395 16S	-0.706883	0.00103753
OTU216_Ruminococcaceae_unclassified	Sporobacter termitidis strain SYR 16S ribosomal RN	0.516974	0.0280254		OTU179_Ruminococcaceae_unclassified	Flintibacter butyricus strain BLS21 16S ribosomal	0.0808889	0.749675		OTU39_Ruminococcaceae_unclassified	Intestinimonas butyriciproducens strain SRB-521-5-	0.798558	7.08816e-05		OTU422_Porphyromonadaceae_unclassified	Muribaculum intestinale strain YL27 16S ribosomal	-0.479558	0.0440251		OTU413_Clostridium.XlVb	Anaerotignum propionicum strain JCM 1430 16S ribos	-0.579849	0.0116568		OTU296_Clostridiales_unclassified	Intestinimonas butyriciproducens strain SRB-521-5-	-0.685666	0.00168322		OTU154_Methanomassiliicoccus	Methanomassiliicoccus luminyensis B10 16S ribosoma	-0.627685	0.0052895		OTU97_Clostridiales_unclassified	Anaerobacterium chartisolvens strain T-1-35 16S ri	-0.250751	0.315559		OTU592_Clostridium.IV	Anaeromassilibacillus senegalensis strain mt9 16S	0.704459	0.00109875		OTU530_Mitsuokella	Mitsuokella jalaludinii strain M9 16S ribosomal RN	0.64415	0.00391125
OTU403_Treponema	Treponema porcinum strain 14V28 16S ribosomal RNA,	0.390048	0.109562		OTU217_Bacteroidetes_unclassified	Labilibacter marinus strain Y11 16S ribosomal RNA,	-0.511333	0.0300921		OTU372_Bacteria_unclassified	Desulfohalotomaculum halophilum strain SEBR 3139 1	0.68264	0.00179779		OTU94_Clostridiales_unclassified	Christensenella minuta strain YIT 12065 16S riboso	-0.644221	0.00390606		OTU564_Leptotrichia	Leptotrichia hongkongensis strain HKU24 16S riboso	-0.541521	0.0202826		OTU24_Cloacibacillus	Cloacibacillus porcorum strain CL-84 16S ribosomal	-0.601766	0.00823824		OTU119_Prevotella	Prevotella ruminicola strain Bryant 23 16S ribosom	-0.509181	0.0309109		OTU539_Clostridiales_unclassified	Abyssivirga alkaniphila strain L81 16S ribosomal R	-0.265544	0.286876		OTU711_Barnesiella	Muribaculum intestinale strain YL27 16S ribosomal	-0.388728	0.110874		OTU138_Prevotella	Porphyromonas pogonae strain MI 10-1288 16S riboso	-0.461434	0.053912
OTU349_Bacteroidetes_unclassified	Tidjanibacter massiliensis strain Marseille-P3084	0.737555	0.000477159		OTU192_Methanimicrococcus	Methanimicrococcus blatticola strain PA 16S riboso	-0.674414	0.00214232		OTU5_Sphingobacteriaceae_unclassified	Olivibacter sitiensis strain AW-6 16S ribosomal RN	0.355022	0.148265		OTU79_Neisseriaceae_unclassified	Snodgrassella alvi wkB2 16S ribosomal RNA, complet	-0.62823	0.00523833		OTU530_Mitsuokella	Mitsuokella jalaludinii strain M9 16S ribosomal RN	0.767043	0.000203629		OTU163_Prevotellaceae_unclassified	Prevotella dentalis DSM 3688 16S ribosomal RNA, pa	0.239436	0.338602		OTU330_Firmicutes_unclassified	Desulfotomaculum nigrificans strain NCIMB 8395 16S	-0.519427	0.0271619		OTU340_Intestinimonas	Intestinimonas butyriciproducens strain SRB-521-5-	0.334369	0.175041		OTU185_Selenomonas	Selenomonas ruminantium strain GA192 16S ribosomal	0.0192221	0.939655		OTU298_Pyramidobacter	Desulfovibrio intestinalis strain KMS2 16S ribosom	-0.542068	0.0201317
OTU413_Clostridium.XlVb	Anaerotignum propionicum strain JCM 1430 16S ribos	0.808453	4.89842e-05		OTU121_Bacteroidales_unclassified	Mediterranea massiliensis strain Marseille-P2645 1	-0.49762	0.0356088		OTU206_Lachnospiraceae_unclassified	Butyrivibrio proteoclasticus strain B316 16S ribos	0.466745	0.0508565		OTU387_Bacteroidetes_unclassified	Galbibacter mesophilus strain NBRC 101624 16S ribo	-0.713066	0.000894099		OTU21_Prevotella	Prevotella paludivivens strain JCM 13650 16S ribos	0.171012	0.497468		OTU99_Elusimicrobium	Elusimicrobium minutum strain Pei191 16S ribosomal	-0.476745	0.0454613		OTU33_Bacteroidetes_unclassified	Porphyromonas pogonae strain MI 10-1288 16S riboso	-0.40371	0.0966273		OTU518_Bacteroidales_unclassified	Porphyromonas pogonae strain MI 10-1288 16S riboso	-0.128919	0.610172		OTU781_Riemerella	Riemerella anatipestifer strain DSM 15868 16S ribo	-0.194981	0.438144		OTU290_Bacteroidetes_unclassified	Lentimicrobium saccharophilum strain TBC1 16S ribo	-0.608731	0.00734014
OTU168_Methanomicrobium	Methanomicrobium mobile strain BP 16S ribosomal RN	0.558151	0.0160742		OTU147_Bacteroidales_unclassified	Bacteroides timonensis AP1 16S ribosomal RNA, part	-0.48925	0.0393393		OTU531_Ruminococcaceae_unclassified	[Eubacterium] siraeum strain ATCC 29066 16S riboso	0.814718	3.83434e-05		OTU208_Bacteria_unclassified	Desulfobulbus rhabdoformis strain M16 16S ribosoma	-0.514646	0.0288644		OTU137_Escherichia.Shigella	Escherichia fergusonii ATCC 35469 16S ribosomal RN	-0.354354	0.149083		OTU220_Prevotella	Prevotella marshii strain JCM 13450 16S ribosomal	0.217001	0.387074		OTU186_Prevotella	Prevotella melaninogenica ATCC 25845 16S ribosomal	0.442053	0.066242		OTU784_Prevotella	Prevotella histicola strain JCM 15637 16S ribosoma	-0.0616464	0.808007		OTU199_Prevotellaceae_unclassified	Metaprevotella massiliensis strain Marseille P-311	-0.0776481	0.759418		OTU599_Spartobacteria_unclassified	Terrimicrobium sacchariphilum strain NM-5 16S ribo	-0.261725	0.294124
OTU99_Elusimicrobium	Elusimicrobium minutum strain Pei191 16S ribosomal	0.501281	0.0340657		OTU330_Firmicutes_unclassified	Desulfotomaculum nigrificans strain NCIMB 8395 16S	-0.622437	0.00580369		OTU1_Sphingobacteriaceae_unclassified	Olivibacter sitiensis strain AW-6 16S ribosomal RN	0.67847	0.00196621		OTU89_Bacteroidetes_unclassified	Schleiferia thermophila strain TU-20 16S ribosomal	-0.525255	0.025193		OTU171_Olsenella	Olsenella umbonata strain lac31 16S ribosomal RNA,	0.220033	0.380309		OTU79_Neisseriaceae_unclassified	Snodgrassella alvi wkB2 16S ribosomal RNA, complet	-0.634212	0.00470241		OTU387_Bacteroidetes_unclassified	Galbibacter mesophilus strain NBRC 101624 16S ribo	-0.599527	0.00854507		OTU460_Blautia	Blautia obeum ATCC 29174 16S ribosomal RNA, partia	-0.411891	0.0894308		OTU404_Ruminococcaceae_unclassified	Anaerotruncus rubiinfantis strain MT15 16S ribosom	0.293312	0.23749		OTU387_Bacteroidetes_unclassified	Galbibacter mesophilus strain NBRC 101624 16S ribo	-0.73871	0.000462468
OTU36_Candidatus.Endomicrobium_unclassified	Endomicrobium proavitum strain Rsa215 16S ribosoma	0.570319	0.0134587		OTU255_Comamonas	Comamonas kerstersii strain LMG 3475 16S ribosomal	-0.449142	0.0615105		OTU131_Bacteroidetes_unclassified	Pontibacter indicus strain LP100 16S ribosomal RNA	0.333243	0.176587		OTU217_Bacteroidetes_unclassified	Labilibacter marinus strain Y11 16S ribosomal RNA,	-0.432256	0.0732178		OTU396_Proteobacteria_unclassified	Pelobacter propionicus strain DSM 2379 16S ribosom	0.554902	0.0168366		OTU15_Prevotellaceae_unclassified	Metaprevotella massiliensis strain Marseille P-311	0.474925	0.0464094		OTU55_Sphaerochaeta	Sphaerochaeta pleomorpha strain Grapes 16S ribosom	-0.425542	0.0783021		OTU535_Subdivision5_genera_incertae_sedis	Limisphaera ngatamarikiensis strain NGM72.4 16S ri	0.263431	0.290873		OTU492_Ruminococcaceae_unclassified	Ethanoligenens harbinense YUAN-3 16S ribosomal RNA	-0.010779	0.96614		OTU217_Bacteroidetes_unclassified	Labilibacter marinus strain Y11 16S ribosomal RNA,	-0.511549	0.0300109
OTU298_Pyramidobacter	Desulfovibrio intestinalis strain KMS2 16S ribosom	0.557659	0.0161879		OTU413_Clostridium.XlVb	Anaerotignum propionicum strain JCM 1430 16S ribos	-0.720683	0.00074052		OTU190_Sphaerochaeta	Sphaerochaeta pleomorpha strain Grapes 16S ribosom	0.5548	0.016861		OTU178_Bacteroides	Bacteroides heparinolyticus strain HEP 16S ribosom	-0.334108	0.175398		OTU90_Bacteroidetes_unclassified	Porphyromonas pogonae strain MI 10-1288 16S riboso	-0.443974	0.0649337		OTU90_Bacteroidetes_unclassified	Porphyromonas pogonae strain MI 10-1288 16S riboso	-0.640447	0.00419218		OTU169_Bacteroidetes_unclassified	Aurantiacicella marina strain 2A-8 16S ribosomal R	-0.5646	0.0146422		OTU690_Blautia	Victivallis vadensis strain Cello 16S ribosomal RN	-0.38831	0.111292		OTU321_Rothia	Rothia mucilaginosa strain DSM 20746 16S ribosomal	-0.517842	0.0277173		OTU147_Bacteroidales_unclassified	Bacteroides timonensis AP1 16S ribosomal RNA, part	-0.626322	0.00541937
OTU1_Sphingobacteriaceae_unclassified	Olivibacter sitiensis strain AW-6 16S ribosomal RN	0.427113	0.0770898		OTU75_Ruminococcaceae_unclassified	Sporobacter termitidis strain SYR 16S ribosomal RN	-0.796406	7.6608e-05		OTU150_Spirochaetaceae_unclassified	Treponema ruminis strain Ru1 16S ribosomal RNA, pa	-0.301401	0.224195		OTU411_Clostridia_unclassified	Desulfitobacterium dehalogenans strain ATCC 51507	-0.81214	4.24546e-05		OTU604_Eubacterium	Eisenbergiella massiliensis strain AT11 16S riboso	0.611199	0.00704161		OTU114_Megasphaera	Megasphaera hexanoica strain MH 16S ribosomal RNA,	0.4518	0.0598036		OTU334_Ruminococcaceae_unclassified	Oscillibacter valericigenes strain Sjm18-20 16S ri	-0.527186	0.0245659		OTU87_Butyrivibrio	Butyrivibrio hungatei strain JK 615 16S ribosomal	-0.240764	0.335849		OTU548_Bifidobacterium	Bifidobacterium longum subsp. suillum strain Su 85	-0.288945	0.244871		OTU33_Bacteroidetes_unclassified	Porphyromonas pogonae strain MI 10-1288 16S riboso	-0.574416	0.0126585
OTU151_Ruminococcaceae_unclassified	[Clostridium] viride strain T2-7 16S ribosomal RNA	0.631967	0.00489805		OTU208_Bacteria_unclassified	Desulfobulbus rhabdoformis strain M16 16S ribosoma	-0.551032	0.0177817		OTU547_Fusobacterium	Fusobacterium necrophorum strain JCM 3718 16S ribo	0.823217	2.70986e-05		OTU330_Firmicutes_unclassified	Desulfotomaculum nigrificans strain NCIMB 8395 16S	-0.704691	0.00109276		OTU158_Clostridiales_unclassified	Anaerovorax odorimutans strain NorPut 16S ribosoma	-0.661898	0.00276966		OTU258_Olsenella	Olsenella scatoligenes strain SK9K4 16S ribosomal	0.426123	0.0778524		OTU5_Sphingobacteriaceae_unclassified	Olivibacter sitiensis strain AW-6 16S ribosomal RN	-0.382202	0.117525		OTU68_Bacteroidales_unclassified	Solitalea koreensis strain R2A36-4 16S ribosomal R	0.721684	0.000722079		OTU65_Treponema	Treponema saccharophilum strain ATCC 43261 16S rib	0.232302	0.353617		OTU169_Bacteroidetes_unclassified	Aurantiacicella marina strain 2A-8 16S ribosomal R	-0.690744	0.00150453
OTU158_Clostridiales_unclassified	Anaerovorax odorimutans strain NorPut 16S ribosoma	0.6953	0.00135786		OTU290_Bacteroidetes_unclassified	Lentimicrobium saccharophilum strain TBC1 16S ribo	-0.469786	0.0491675		OTU111_Methanomassiliicoccus	Methanomassiliicoccus luminyensis B10 16S ribosoma	0.650282	0.00347998		OTU245_Clostridiales_unclassified	Ruminiclostridium papyrosolvens DSM 2782 16S ribos	-0.789908	9.63508e-05		OTU168_Methanomicrobium	Methanomicrobium mobile strain BP 16S ribosomal RN	-0.622527	0.00579455		OTU83_Bacteroidales_unclassified	Prevotellamassilia timonensis strain Marseille-P28	0.55561	0.016668		OTU313_Methanomassiliicoccus	Methanomassiliicoccus luminyensis B10 16S ribosoma	-0.50706	0.0317348		OTU138_Prevotella	Porphyromonas pogonae strain MI 10-1288 16S riboso	-0.285031	0.25161		OTU530_Mitsuokella	Mitsuokella jalaludinii strain M9 16S ribosomal RN	0.689371	0.00155122		OTU270_Bibersteinia	Bibersteinia trehalosi strain NCTC 10370 16S ribos	-0.645515	0.00381168
OTU506_Bacteria_unclassified	Desulfotomaculum nigrificans strain NCIMB 8395 16S	0.765888	0.000211009		OTU506_Bacteria_unclassified	Desulfotomaculum nigrificans strain NCIMB 8395 16S	-0.652321	0.00334549		OTU330_Firmicutes_unclassified	Desulfotomaculum nigrificans strain NCIMB 8395 16S	0.774754	0.000159726		OTU192_Methanimicrococcus	Methanimicrococcus blatticola strain PA 16S riboso	-0.748837	0.000349143		OTU219_Bacteroidetes_unclassified	Marinilabilia salmonicolor JCM 21150 strain NBRC 1	-0.298623	0.228705		OTU6_Prevotella	Prevotella oralis ATCC 33269 strain JCM 12251 16S	0.635762	0.00457106		OTU178_Bacteroides	Bacteroides heparinolyticus strain HEP 16S ribosom	-0.263377	0.290976		OTU723_Bacteroides	Bacteroides sartorii JCM 16497 16S ribosomal RNA,	0.0597464	0.813825		OTU726_Desulfovibrionaceae_unclassified	Desulfovibrio arcticus strain B15 16S ribosomal RN	0.0011515	0.996382		OTU411_Clostridia_unclassified	Desulfitobacterium dehalogenans strain ATCC 51507	-0.803958	5.80854e-05
OTU111_Methanomassiliicoccus	Methanomassiliicoccus luminyensis B10 16S ribosoma	0.603455	0.00801278		OTU119_Prevotella	Prevotella ruminicola strain Bryant 23 16S ribosom	-0.577291	0.0121202		OTU327_Clostridium.XlVa	Anaerocolumna cellulosilytica strain SN021 16S rib	0.614711	0.00663375		OTU169_Bacteroidetes_unclassified	Aurantiacicella marina strain 2A-8 16S ribosomal R	-0.630995	0.0049847		OTU80_Clostridiales_unclassified	Vallitalea pronyensis strain FatNI3 16S ribosomal	0.303481	0.220856		OTU13_Prevotella	Prevotella brevis strain GA33 16S ribosomal RNA, p	0.53792	0.0212989		OTU278_Paraprevotella	Paraprevotella clara strain JCM 14859 16S ribosoma	-0.580442	0.0115513		OTU7_Prevotella	Prevotella ruminicola strain Bryant 23 16S ribosom	0.398628	0.101303		OTU288_Ruminococcaceae_unclassified	Ruminococcus bromii strain ATCC 27255 16S ribosoma	0.55575	0.0166349		OTU139_Bacteroidetes_unclassified	Prevotella copri DSM 18205 strain CB7 16S ribosoma	-0.552652	0.0173812
OTU458_Ruminococcaceae_unclassified	Ruminococcus bromii strain ATCC 27255 16S ribosoma	0.254954	0.307243		OTU392_Bilophila	Desulfovibrio simplex strain JCM 16812 16S ribosom	-0.598501	0.00868865		OTU154_Methanomassiliicoccus	Methanomassiliicoccus luminyensis B10 16S ribosoma	0.714981	0.000853189		OTU147_Bacteroidales_unclassified	Bacteroides timonensis AP1 16S ribosomal RNA, part	-0.663207	0.0026977		OTU44_Prevotellaceae_unclassified	Prevotella stercorea DSM 18206 strain CB35 16S rib	0.308958	0.212218		OTU126_Anaeroplasma	Anaeroplasma bactoclasticum strain JR 16S ribosoma	-0.325688	0.187208		OTU94_Clostridiales_unclassified	Christensenella minuta strain YIT 12065 16S riboso	-0.425281	0.0785045		OTU816_Lachnospiraceae_unclassified	[Eubacterium] hallii strain ATCC 27751 16S ribosom	0.0932514	0.712849		OTU461_Ruminococcaceae_unclassified	Colidextribacter massiliensis strain Marseille-P30	0.262541	0.292567		OTU94_Clostridiales_unclassified	Christensenella minuta strain YIT 12065 16S riboso	-0.601107	0.00832757
OTU322_Allisonella	Allisonella histaminiformans strain MR2 16S riboso	-0.562898	0.0150097		OTU139_Bacteroidetes_unclassified	Prevotella copri DSM 18205 strain CB7 16S ribosoma	-0.549489	0.0181699		OTU406_Proteobacteria_unclassified	Pelobacter propionicus strain DSM 2379 16S ribosom	0.611395	0.00701833		OTU281_Bacteroidetes_unclassified	Capnocytophaga sputigena strain JCM 12967 16S ribo	-0.633752	0.00474193		OTU532_Bacteroidetes_unclassified	Parabacteroides distasonis ATCC 8503 16S ribosomal	0.537557	0.0214034		OTU330_Firmicutes_unclassified	Desulfotomaculum nigrificans strain NCIMB 8395 16S	-0.60453	0.00787185		OTU147_Bacteroidales_unclassified	Bacteroides timonensis AP1 16S ribosomal RNA, part	-0.453311	0.0588491		OTU338_Prevotella	Prevotella oris strain JCM 12252 16S ribosomal RNA	0.0827272	0.744164		OTU358_Bacteria_unclassified	Treponema ruminis strain Ru1 16S ribosomal RNA, pa	0.127055	0.615389		OTU392_Bilophila	Desulfovibrio simplex strain JCM 16812 16S ribosom	-0.604799	0.0078369
OTU55_Sphaerochaeta	Sphaerochaeta pleomorpha strain Grapes 16S ribosom	0.492393	0.037905		OTU138_Prevotella	Porphyromonas pogonae strain MI 10-1288 16S riboso	-0.456849	0.056659		OTU46_Prevotella	Prevotella copri DSM 18205 strain JCM 13464 16S ri	0.107535	0.671044		OTU204_Bacteroidetes_unclassified	Solitalea canadensis DSM 3403 16S ribosomal RNA, p	0.447254	0.0627454		OTU365_Neisseriaceae_unclassified	Neisseria wadsworthii 9715 strain WC 05-9715 16S r	-0.719032	0.000771789		OTU89_Bacteroidetes_unclassified	Schleiferia thermophila strain TU-20 16S ribosomal	-0.296404	0.23235		OTU392_Bilophila	Desulfovibrio simplex strain JCM 16812 16S ribosom	-0.520006	0.026961		OTU548_Bifidobacterium	Bifidobacterium longum subsp. suillum strain Su 85	-0.352551	0.151309		OTU583_Akkermansia	Akkermansia muciniphila strain ATCC BAA-835 16S ri	-0.334306	0.175127		OTU62_Prevotellaceae_unclassified	Prevotella oulorum strain WPH 179 16S ribosomal RN	-0.40476	0.0956815
OTU190_Sphaerochaeta	Sphaerochaeta pleomorpha strain Grapes 16S ribosom	0.641072	0.00414369		OTU169_Bacteroidetes_unclassified	Aurantiacicella marina strain 2A-8 16S ribosomal R	-0.643583	0.00395323		OTU24_Cloacibacillus	Cloacibacillus porcorum strain CL-84 16S ribosomal	0.586106	0.0105825		OTU83_Bacteroidales_unclassified	Prevotellamassilia timonensis strain Marseille-P28	0.631713	0.00492054		OTU93_Treponema	Treponema pectinovorum strain VPI D-36-DR-2 16S ri	0.591124	0.00977955		OTU322_Allisonella	Allisonella histaminiformans strain MR2 16S riboso	0.422264	0.080876		OTU208_Bacteria_unclassified	Desulfobulbus rhabdoformis strain M16 16S ribosoma	-0.484117	0.041771		OTU528_Prevotella	Prevotella histicola strain JCM 15637 16S ribosoma	0.180142	0.474427		OTU679_Ruminococcaceae_unclassified	Hespellia porcina strain PC80 16S ribosomal RNA, p	-0.148936	0.555308		OTU255_Comamonas	Comamonas kerstersii strain LMG 3475 16S ribosomal	-0.470732	0.0486502
OTU131_Bacteroidetes_unclassified	Pontibacter indicus strain LP100 16S ribosomal RNA	0.599775	0.00851061		OTU62_Prevotellaceae_unclassified	Prevotella oulorum strain WPH 179 16S ribosomal RN	-0.399333	0.100645		OTU290_Bacteroidetes_unclassified	Lentimicrobium saccharophilum strain TBC1 16S ribo	0.71927	0.000767196		OTU266_Porphyromonadaceae_unclassified	Muribaculum intestinale strain YL27 16S ribosomal	-0.678286	0.00197392		OTU281_Bacteroidetes_unclassified	Capnocytophaga sputigena strain JCM 12967 16S ribo	-0.466245	0.0511387		OTU75_Ruminococcaceae_unclassified	Sporobacter termitidis strain SYR 16S ribosomal RN	-0.780703	0.000131586		OTU180_Bacteroidetes_unclassified	Sphingobacterium cibi strain CC-YY411 16S ribosoma	-0.483626	0.0420094		OTU371_Sphaerochaeta	Sphaerochaeta pleomorpha strain Grapes 16S ribosom	-0.111766	0.658829		OTU646_k_Bacteria_p_Candidatus.Saccharibacteria_g_Saccharibacteria_genera_incertae_sedis	Alkaliphilus metalliredigens QYMF 16S ribosomal RN	-0.148015	0.557784		OTU104_Prevotella	Prevotella ruminicola strain Bryant 23 16S ribosom	0.217817	0.385247
OTU141_Prevotella	Marseilla massiliensis strain Marseille-P2475 16S	0.654953	0.00317826		OTU89_Bacteroidetes_unclassified	Schleiferia thermophila strain TU-20 16S ribosomal	-0.333582	0.17612		OTU430_Clostridiales_unclassified	Saccharofermentans acetigenes strain P6 16S riboso	0.641523	0.00410892		OTU487_Firmicutes_unclassified	Ruminiclostridium cellobioparum DSM 1351 = ATCC 15	-0.712063	0.000916187		OTU154_Methanomassiliicoccus	Methanomassiliicoccus luminyensis B10 16S ribosoma	-0.634913	0.00464263		OTU132_Pyramidobacter	Pyramidobacter piscolens strain W5455 16S ribosoma	-0.580041	0.0116224		OTU24_Cloacibacillus	Cloacibacillus porcorum strain CL-84 16S ribosomal	-0.489268	0.0393313		OTU679_Ruminococcaceae_unclassified	Hespellia porcina strain PC80 16S ribosomal RNA, p	-0.403423	0.096887		OTU332_Lachnospiraceae_unclassified	Moryella indoligenes strain AIP 220.04 16S ribosom	0.52277	0.0260184		OTU178_Bacteroides	Bacteroides heparinolyticus strain HEP 16S ribosom	-0.359793	0.142505
OTU164_Clostridium.IV	[Clostridium] leptum strain DSM 753 16S ribosomal	-0.347448	0.157733		OTU266_Porphyromonadaceae_unclassified	Muribaculum intestinale strain YL27 16S ribosomal	-0.681538	0.00184109		OTU285_Treponema	Treponema porcinum strain 14V28 16S ribosomal RNA,	-0.386721	0.11289		OTU75_Ruminococcaceae_unclassified	Sporobacter termitidis strain SYR 16S ribosomal RN	-0.771977	0.000174508		OTU151_Ruminococcaceae_unclassified	[Clostridium] viride strain T2-7 16S ribosomal RNA	-0.42932	0.0754104		OTU38_Prevotellaceae_unclassified	Bacteroides caccae strain JCM 9498 16S ribosomal R	0.0889694	0.725541		OTU245_Clostridiales_unclassified	Ruminiclostridium papyrosolvens DSM 2782 16S ribos	-0.592631	0.00954825		OTU185_Selenomonas	Selenomonas ruminantium strain GA192 16S ribosomal	0.270244	0.27811		OTU512_Clostridiales_unclassified	Filifactor villosus strain DSM 1645 16S ribosomal	0.0743949	0.769233		OTU279_Clostridiales_unclassified	Christensenella massiliensis strain Marseille-P243	-0.672485	0.00223052
OTU46_Prevotella	Prevotella copri DSM 18205 strain JCM 13464 16S ri	0.012942	0.959351		OTU422_Porphyromonadaceae_unclassified	Muribaculum intestinale strain YL27 16S ribosomal	-0.483028	0.0423009		OTU36_Candidatus.Endomicrobium_unclassified	Endomicrobium proavitum strain Rsa215 16S ribosoma	0.50697	0.0317699		OTU33_Bacteroidetes_unclassified	Porphyromonas pogonae strain MI 10-1288 16S riboso	-0.621374	0.00591266		OTU403_Treponema	Treponema porcinum strain 14V28 16S ribosomal RNA,	-0.259501	0.298395		OTU138_Prevotella	Porphyromonas pogonae strain MI 10-1288 16S riboso	-0.448601	0.0618624		OTU506_Bacteria_unclassified	Desulfotomaculum nigrificans strain NCIMB 8395 16S	-0.559484	0.0157695		OTU17_Lachnospiraceae_unclassified	Butyrivibrio proteoclasticus strain B316 16S ribos	-0.10515	0.677966		OTU677_Corynebacterium	Corynebacterium matruchotii strain CIP 81.82 16S r	-0.381643	0.118107		OTU529_Bacteria_unclassified	Gracilibacter thermotolerans JW/YJL-S1 16S ribosom	-0.618199	0.00624789
OTU60_Prevotella	Prevotella oralis ATCC 33269 strain JCM 12251 16S	0.660511	0.00284762		OTU728_Lachnospiraceae_unclassified	Acetatifactor muris strain CT-m2 16S ribosomal RNA	0.253865	0.309384		OTU57_Prevotella	Prevotella ruminicola strain Bryant 23 16S ribosom	-0.273062	0.272931		OTU104_Prevotella	Prevotella ruminicola strain Bryant 23 16S ribosom	0.304674	0.218955		OTU464_Burkholderiales_unclassified	Schlegelella thermodepolymerans strain K14 16S rib	0.361292	0.140729		OTU18_Prevotella	Prevotella ruminicola strain Bryant 23 16S ribosom	0.0183012	0.942541		OTU411_Clostridia_unclassified	Desulfitobacterium dehalogenans strain ATCC 51507	-0.622915	0.00575526		OTU287_Pasteurellaceae_unclassified	Ursidibacter maritimus strain Pb43106 16S ribosoma	-0.09449	0.709191		OTU256_Prevotella	Prevotella brevis strain GA33 16S ribosomal RNA, p	0.616154	0.00647192		OTU506_Bacteria_unclassified	Desulfotomaculum nigrificans strain NCIMB 8395 16S	-0.709628	0.000971666
OTU33_Bacteroidetes_unclassified	Porphyromonas pogonae strain MI 10-1288 16S riboso	0.48904	0.0394367		OTU281_Bacteroidetes_unclassified	Capnocytophaga sputigena strain JCM 12967 16S ribo	-0.622894	0.00575741		OTU342_Lachnospiracea_incertae_sedis	Eubacterium ventriosum strain ATCC 27560 16S ribos	0.476876	0.0453936		OTU57_Prevotella	Prevotella ruminicola strain Bryant 23 16S ribosom	0.207719	0.408188		OTU148_Lachnospiraceae_unclassified	[Eubacterium] cellulosolvens strain 6 16S ribosoma	0.224983	0.369408		OTU139_Bacteroidetes_unclassified	Prevotella copri DSM 18205 strain CB7 16S ribosoma	-0.553697	0.0171265		OTU422_Porphyromonadaceae_unclassified	Muribaculum intestinale strain YL27 16S ribosomal	-0.404447	0.0959623		OTU243_Schwartzia	Schwartzia succinivorans strain S1-1 16S ribosomal	-0.10014	0.692581		OTU473_Lachnospiraceae_unclassified	[Clostridium] aminophilum strain F 16S ribosomal R	0.709943	0.000964331		OTU99_Elusimicrobium	Elusimicrobium minutum strain Pei191 16S ribosomal	-0.486474	0.0406405
OTU20_Olsenella	Olsenella profusa DSM 13989 16S ribosomal RNA, par	-0.254537	0.308063		OTU99_Elusimicrobium	Elusimicrobium minutum strain Pei191 16S ribosomal	-0.484204	0.0417286		OTU33_Bacteroidetes_unclassified	Porphyromonas pogonae strain MI 10-1288 16S riboso	0.680596	0.00187879		OTU506_Bacteria_unclassified	Desulfotomaculum nigrificans strain NCIMB 8395 16S	-0.710144	0.000959686		OTU120_Megasphaera	Megasphaera elsdenii DSM 20460 16S ribosomal RNA,	0.460523	0.0544494		OTU290_Bacteroidetes_unclassified	Lentimicrobium saccharophilum strain TBC1 16S ribo	-0.433962	0.071966		OTU290_Bacteroidetes_unclassified	Lentimicrobium saccharophilum strain TBC1 16S ribo	-0.430332	0.0746495		OTU505_Butyrivibrio	Butyrivibrio proteoclasticus strain B316 16S ribos	-0.223983	0.371597		OTU227_Prevotella	Prevotella brevis strain GA33 16S ribosomal RNA, p	0.328554	0.183131		OTU287_Pasteurellaceae_unclassified	Ursidibacter maritimus strain Pb43106 16S ribosoma	-0.708931	0.000988035
OTU152_Mitsuokella	Mitsuokella jalaludinii strain M9 16S ribosomal RN	-0.570047	0.0135131		OTU148_Lachnospiraceae_unclassified	[Eubacterium] cellulosolvens strain 6 16S ribosoma	0.543785	0.0196638		OTU566_Porphyromonadaceae_unclassified	Parabacteroides goldsteinii DSM 19448 = WAL 12034	0.58952	0.0100308		OTU392_Bilophila	Desulfovibrio simplex strain JCM 16812 16S ribosom	-0.528901	0.0240193		OTU121_Bacteroidales_unclassified	Mediterranea massiliensis strain Marseille-P2645 1	-0.429215	0.0754896		OTU266_Porphyromonadaceae_unclassified	Muribaculum intestinale strain YL27 16S ribosomal	-0.653372	0.00327791		OTU79_Neisseriaceae_unclassified	Snodgrassella alvi wkB2 16S ribosomal RNA, complet	-0.536613	0.0216773		OTU166_Clostridiales_unclassified	Acetivibrio ethanolgignens strain 77-6 16S ribosom	-0.239884	0.337671		OTU439_Ruminococcus	Ruminococcus callidus strain ATCC 27760 16S riboso	0.247592	0.321897		OTU266_Porphyromonadaceae_unclassified	Muribaculum intestinale strain YL27 16S ribosomal	-0.727444	0.000623274
OTU268_Mitsuokella	Mitsuokella jalaludinii strain M9 16S ribosomal RN	-0.59211	0.00962765		OTU357_Ruminococcaceae_unclassified	Pseudoflavonifractor phocaeensis strain Marseille-	-0.546104	0.0190451		OTU132_Pyramidobacter	Pyramidobacter piscolens strain W5455 16S ribosoma	0.492055	0.0380574		OTU270_Bibersteinia	Bibersteinia trehalosi strain NCTC 10370 16S ribos	-0.635779	0.00456961		OTU216_Ruminococcaceae_unclassified	Sporobacter termitidis strain SYR 16S ribosomal RN	-0.685034	0.00170662		OTU487_Firmicutes_unclassified	Ruminiclostridium cellobioparum DSM 1351 = ATCC 15	-0.743335	0.000407391		OTU321_Rothia	Rothia mucilaginosa strain DSM 20746 16S ribosomal	-0.141414	0.57567		OTU309_Prevotella	Prevotella corporis strain JCM 8529 16S ribosomal	0.0316591	0.900756		OTU162_Prevotella	Prevotella brevis strain GA33 16S ribosomal RNA, p	0.535167	0.0221021		OTU245_Clostridiales_unclassified	Ruminiclostridium papyrosolvens DSM 2782 16S ribos	-0.785919	0.000110486
[truncated: 4 more columns]
