# Supplementary material for: The Signature Microbiota Drive Rumen Function Shifts in Goat Kids Introduced to Solid Diet Regimes
Source: Microorganisms. 2019 Oct 31;7(11):516. doi: 10.3390/microorganisms7110516 (PMC6921049; doi:10.3390/microorganisms7110516)
Supplement: Supplementary file 1 [file microorganisms-07-00516-s001.zip › microorganisms-597628-supplementary -for conversion/File S2 OTUs NCBI blast results.xlsx]

## Sheet: Sheet1
OTUID	blast	sequencing
OTU1_Sphingobacteriaceae_unclassified	Olivibacter sitiensis strain AW-6	CTGTTCGATCCCCACGCTTTCGTGCCTGAGCGTCAATGCAGGCCCGGCCAGCTGCCTTCGCTATCGGTGTTCTGTGGCATATCTATGCATTTCACCGCTACACGCCACATTCCGCCGGCCTTGACCGCATTCAAGACAACCAGTATCAACGGCACTGCTCCGGTTGAGCCCGAGCCTTTCACCGCTGACTTAATCGCCCGCCTGCGCACCCTTTAAACCCAATAAATCCGGATAACGCTCGCATCCTCCGTATTACCGCGGCTGCTGGCACGGAGTTAGCCGATGCTTATTCTCCGGGTACCTTCAAACGGGAACACGTTCCCGTCCTTATCCCCCGGCAAAAGAGGTTTACGACCCGTAGGGCCTTCCTCCCTCACGCGGCATGGCTGGTTCAGGGTT…
OTU2_Prevotella	Prevotella brevis strain GA33	CTGTTCGATACCCGCACCTTCGAGCTTTAGCGTCAGTAAAGGCCTCGTGCGCTGCCTTCGCAATCGGAGTTCTTCGTGATATCTAAGCATTTCACCGCTACACCACGAATTCCGCGCACGTCGAACTCACTCAAGGCAACCAGTTCGCGACGCACTTCATACGGTTGAGCCGCTGCATTTCACGTCACGCTTAATCGCCCGCCTGCGCTCCCTTTAAACCCAATAAATCCGGATAACGCCCGGACCTTCCGTATTACCGCGGCTGCTGGCACGGAATTAGCCGGTCCTTATTCATAAGGTACATGCAAAACACCACACGTGGCATCATTTATCCCCTTATAAAAGCAGTTTACAACCCATAGGGCCGTCGTCCTGCACGCTACTTGGCTGGTTCAGAGT…
OTU3_Prevotella	Prevotella copri DSM 18205 strain JCM 13464	CTGTTCGATACCCGCACTTTCGAGCTTCAGCGTCAGTTGCGCTCCAGTGAGCTGCCTTCGCAATCGGAGTTCTTCGTGATATCTAAGCATTTCACCGCTACACCACGAATTCCGCCCACTTTGTGCGTACTCAAGGAAACCAGTTCGCGCTGCAGTGCAGACGTTGAGCGTCTACATTTCACAACACGCTTAATCTCCGGCCTACGCTCCCTTTAAACCCAATAAATCCGGATAACGCCCGGACCTTCCGTATTACCGCGGCTGCTGGCACGGAATTAGCCGGTCCTTATTCATAAGGTACATGCAAAAAGTCTCACGAGACTCACTTTATTCCCTTATAAAAGCAGTTTACAACCCATAGGGCCGTCTTCCTGCACGCTACTTGGCTGGTTCAGGCTC…
OTU4_Prevotellaceae_unclassified	Prevotella nigrescens strain JCM 6322	CTGTTTGATACCCGCACTTTCGAGCCTCAGTGTCAGTAAAACTCCCGGCACCTGCCTTCGCGATCGGAGTTCTTCGTGATATCTAAGCATTTCACCGCTACACCACGAATTCCAGTGCCGCTGCGTTTACTCAAGACCTGCAGTTTCAACCGCAATTTCAATGTTGAGCATCGAACTTTCACGGCTGACTTACAAACCCACCTGCGCTCCCTTTAAACCCAATAAATCCGGATAACGCCCGGACCTTCCGTATTACCGCGGCTGCTGGCACGGAATTAGCCGGTCCTTTTTCTTGCGATACTTGCAAACGGGCACACGTGCCCGACTTTACTCTCGCATAAAAGCAGTTTAAAACCTATAAGGCTGTATTCCTGCACGCTACTTGGCTGGTTCAGTCTA…
OTU5_Sphingobacteriaceae_unclassified	Olivibacter sitiensis strain AW-6	CTGTTCGATCCCCACGCTTTCGTGCCTGAGCGTCAATGCAGGCCCGGCCAGCTGCCTTCGCTATCGGTGTTCTGTGGCATATCTATGCATTTCACCGCTACACGCCACATTCCGCCGGCCTTGACCGCATTCAAGACAACCAGTATCAACGGCACTGCTCCGGTTGAGCCCGAGCCTTTCACCGCTGACTTAATCGCCCGCCTGCGCACCCTTTAAACCCAATAAATCCGGATAACGCTCGCATCCTCCGTATTACCGCGGCTGCTGGCACGGAGTTAGCCGATGCTTATTCTCCGGGTACCTTCAAACACCTACACGTAGGTGTCCTTATCCCCCGGCAAAAGAGGTTTACGACCCGTAGGGCCTTCCTCCCTCACGCGGCATGGCTGGTTCAGGGTT…
OTU6_Prevotella	Prevotella oralis ATCC 33269 strain JCM 12251	CTGTTCGATACCCGCGCTTTCGAGCTTTAGCGTCAGTAAGGATACAGCCAGCTGCCTTCGCAATCGGAGTTCTTCGTGATATCTAAGCATTTCACCGCTACACCACGAATTCCGCCGGCTTTCTACCCACTCAAGACCGCCAGTCCGCGCCGCACGACACCGGTTGAGCCGATGCTTTTCACGACACGCTTAACAGCCCGCCTACGCTCCCTTTAAACCCAATAAATCCGGATAACGCCCGGACCTTCCGTATTACCGCGGCTGCTGGCACGGAATTAGCCGGTCCTTATTCATGCGGTACCTGCAATAAGCCACGCGTGGCCCACTTTATCCCCGCATAAAAGCAGTTTACAACCCATAGGGCAGTCGTCCTGCACGCTACTTGGCTGGTTCAGGCTT…
OTU7_Prevotella	Prevotella ruminicola strain Bryant 23	CTGTTCGATACCCGCACCTTCGAGCTTTAGCGTCAGTAAAGGCCTTGTTGGCTGCCTTCGCAATCGGAGTTCTTCGTGATATCTAAGCATTTCACCGCTACACCACGAATTCCGCCAACATCGAACTCACTCAAGATAACCAGTTCGCGACGCAGTTCAGCCGTTGAGCGGCTACATTTCACGTCACGCTTAATCATCAGCCTGCGCTCCCTTTAAACCCAATAAATCCGGATAACGCCTGGACCTTCCGTATTACCGCGGCTGCTGGCACGGAATTAGCCGGTCCTTATTCATATAGTACCTACAAACGGGGACACGTCCCCGACTTTATCCCTATATAAAAGCAGTTTACAACCCATAGGGCCGTCATCCTGCACGCTACTTGGCTGGTTCAGACTT…
OTU8_Prevotella	Prevotella copri DSM 18205 strain JCM 13464	CTGTTCGATACCCGCACTTTCGAGCTTCAGCGTCAGTTGCGCTCCAGTGAGCTGCCTTCGCAATCGGAGTTCTTCGTGATATCTAAGCATTTCACCGCTACACCACGAATTCCGCCCACTTTGTGCGTACTCAAGGAAACCAGTTCGCGCTGCAGTGCAGACGTTGAGCGCCTACATTTCACAACACGCTTAATCTCCGGCCTACGCTCCCTTTAAACCCAATAAATCCGGATAACGCCCGGACCTTCCGTATTACCGCGGCTGCTGGCACGGAATTAGCCGGTCCTTATTCATAAGGTACATGCAAAAAGAGTCACGACTCTCACTTTATTCCCTTATAAAAGCAGTTTACAACCCATAGGGCCGTCATCCTGCACGCTACTTGGCTGGTTCAGGCTC…
OTU9_Succinivibrio	Succinivibrio dextrinosolvens strain 0554	CTGTTTGCTACCCACGCTTTCGCATATGAGCGTCAGTATTTGCCCAGGAGACTGCCTTCGCCTTTGGTGTTCTTCCAGATATCTACGCATTCCACCGCTACACCTGGAATTCCGTCTCCCCCTGCAATACTCTAGTCTGACAGTTTAGTATGCAGCTCCCAGGTTGAGCCCGGGGATTTCACATCCTACTTGTCTAACCGCCTGCATGCCCTTTACGCCCAGTTATTCCGATTAACGCTTGCACCCTCCGTATTACCGCGGCTGCTGGCACGGAGTTAGCCGGTGCTTCTTCTGAGGGTAACGTCATTCTCCTCCCCTCCGAAAGTGCTTTACAACCCGAAGGCCTTCTTCACACACGCGGCATGGCTGCATCAGAGTTTCCTCCATTGTGCAATATTC…
OTU10_Roseburia	Roseburia faecis strain M72/1	CTGTTTGCTCCCCACGCTTTCGAGCCTCAGCGTCAGTTATCGTCCAGTAAGCCGCCTTCGCCACTGGTGTTCCTCCTAATATCTACGCATTTCACCGCTACACTAGGAATTCCACTTACCCCTCCGACACTCTAGTACGACAGTTTCCAATGCAGTACCGGGGTTGAGCCCCGGGCTTTCACATCAGACTTGCCGCACCGCCTGCGCTCCCTTTACACCCAGTAAATCCGGATAACGCTTGCACCATACGTATTACCGCGGCTGCTGGCACGTATTTAGCCGGTGCTTCTTAGTCAGGTACCGTCATTCTTCTTCCCTGCTGATAGAGCTTTACATACCGAAATACTTCTTCGCTCACGCGGCGTCGCTGCATCAGGGTTTCCCCCATTGTGCAATATT…
OTU11_Fibrobacter	Fibrobacter succinogenes subsp. elongatus strain H	CTGTTTGCTACCCGCACTTTCGAGCATGAGCGTCGATTAGTCCCCAGCAAGCTGCCTTCGCCATCGGTGTTCTTCCTGATCTCTACGCATTCCACCGCTACACCAGGAATTCCGCTTGCCCCTGAACTATCCAAGAAACCCAGTTCGGACTGCAGGTCCGGGGTTGGGCCCCGGTATTGTACAATCCGCTTGAGCTTCCGCCTGCGCTCCCTTTACGCCCAGTGATTCCGAACAACGCTTGCACCCCTCGTATTACCGCGGCTGCTGGCACGAAGTTTGCCGGTGCTTCCTCTCGAGGTACATTCAACTGAGCCGGAACTCAGCCTTATTCCCTCACGACAGTGGTTTACACACCGAAATGCTTCTTCCCACACGTGGCGTTGCTGCATCAGGGTTTCC…
OTU12_Selenomonas	Selenomonas bovis strain WG	CCGTTCGCTCCCCTGGCTTTCGAGCCTCAGCGTCAGTTACAGTCCAGAAAGCCGCCTTCGCCACTGGTGTTCCTCCTAATATCTACGCATTTCACCGCTACACTAGGAATTCCGCTTTCCTCTCCTGCACTCAAGAATGATAGTTTCTATCCCCTCACGGGGTTGAGCCCCGCACTTTTAAGATAGACTTACCTTCCCGCCTGCGCTCCCTTTACGCCCAATAATTCCGGACAACGCTCGCCACCTACGTATTACCGCGGCTGCTGGCACGTAGTTAGCCGTGGCTTCCTCGTCAGGTACCGTCATTTGAAACCTATGTTCTAGGCCTCAACATTCGTCCCCGACAACAGAGCTTTACGATCCGAAGACCTTCTTCACTCACGCGGCGTTGCTCCGTCA…
OTU13_Prevotella	Prevotella brevis strain GA33	CTGTTCGATACCCGCACCTTCGAGCTTTAGCGTCAGTAAAGGCCTCGTCAGCTGCCTTCGCAATCGGGGTTCTTCGTGATATCTAAGCATTTCACCGCTACACCACGAATTCCGCCGACGTCGGACTCACTCAAGGCTCCCAGTTCGCGACGCACTTCGGACGGTTGAGCCGCCGCATTTCACGTCACGCTTAAAAGCCCGCCTGCGCTCCCTTTAAACCCAATAAATCCGGATAACGCCCGGACCTTCCGTATTACCGCGGCTGCTGGCACGGAATTAGCCGGTCCTTATTCATAAGGTACATGCAAAACACCACACGTGGCACCTTTTATTCCCTTATAAAAGCAGTTTACAACCCATAGGGCCGTCATCCTGCACGCTACTTGGCTGGTTCAGAGT…
OTU14_Prevotella	Prevotella histicola strain JCM 15637	CTGTTCGATACCCGCACTTTCGAGCTTCAGCGTCAGTTGCGCTCCCGCGAGCTGCCTTCGCAATCGGGGTTCTTCGTCATATCTAAGCATTTCACCGCTACACGACAAATTCCGCCCGCGTTGCGCGCACTCTAGTGGACCAGTATGCGCTGCAAGTCAGACGTTGAGCGCCTACATTTCACAACACACTTAATCCACGGCCTACGCTCCCTTTAAACCCAATAAATCCGGATAACGCCCGGACCTTCCGTATTACCGCGGCTGCTGGCACGGAATTAGCCGGTCCTTATTCGTATGGTACCTGCAATACTCCACACGTGGAGCAATTTATCCCCATACAAAAGCAGTTTACAACCCATAGGGCCGTCATCCTGCACGCTACTTGGCTGGTTCAGGCTC…
OTU15_Prevotellaceae_unclassified	Metaprevotella massiliensis strain Marseille P-311	CTGTTCGATACCCGCACCTTCGAGCATGAACGTCAGTAAGACTGCGGCAAGCTGCCTTCGCAATCGGGGTTCTTCGTGATATCTAAGCATTTCACCGCTACACCACGAATTCCGCCTGCCTACCGTCCACTCAAGGCCGCCAGTTCGCGACGCAGCCGAAGGTTGAGCCCCCGGATTTCACGTCACGCTTAACAGCCCGTCTGCGCTCCCTTTAAACCCAATAAATCCGGATAACGCCCGGACCTTCCGTATTACCGCGGCTGCTGGCACGGAATTAGCCGGTCCTTATTCATCAGGTACCTGCAAACCGCTACACGTAGCGGACTTTATCCCCTGATAAAAGGAGTTTACAACCCGTAGGGCCGTCATCCTCCACGCTACTTGGCTGGTTCAGGCTCT…
OTU16_Prevotella	Prevotella ruminicola strain Bryant 23	CTGTTCGATACCCGCACCTTCGAGCTTTAGCGTCAGTAAAGGCCTTGTGGGCTGCCTTCGCAATCGGAGTTCTTCGTGATATCTAAGCATTTCACCGCTACACCACGAATTCCGCCCACATCGAACTCACTCAAGATAACCAGTTCGCGACGCAGTTCAGCCGTTGAGCGGCTACATTTCACGTCACGCTTAATCATCAGCCTGCGCTCCCTTTAAACCCAATAAATCCGGATAACGCCCGGACCTTCCGTATTACCGCGGCTGCTGGCACGGAATTAGCCGGTCCTTATTCATGCGGTACCTGCAAATGGCTACACGTAGCCAACTTTATCCCCGCATAAAAGCAGTTTACAACCCATAGGGCCGTCGTCCTGCACGCTACTTGGCTGGTTCAGGCTC…
OTU17_Lachnospiraceae_unclassified	Butyrivibrio proteoclasticus strain B316	CTGTTTGCTCCCCACGCTTTCGAGCCTCAACGTCAGTTACTGTCCAGCAAGCCGCCTTCGCCACCGGTGTTCCTCCTGATATCTACGCATTTCACCGCTACACCAGGAATTCCGCTTGCCCTTCCAGTACTCCAGATAAACAGTTTCCAATGCAGTCCCGCGGTTGAGCCGCGGGCTTTCACATCAGACTTGCTTCTCCGTCTGCGCTCCCTTTACACCCAGTAAATCCGGATAACGCTCGCCCCCTACGTATTACCGCGGCTGCTGGCACGTAGTTAGCCGGGGCTTCTTACTCAGGTACCGTCATCTCCCCTTTCGGGGCCTTTCTTCCCTGCTGATAGAGCTTTACATACCGAAATACTTCATCACTCACGCGGCGTCGCTGCATCAGAGTTTCCT…
OTU18_Prevotella	Prevotella ruminicola strain Bryant 23	CTGTTCGATACCCGCACTTTCGAGCTTTAGCGTCAGTTAAGGACTCGTCGGCTGCCTTCGCAATCGGGGTTCTTCGTGATATCTAAGCATTTCACCGCTACACCACGAATTCCGCCAACGTCGTACTCACTCAAGAAAACCAGTTCGCGACGCAGTTCCACGGTTGAGCCGGGACATTTCACGTCACGCTTAATCTTCCGCCTGCGCTCCCTTTAAACCCAATAAATCCGGATAACGCCCGGACCTTCCGTATTACCGCGGCTGCTGGCACGGAATTAGCCGGTCCTTATTCATGCGGTACATACAAACAGGCACACGTGCCCGACTTTATTCCCGCATAAAAGCAGTTTACAACCCATAGGGCAGTCATCCTGCACGCTACTTGGCTGGTTCAGGCTC…
OTU19_Prevotella	Prevotella histicola strain JCM 15637	CTGTTCGATACCCGCACTTTCGAGCTTCAGCGTCAGTTGCGCTCCCGCGAGCTGCCTTCGCAATCGGGGTTCTTCGTCATATCTAAGCATTTCACCGCTACACGACAAATTCCGCCCGCGTTGCGCGCACTCAAGTGGACCAGTATGCGCTGCAAGTCAGACGTTGAGCGCCTACATTTCACAACACACTTAATCCACGGCCTACGCTCCCTTTAAACCCAATAAATCCGGATAACGCCCGGACCTTCCGTATTACCGCGGCTGCTGGCACGGAATTAGCCGGTCCTTATTCGCAGGGTACCTGCAATAAGTCACACGTGACTCACTTTATCCCCCTGCAAAAGCAGTTTACAACCCATAGGGCCGTCATCCTGCACGCTACTTGGCTGGTTCAGGCTC…
OTU20_Olsenella	Olsenella profusa DSM 13989	CTGTTCGCTCCCCTAGCTTTCGCGCCTCAGCGTCAGTCGTGGCCCAGAAGGCCGCCTTCGCCACCGGTGTTCTTCCCGATATCTGCGCATTCCACCGCTACACCGGGAATTCCGCCTTCCCCTGCCAGACTCAAGCCGGCCGGTATCGGGAGCGGACGGGGGTTGAGCCCCCGGATTTGACTCCCGACCAGGCTGGCCGCCTACGCGCGCTTTACGCCCAATGAATCCGGATAACGCTTGCCCCCTACGTATTACCGCGGCTGCTGGCACGTAGTTAGCCGGGGCTTCTTCTGCAGGTACCGTCACTTTCGCCTCGTCCCTGCTGAAAGCGGTTTACAGCCCGAAGGCCTTCGTCCCGCACGCGGCGTCGCTGCATCAGGCTTCCGCCCATTGTGCAAG…
OTU21_Prevotella	Prevotella paludivivens strain JCM 13650	CTGTTCGATACCCGCGCTTTCGAGCTTCAGCGTCAGTCTCGCTCCCGTAAGCTGCCTTCGCAATCGGAGTTCTTCGTGATATCTAAGCATTTCACCGCTACACCACGAATTCCGCCTACGTTGCGCGTACTCAAGCACGACAGTTCGCGCTGCACGTCACCGGTTGAGCCGGTACATTTCACAGCACGCTTACCATGCGGCCTACGCTCCCTTTAAACCCAATAAATCCGGATAACGCCAGGACCTTCCGTATTACCGCGGCTGCTGGCACGGAATTAGCCGGTCCTTATTCATGCGGTACCTGCAAACACCCACACGTGGGTGACTTTATCCCCGCATAAAAGCAGTTTACAACCCATAGGGCCCTCATCCTGCACGCTACTTGGCTGGTTCAGACTC…
OTU22_Succiniclasticum	Succiniclasticum ruminis strain SE10	CCGTTCGCTACCCTGGCTTTCGCATCTCAGCGTCAGACACAGTCCAGAAAGGCGCCTTCGCCACCGGTGTTCTTCCCAATATCTACGCATTTCACCGCTACACTGGGAGTTCCCCTTTCCTCTCCTGCACTCAAGTCCCCCAGTTTCGATCGCCATACGGCGTTAAGCACCGCATTTTCACGACCGACTTAAGGAACCGCCTACATGCGCTTTACGCCCAATAATTCCGGACAACGCTTGCCACCTACGTATTACCGCGGCTGCTGGCACGTAGTTAGCCGTGGCTTCCTCGTTCACTACCGTCACTGGGGACCCATTTCCTGGTCCCCCCGTTCGTCGTGAACAACAGAGTTTTACGTTCCGAAGAACTTCATCACTCACGCGGCGTTGCTCCGTCAG…
OTU23_Spirochaetaceae_unclassified	Treponema succinifaciens DSM 2489	CTGTTCGCTACCCGCACCTTCGCGCCTCAGCGTCAGTCTCCCGCTCGCGGCCCGCCTTCGCCACCGGTGTTCTTCCAGATATCTACAGATTTCACCCCTACACCTGGAATTCCGGCCGCGCCACGGGGACTCGAGCCGCACAGTATCGGGAGCAGTCCGCGGGTTGAGCCCGCGCCTTTCACTCCCGACTTATGCGGCCGCCTACACGCCCTTTACGCCCAATGATTCCGAACAACGCTTGCGCCTTACGTGTTACCGCGGCTGCTGGCACGTAATTAGCCGGCGCTTATTCATGCGCTACAGTCACCGCCCGGGCATTGCCTCCCGGACTTATTCCTCGCGCATAAAAGGGCTTTACAACCTTCCGGCCTTCATCGCCCACGCGGCGTCGCTCCGTCA…
OTU24_Cloacibacillus	Cloacibacillus porcorum strain CL-84	CCGTTCGCTGCCCTGGCTTTCGCACATGAGCGTCAGTTGTGTGCCAGGAAGCCGCCTTCGCCACTGGTGTTCCTCCCGATATCTACGCATTTCACCGCTACACCGGGAATTCCACTTCCCTCTCACATACTCTAGGCCGCCAGTATCTATCGTAGAACGGAGGTTGAGCCTCCGCCTTTGACGACAGACTTAACGGCCAGCCTGCGTGCGCTTTACGCCCAGTAATTCCGAACAACGCTTGCCCCCTACGTATTACCGCGGCTGCTGGCACGTAGTTTGCCGGGGCTTCCTCGTGTGGTACCGTCATTATCTTCCCACACAACAGGGCTTTACATCCCGAAGGATTTCTTCACCCACGCGGCGTCGCTGGGTCAGGGTTCCCCCCATTGCCCAATATTC…
OTU25_Prevotella	Prevotella ruminicola strain Bryant 23	CTGTTCGATACCCGCACCTTCGAGCTTTAGCGTCAGTAAAGGCCTTGTTGGCTGCCTTCGCAATCGGAGTTCTTCGTGATATCTAAGCATTTCACCGCTACACCACGAATTCCGCCAACATCGAACTCACTCAAGATAGCCAGTTCGCGACGCAGTGCAGCCGTTGAGCGGCTACATTTCACGTCACGCTTAACCATCGGCCTGCGCTCCCTTTAAACCCAATAAATCCGGATAACGCCCGGACCTTCCGTATTACCGCGGCTGCTGGCACGGAATTAGCCGGTCCTTATTCATACAGTACCTACAAAAGGGAACACGTTCCCCACTTTATCCCTGTATAAAAGCAGTTTACAACCCATAGGGCCGTCATCCTGCACGCTACTTGGCTGGTTCAGGCTC…
OTU26_Ruminobacter	Ruminobacter amylophilus strain H 18	CTGTTTGCTCCCCACGCTTTCGCTCCTCAGCGTCAGTCTCTGTCCAGGAGGCCGCCTTCGCCACCGGTATTCCTCCAGATATCTACGCATTTCACCGCTACACCTGGAATTCTACCTCCCTCTACAGTACTCTAGTCTGTCAGTTTCAAATGCGGTTCCCAGGTTAAGCCCGGGGCTTTCACATCTGACTTGACAAACCGCCTACGAGCTCTTTACGCCCAGTTATTCCGATTAACGCTCGCACCCTCCGTATTACCGCGGCTGCTGGCACGGAGTTAGCCGGTGCTTCTTCTGTATGTAACGTCAATGAACTAAGCTATTAACTCAGCTCACTTCCTCCATACTGAAAGTGCTTTACAACCCAAAGGCCTTCTTCACACACGCGGCATGGCTGCATCA…
OTU27_Prevotellaceae_unclassified	Prevotella falsenii strain 04052	CTGTTCGATACCCGCGCTTTCGAGCATGAGCGTCAGTAACACTGCGGAAAGCTGCCTTCGCAATCGGGGTTCCTCGTGATATCTAAGCATTTCACCGCTACACCACGAATTCCGCCTTCCTACCGTGAACTCAAGCCCACCAGTTCGCGACGCAGTGCAGATGTTGAGCAACTACATTTCACGTCACGCTTAACGGGCCGCCTGCGCTCCCTTTAAACCCAATAAATCCGGATAACGCCTGGACCTTCCGTATTACCGCGGCTGCTGGCACGGAATTAGCCGGTCCTTATTCGAACGGTACATACAAAACGGCACGCGTGCCGCACTTTATTCCCGAACAAAAGAGGTTTACAACCCGTAGGGCAGTCTTCCCTCACGCTACTTGGCTGGTTCAGGCTC…
OTU28_Prevotella	Prevotella brevis strain GA33	CTGTTCGATACCCGCACCTTCGAGCTTTAGCGTCAGTTATAGCCTCGCCAGCTGCCTTCGCAATCGGAGTTCTTCGTGATATCTAAGCATTTCACCGCTACACCACGAATTCCGCTGACGTCGAATACACTCAAGGAAACCAGTTCGCGACGCACTTCCACGGTTGAGCCGCGGCATTTCACGTCACGCTTAATCTCCAGCCTGCGCTCCCTTTAAACCCAATAAATCCGGATAACGCCCGGACCTTCCGTATTACCGCGGCTGCTGGCACGGAATTAGCCGGTCCTTATTCTTACGGTACATACAAAACGGGACACGTCCCGCACTTTATTCCCGTACAAAAGCAGTTTACAACCCATAGGGCCGTCATCCTGCACGCTACTTGGCTGGTTCAGACTT…
OTU29_Prevotella	Prevotella oralis ATCC 33269 strain JCM 12251	CTGTTCGATACCCGCACTTTCGAGCTTTAGCGTCAGTTAAGGACTGGAAAGCTGCCTTCGCAATCGGAGTTCTTCGTGATATCTAAGCATTTCACCGCTACACCACGAATTCCGCCTTCCTCGTACTCACTCAAGGACTCCAGTTCGCGCTGCACATCGACGGTTGAGCCGCCGCATTTCACAACACGCTTAAAATCCAGCCTGCGCTCCCTTTAAACCCAATAAATCCGGATAACGCCCGGACCTTCCGTATTACCGCGGCTGCTGGCACGGAATTAGCCGGTCCTTATTCATGCGGTACATACAAACCACTACACGTAGTGGACTTTATTCCCGCATAAAAGCAGTTTACAACCCATAGGGCAGTCATCCTGCACGCTACTTGGCTGGTTCAGGCTC…
OTU30_Prevotellaceae_unclassified	Paraprevotella clara strain JCM 14859	CTGTTTGATACCCGCACTTTCGAGCCTCAGCGTCAATCGCACTCCAGAAGACTGCCTTCGCAATCGGAGTTCTTCGTCATATCTAAGCATTTCACCGCTACACGACGAATTCCATCTTCCTTGCGTGTATTCAAGGTCTCCAGTTTCCACGGCAGGACGACGTTGGGCGCCGACATTTTACCGCAGACTTAAAAACCCGCCTACGCTCCCTTTAAACCCAATAAATCCGGATAACGCTCGCATCTTCCGTATTACCGCGGCTGCTGGCACGGAATTAGCCGATGCTTATTCGTACGGTACATGCAAAAAGGCAGCGCGTGCCTCACTTTATTCCCGTACAAAAGAAGTTTACAACCCGTAGGGCCGTCGTCCTTCACGCTACTTGGCTGGTTCAGACTT…
OTU31_Fibrobacter	Fibrobacter succinogenes subsp. elongatus strain H	CTGTTTGCTACCCGCGCTTTCGAGCCTCAGCGTCGATGAGTCCCCAGCAGGCTGCCTTCGCCATCGGTGTTCTTCCTGATCTCTACGCATTCCACCGCTACACCAGGAATTCCGCCTGCCCCTGAACTATCCAAGATGTCCAGTTCGGACTGCAGGTCCGGGGTTGGGCCCCGGTATTGTACAATCCGCTTGAACATCCGCCTACGCTCCCTTTACGCCCAGTGATTCCGAACAACGCTTGCACCCCTCGTATTACCGCGGCTGCTGGCACGAAGTTTGCCGGTGCTTCCTTTCGAGGTACATTCCCCCGCGCCCGAAGACGCGTATTATTCCCTCACGACAGTGGTTTACACACCGAAATGCTTCTTCCCACACGTGGCGTTGCTGCATCAGGGTTTC…
OTU32_Bacteroidales_unclassified	Mediterranea massiliensis strain Marseille-P2645 1	CTGTTCGATACCCGCGCTTTCGAGCCTCAGCGTCAATCACGGGCCAGGAGGCTGCCTTCGCAATCGGGGTTCTTCGCCATATCTAAGCATTTCACCGCTACATGGCGAGTTCCGCCTCCCTTGACCGCATTCAAGGGCGCCAGTTCCAACGGCAGGCCATCGTTGGGCGATGACATTTGACCGCTGGCTTGACGCTCCGCCTACGCTCCCTTTAAACCCAATAAATCCGGATAACGCCCGCATCTTCCGTATTACCGCGGCTGCTGGCACGGAATTAGCCGATGCTTATTCTCCGGGTACATGCAGACCGGCACGCGTGCCGACGGTTATTCCCCGGAAAAAGAGGTTTACAACCCATAGGGCCGTCTTCCCTCACGCTACTTGGCTGGTTCAGGCTCG…
OTU33_Bacteroidetes_unclassified	Porphyromonas pogonae strain MI 10-1288	CTGTTTGATCCCCACACTTTCGTGCCTCAGCGTCAATCACGGATTTGTGAGATGCCTTCGCAATCGGTGTTCTGTGTGATATCTATGCATTTCACCGCTACACCACACATTCCTCCCACAGCATCCGCATTCAAGAACTCCAGTTTCAACGGCAGGTCAAGGGTTGAGCCCTTGCGTTTCACCGCTGACTTAAAATCCCGCCTACGCACCCTTTAAACCCAATAAATCCGGATAACGCTCGCATCCTCCGTATTACCGCGGCTGCTGGCACGGAGTTAGCCGATGCTTATTCGTACGATACTCTCATCGTGTCACTCGTGACACTTATTGCTCTCGTACAAAAGAAGTTTACAATCCATAGGACCTTATTCCTTCACGCGGCATGGCTGGATCAGCCTT…
OTU34_Ruminococcus	Ruminococcus albus 7 = DSM 20455	CTGTTTGCTCCCCACGCTTTCGAGCCTCAGCGTCAGTTAAAGCCCAGTAAGCCGCCTTCGCCACTGATGTTCCTCCTAATATCTACGCATTTCACCGCTACACTAGGAATTCCGCTTACCTCTACTTCACTCAAGAACTACAGTTTCAAGTGCAGTTCAGGGGTTGAGCCCCTGCATTTCACACCTGACTTGCAATCCCGCCTACGCTCCCTTTACACCCAGTAATTCCGGACAACGCTCGCTCCCTACGTATTACCGCGGCTGCTGGCACGTAGTTAGCCGGAGCTTCCTCAACAGGTACCGTCATTATCGTCCCTGTCAACAGAGGTTTACAATCCTAAAACCTTCTTCCCTCACGCGGCATCGCTGCATCAGAGTTTCCTCCATTGTGCAATATTC…
OTU35_Prevotella	Prevotella oulorum strain JCM 14966	CTGTTCGATACCCGCACTTTCGAGCTTTAGCGTCAGTTAAGGACTCGTGGACTGCCTTCGCAATCGGAGTTCTTCGTGATATCTAAGCATTTCACCGCTACACCACGAATTCCGTCCACGTCGTACTCACTCAAGAACCCCAGTTCGCGCTGCAGTTCGGCGGTTGAGCCGCCACATTTCACAACACGCTTAAAGTCCCGCCTGCGCTCCCTTTAAACCCAATAAATCCGGATAACGCCCGGACCTTCCGTATTACCGCGGCTGCTGGCACGGAATTAGCCGGTCCTTATTCATAGGGTACATACAAAAAAGTACACGTACTCCACTTTATTCCCCTATAAAAGCAGTTTACAACCCATAGGGCAGTCGTCCTGCACGCTACTTGGCTGGTTCAGACTC…
OTU36_Candidatus.Endomicrobium_unclassified	Endomicrobium proavitum strain Rsa215	CTGTTTGCTACCCTAGCTTTCGTACCTCAGTGTCAGTATTGTGCCAGGAGACTGCTTTCGCCATCGGTGTTCCTCCTGATATCTACGCATTTCACCGCTACACCAGGAATTCCGTCTCCCCCTCACACACTCAAGCCAGACAGTATCTATGTACCCTTCCCGGTTGAGCCAGGAAATTTCACCATAGACTTATCTAACCACCTACATACGCTTTACGCCTAGTAATTCCGAGTAACGCTCGCCACCTTCGTATTACCGCGGCTGCTGGCACGAAGTTAGCCGTGGCTTTTTCTGAGGGTACCGTCAATTTATTCGTCCCCTCCAAAAGGAGTTTACAATCCGAAAACCTTCGTCCTCCACGCGGCGTCGCTGGATCAGGGTTTCCCCCATTGTCCAAAA…
OTU37_Prevotella	Prevotella oris strain JCM 12252	CTGTTCGATACCCGCACTTTCGAGCATGAGCGTCAGTCTGACTGCTGCCAGCTGCCTTCGCAATCGGAGTTCTTCGTGATATCTAAGCATTTCACCGCTACACCACGAATTCCGCCGGCATTCCGTAGACTCAAGCCCATCAGTTCGCGACGCAATTCAGACGTTGAGCGCCTACATTTCACGTCACGCTTAAAAGGCCGCCTGCGCTCCCTTTAAACCCAATAAATCCGGATAACGCCCGGACCTTCCGTATTACCGCGGCTGCTGGCACGGAATTAGCCGGTCCTTATTCATGAGGTACCTGCAATATGGGACGCGTCCCACACGTTATCCCCTCATAAAAGCAGTTTACAACCCGTAGGGCCGTCATCCTGCACGCTACTTGGCTGGTTCAGGCTC…
OTU38_Prevotellaceae_unclassified	Bacteroides caccae strain JCM 9498	CTGTTTGATACCCGCACTTTCGAGCATTAGCGTCAGTTACACCCCGGACAGCTGCCTTCGCAATCGGAGTTCTTCGTCATATCTAAGCATTTCACCGCTACACGACGAATTCCACCATCCTTATGTGCACTCAAGAAGCCCAGTATCAACGGCGGCGCATGGTTGAGCCACGCGATTTGACCACTGACTTAAGCTTCCGCCTACGCTCCCTTTAAACCCAATAAATCCGGATAACGCTCGCATCTTCCGTATTACCGCGGCTGCTGGCACGGAATTAGCCGATGCTTATTCACGCGGTACATGCAATAGCCCACGCGTGGGCCACTTTATTCCCGCATAAAAGAAGTTTACAACCCGTAGGGCAGTCATCCTTCACGCTACTTGGCTGGTTCAGTCTTC…
OTU39_Ruminococcaceae_unclassified	Intestinimonas butyriciproducens strain SRB-521-5-	CTGTTTGCTCCCCACGCTTTCGCGCCTCAGCGTCAGTTACTGTCCAGTAGACCGCCTTCGCCACTGGTGTTCTTCCTTATATCTACGCATTTCACCGCTACACAAGGAATTCCGTCTACCTCTCCAGCACTCAAGAGATACAGTTTCAAATGCAGTTTATGAGTTAAGCCCATAGATTTCACATCTGACTTGCATCCCCGCCTACGCGCCCTTTACACCCAGTAAATCCGGATAACGCTTGCCACCTACGTATTACCGCGGCTGCTGGCACGTAGTTAGCCGTGGCTTATTCATGAGGTACCGTCACGTCCTTCGTCCCTCATAAAAGAAGTTTACAATCCGAAGACCTTCTTCCTTCACGCGGCGTTGCTGGGTCAGGCTTTCGCCCATTGCCCAATA…
OTU40_Bacteroidetes_unclassified	Cytophaga xylanolytica strain DSM 6779	CTGTTTGATCCCCACGCTTTCGTGCCTCAGCGTCAGTTACGCCTTCGTGAGATGCCTTCGCAATCGGTGTTCTGAGTGATATCTAAGCATTTCACCGCTACACCACTCATTCCTCCCACGGCAAGCGCACTCCAGCACACCAGTATCAAAGGCACTGTCCCAGTTGAGCCGGAACCTTTCACCCCTGACTTGGCACGCCGCCTACGCACCCTTTAAACCCAATGAATCCGGATAACGCTCGCATCCTCCGTATTACCGCGGCTGCTGGCACGGAGTTAGCCGATGCTTATTCGTACGGTACTCTCATCGGACCACACGTGGCCCTTATTGCTCCCGTACAAAAGCAGTTTACGACCCGTAGGGCCTTATTCCTGCACGCGGCATGGCTGGTTCAGGCTT…
OTU41_Alloprevotella	Alloprevotella rava strain 81/4-12	CTGTTCGATACCCGCACTTTCGAGCCTCAGCGTCAGTTATATACCCGATGCCTGCCTTCGCTCTCGGAGTTCTTCACGATATCTAAGCATTTCACCGCTACACCGTGAATTCCAGCATCGCAGTACAAACTCAAGAAACACAGTTCCGACCGCCAGACGAGGTTGAGCCTCGAAATTTTACAGCCGGCTTGCGCTTCAGCCTGCGCTCCCTTTAAACCCAATAAATCCGGATAACGCCCGGACCTTCCGTATTACCGCGGCTGCTGGCACGGAATTAGCCGGTCCTTTTTCCTGCGGTACACGCACACGCCTACACGTAGGCGCCTTTGTTCCCGCATAAAAGCAGTTTACAACCCAGAGGGCCGTCATCCTGCACGCTACTTGGCTGGTTCAGCCTCG…
OTU42_Prevotella	Prevotella shahii strain EHS11	CTGTTCGATACCCGCGCTTTCGAGCATGAGCGTCAGTAACGCGACAGCCAGCTGCCTACGCAATCGGAGTTCTTCGTGATATCTAAGCATTTCACCGCTACACCACGAATTCCGCCAGCTTCCCGCGCACTCAAGACCCCCAGTTCGCGACGCAGTGCCGGGGTTGAGCCCCTGCATTTCACGTCACGCTTAAAGGCCGGCCTGCGCTCCCTTTAAACCCAATAAATCCGGATAACGCCCGGACCTTCCGTATTACCGCGGCTGCTGGCACGGAATTAGCCGGTCCTTATTCATGCGGTACCTGCAACGCGGCACACGTGCCGCTCGTTATCCCCGCATAAAAGCAGTTTACAACCCATAGGGCCGTCGTCCTGCACGCTACTTGGCTGGTTCAGGCTC…
OTU43_Bacteroidetes_unclassified	Pontibacter jeungdoensis strain HMD3125	CTGTTTGATCCCCACGCTTTCGTGCCCGAGCGTCAATGCAGGCCTGGCGAGCTGCCTTCGCTATCGGCGTTCTGTGGCATATCTATGCATTTCACCGCTACACACCACATTCCGCCCGCCTCGACCGCATTCCAGCCCGACAGTATCAACGGCACTTCCGGGGTTGGGCCCCTGACTTTCACCGCTGACTTAACGGGCCGCCTGCGCACCCTTTAAACCCAATGAATCCGGATAACGCTCGCATCCTCCGTATTACCGCGGCTGCTGGCACGGAGTTAGCCGATGCTTATTCATGTGGTACCCGCACGCAGAGTTCGCGACTCCGCCGTTGTCCCCACATAAAAGAGGTTCACGACCCGTAGGGCCTACTTCCCTCACGCGGCATGGCTGGGTCAGGGT…
OTU44_Prevotellaceae_unclassified	Prevotella stercorea DSM 18206 strain CB35	CTGTTCGATACCCACGCTTTCGAGCTTCAGCGTCAGTAACGCTACAGCCAGCTGCCTTCGCAATCGGAGGTCTTCGTCATATCTAAGCATTTCACCGCTACACAACGAATTCCGCCGGCTTCCCGCGCACTCAAGGTCTCCAGTTCGCGCTGCAGTGCATAGGTTGAGCCCACACATTTCACAACACGCTTAAAAACCGGCCTACGCTCCCTTTAAACCCAATAAATCCGGATAACGCCCGGACCTTCCGTATTACCGCGGCTGCTGGCACGGAATTAGCCGGTCCTTATTCATGCGGTACATGCAACTGCCCACACGTGAGCCTCTTTATTCCCGCATAAAAGCAGTTTACAACCCATAGGGCCGTCATCCTGCACGCTACTTGGCTGGTTCAGGCTT…
OTU45_Bacteroidales_unclassified	Bacteroides caecicola strain C13EG70	CTGTTTGATACCCGCACCTTCGAGCTTCAATGTCAGTAAGGGCCTGGCAGGCTGCCTGCGCTGTCGGAGTTCTTCGTGATATCTAAGCATTTCACCGCTACACCACGAATTCCACCTGCCCCGAACCTACTCAAGAACACCAGTTCCAATTGCACGACGCGGGTTGGGCCCGCGCTTTTCACAACTGGCTTAACGTCCCATCTACGCTCCCTTTAAACCCAATAAATCCGGATAACGCTCGCATCCTCCGTATTACCGCGGCTGCTGGCACGGAGTTAGCCGATGCTTATTCGACGGATTACTGCAATGACCCAGCACGTGGGCCACATTAATCTCCGACAAAAGAAGTTTACAACCCGGAGGGCCGTCATCCTTCACGCTACTTGGCTGGTTCAGCCT…
OTU46_Prevotella	Prevotella copri DSM 18205 strain JCM 13464	CTGTTCGATACCCGCACTTTCGAGCTTTAGCGTCAGTTAAGGACTCGTCAGCTGCCTTCGCAATCGGAGTTCTTCGTGATATCTAAGCATTTCACCGCTACACCACGAATTCCGCTGACGTCGTACTCACTCAAGGACTCCAGTTCGCGCTGCAATTCAACGGTTGAGCCGTTACATTTCACAACACGCTTAAAATCCCGCCTGCGCTCCCTTTAAACCCAATAAATCCGGATAACGCCCGGACCTTCCGTATTACCGCGGCTGCTGGCACGGAATTAGCCGGTCCTTATTCATAGGGTACATACAAAAAGGTATGCATACCTCACTTTATTCCCCTATAAAAGCAGTTTACAACCCATAGGGCAGTCTTCCTGCACGCTACTTGGCTGGTTCAGGCTT…
OTU47_Porphyromonadaceae_unclassified	Barnesiella intestinihominis strain JCM 15079	CTGTTCGCTCCCCACGCTTTCGTGCCTCAGCGTCAGTCGCGTGCTGGAAAGCTGCCTTCGCAATCGGGGTTCTGCGTCATATCTATGCATTTCACCGCTACACAACGCATTCCGCCTCCCTCGCACGAACTCCAGCACGAAAGTTTCAACGGCGTCACCGGGTTGAGCCCGGAACTTTGACCGCTGACTTTTCGCGCCGCCTGCGCACCCTTTAAACCCAATAAATCCGGATAACGCTCGCATCCTCCGTATTACCGCGGCTGCTGGCACGGAGTTAGCCGATGCTTATTCTCCGGGTACTCTCACTGCGCCACGCGTGGCGCACGTTGCTCCCCGGCTAAAGAGGTTTACAATCCGTAGGACCTTCCTCCCTCACGCGACTTGGCTGGTTCAGGCTCC…
OTU48_Treponema	Treponema bryantii strain RUS-1	CTGTTTGCTCCCCGCACCTTCGCACCTCAGCGTCAATCATCTGCTGGCAGCCTGCCTTCGCCATTGGTATTCTTCCAGATATCTACAGATTTCACCCCTACACCTGGAATTCTGGCTGCCCCTCAGCGATTCAAGTCCTGCAGTTTCCAACGCAGTTCCGGGGTTGAGCCCCGGTATTTCACACCAGACTTGCAGAACCGCCTACATGCCCTTTACGCCCAATAATTCCGAACAACGCTCGCAACTTACGTGTTACCGCGGCTGCTGGCACGTAATTAGCCGTTGCTTATTCATGACCTACAGTCACCAGGAAGCGTTTCTCTCACTTCCCTTATTCCTCAGTCATAAAAGGATTTTACAACCTTCCGGCCTTCATCATCCACGCGGCGTCGCTCCGTC…
OTU49_Prevotella	Prevotella brevis strain GA33	CTGTTCGATACCCGCACCTTCGAGCTTTAGCGTCAGTTATAGCCTCGCCAGCTGCCTTCGCAATCGGAGTTCTTCGTGATATCTAAGCATTTCACCGCTACACCACGAATTCCGCTGACGTCGAATACACTCAAGGAAACCAGTTCGCGACGCACTTCCACGGTTGAGCCGCGGCATTTCACGTCACGCTTAATCTCCAGCCTGCGCTCCCTTTAAACCCAATAAATCCGGATAACGCCTGGACCTTCCGTATTACCGCGGCTGCTGGCACGGAATTAGCCGGTCCTTATTCTTCAGGTACATGCAATAGAGAACACGTTCTCTTTTTTATCCCCTGACAAAAGCAGTTTACAACCCATAGGGCCGTCATCCTGCACGCTACTTGGCTGGTTCAGGCTC…
OTU50_Prevotellaceae_unclassified	Paraprevotella clara strain JCM 14859	CTGTTCGATACCCGCACTTTCGAGCCTCAGCGTCAATCGCACCCCAGAAGGCTGCCTTCGCAATCGGAGTTCTTCGTCATATCTAAGCATTTCACCGCTACACGACGAATTCCACCTTCCTTGTGTGTATTCAAGGCTACCAGTTCCAACGGCATGCCAAGGTTGGGCCCTGACATTTGACCGCTGGCTTAAAAGCCCGCCTACGCTCCCTTTAAACCCAATAAATCCGGATAACGCTCGCATCTTCCGTATTACCGCGGCTGCTGGCACGGAATTAGCCGATGCTTATTCGTAAGGTACATACAAAAAGCCACACGTGGCTCACTTTATTCCCAAACAAAAGAGGTTTACAACCCATAGGGCAGTCATCCCTCACGCTACTTGGCTGGTTCAGGCTCG…
OTU51_Prevotellaceae_unclassified	Prevotella oris strain JCM 12252	CTGTTCGATACCCGCACCTTCGAGCTTCAGCGTCAGTAACGCTACGGCAGGCTGCCTTCGCAATCGGGGTTCTTCGTGATATCTAAGCATTTCACCGCTACACCACGAATTCCGCCTGCCTCCCGCGCACTCAAGGAAACCAGTTCGCGCTGCTCGCGACGGTTGAGCCGCCGGATTTCACAGCACGCTTAATCTCCCGCCTACGCTCCCTTTAAACCCAATAAATCCGGATAACGCCCGGACCTTCCGTATTACCGCGGCTGCTGGCACGGAATTAGCCGGTCCTTATTCGCGCGGTACCTGCAGCGGCGGACACGTCCGCCGGTTTATCCCCGCGCAAAAGGGGTTTACAACCCATAGGGCAGTCATCCCCCACGCTACTTGGCTGGTTCAGGCTCG…
OTU52_Bacteria_unclassified	Sphaerochaeta globosa strain Buddy	CTGTTCGCTCCCCGCACCTTCGCGCCTCAGCGTCAGTATCCGGCCCGGCGGCCGCCTTCGCCATCGGTGTTCTTCCTGATATCTACAGATTTCACCCCTACACCAGGAATTCCGCCGCCGCTTCCGGTACTCCAGCCGGACAGTCCCCGCCGACCCCCCCGTGTTGAGCACGGGGATTTCACGGCAGGCTCGCCCGGCCGCCCGCGCGCCCTTTACGCCCAATGAATCCGAACAACGCTCGCCCCCTACGTGTTACCGCGGCTGCTGGCACGTAGTTTGCCGGGGCTTATTCCTCGGTCCGCGTCACCCCGCGCCCATTCCCTGGCACGGTTGTTCCCCCCCGAGAAAAGGACTTCACAACCTTCCGGCCTCCATCGTCCACGCGGCGTCGCTCCGTCA…
OTU53_Lachnospiraceae_unclassified	Butyrivibrio proteoclasticus strain B316	CTGTTTGCTCCCCACGCTTTCGAGCCTCAACGTCAGTTACTGTCCAGCAAGCCGCCTTCGCCTCCGGTGTTCCTCCTGATATCTACGCATTTCACCGCTACACCAGGAATTCCGCTTGCCCTTCCAGTACTCCAGACGCACAGTTTCCAATGCAGTCCCGGGGGTGAGCCCCGGGCTTTCACATCAGACTTGCGCATCCGTCTGCGCTCCCTTTACACCCAGTAAATCCGGATAACGCTTGCCCCCTACGTATTACCGCGGCTGCTGGCACGTAGTTAGCCGGGGCTTCTTACTCAGGTACCGTCATCTCTCCTTCCGGAGCCTTTCTTCCCTGCTGATAGAGCTTTACATACCGAAATACTTCTTCACTCACGCGGCGTCGCTGCATCAGACTTTCGT…
OTU54_Prevotella	Prevotella brevis strain GA33	CTGTTCGATACCCGCACCTTCGAGCTTTAGCGTCAGTAAGGGCCTGGCACGCTGCCTTCGCAATCGGAGTTCTTCGTGATATCTAAGCATTTCACCGCTACACCACGAATTCCGCATACCTCGTCCCCACTCAAGCCGTCCAGTTCGCGACGCAACTCCCCGGTTGAGCCGGGACATTTCACGTCACGCTTAAACGGCAGCCTGCGCTCCCTTTAAACCCAATAAATCCGGATAACGCCCGGACCTTCCGTATTACCGCGGCTGCTGGCACGGAATTAGCCGGTCCTTATTCTCCGGGTACATACAAAAGCGCACACGTACGCCACTTTATTCCCCGGCAAAAGCAGTTTACAACCCATAGGGCCGTCATCCTGCACGCTACTTGGCTGGTTCAGGCTC…
OTU55_Sphaerochaeta	Sphaerochaeta pleomorpha strain Grapes	CTGTTTGCTCCCCGCACCTTCGCGCCTCAGCGTCAGTCAGTCGCCAGATGCCTGCCTTCGCCATCGGTGTTCTTCCAGATATCTACAGATTTCACCCCTACACCTGGAATTCCGGCATCCCCTCGTTGACTCAAGCCGGACAGTTTCCAGCGCATGATCATGTTGAGCATGACCATTTTACACCAGACTTACCCGGCCGCCTGCGCGCCCTTTACGCCCAATGATTCCGAACAACGCTCGCCCCCTACGTGTTACCGCGGCTGCTGGCACGTAGTTAGCCGGGGCTTATTCCTTGATTCACGTCATCGCAGGACCATTCCCTGTCCCACTTATTCCTCCTCAAGAAAAGGGCTTTACAACCTCACGGCCTTCATCGCCCACGCGGCGTCGCTCCATCAG…
OTU56_Prevotella	Prevotella paludivivens strain JCM 13650	CTGTTCGATACCCGCACTTTCGAGCTTTAGCGTCAGTTACACTCTCGTCGGCTGCCTTCGCAATCGGAGTTCTTCGTGATATCTAAGCATTTCACCGCTACACCACGAATTCCGCCAACGTCGACTGCACTCAAGGCCCCCAGTTCGCGACGCAGTGCAGATGTTGAGCATCTACATTTCACGTCACGCTTAAAAGCCCGCCTGCGCTCCCTTTAAACCCAATAAATCCGGATAACGCCCGGACCTTCCGTATTACCGCGGCTGCTGGCACGGAATTAGCCGGTCCTTATTCATACAGTACCTGCAAACACCTACACGTAGGCGACTTTATCCCTGTATAAAAGCAGTTTACAACCCATAGGGCCGTCGTCCTGCACGCTACTTGGCTGGTTCAGTCTC…
OTU57_Prevotella	Prevotella ruminicola strain Bryant 23	CTGTTCGATACCCGCACTTTCGAGCTTTAGCGTCAGTTACACCCTGGTGGGCTGCCTTCGCAATCGGAGTTCTTCGTGATATCTAAGCATTTCACCGCTACACCACGAATTCCGCCCACCTCGTCTGCACTCAAGAACGGCAGTTCGCGACGCAGTTCGGCGGTTGAGCCGCCACATTTCACGTCACGCTTACCATCCGGCCTGCGCTCCCTTTAAACCCAATAAATCCGGATAACGCCCGGACCTTCCGTATTACCGCGGCTGCTGGCACGGAATTAGCCGGTCCTTATTCTTCAGGTACATACAAACGGGGACGCGTCCCCGACTTTATTCCCTGACAAAAGCAGTTTACAACCCATAGGGCCGTCATCCTGCACGCTACTTGGCTGGTTCAGCCTC…
OTU58_Bacteroidetes_unclassified	Acetobacteroides hydrogenigenes strain RL-C	CTGTTCGATCCCCACGCTTTCGTGCCCGAGCGTCAATGCAGGCCTGGCGAGCTGCCTCCGCTATCGGCGTTCTGTGGCATATCTACGCATTTCACCGCTACACGCCACGTTCCGCCCGCCTCGACCGCATTCCAGCCATGCAGTATCAACGGCACTTCCGGGGTTGAGCCCCGGGCTTTCACCGCTGACTTGCACGGCCGCCTGCGCACCCTTTAAACCCAATGAATCCGGATAACGCTCGCGTCCTCCGTATTACCGCGGCTGCTGGCACGGAGTTAGCCGACGCTTATTCCTTCGGTACCCTCACGCGGCGTTCACGACGCCGCCGTTGTCCCCGAATAAAAGAGGTTCACGACCCGTAGGGCCTCATTCCCTCACGCGGCATGGCTGGTTCAGGGT…
OTU59_Prevotella	Prevotella oris strain JCM 12252	CTGTTCGATACCCACGCTTTCGAGCATCAGCGTCAGTGGCGCTACAGCAGGCTGCCTTCGCAATCGGAGTTCTTCGTCATATCTAAGCATTTCACCGCTACACGACGAATTCCGCCTGCTTCCCGCGTACTCAAGTCATCCAGTTCGCGCTGCAGTGCAGACGTTGGGCGCCTACATTTCACAACACGCTTAAACGACGGCCTACGCTCCCTTTAAACCCAATAAATCCGGATAACGCCCGGACCTTCCGTATTACCGCGGCTGCTGGCACGGAATTAGCCGGTCCTTATTCTTGCGGTACATGCAAACAGGGACACGTCCCTGACTTTATTCCCGCACAAAAGCAGTTTACAACCCATAGGGCCGTCTTCCTGCACGCTACTTGGCTGGTTCAGGCTC…
OTU60_Prevotella	Prevotella oralis ATCC 33269 strain JCM 12251	CTGTTCGATACCCGCGCCTTCGAGCTTCAGCGTCAGTAAAGCAGCAGCAAGCTGCCTTCGCAATCGGAGTTCCTCGTGATATCTAAGCATTTCACCGCTACACCACGAATTCCGCCTGCCTCCTGCATACTCAAGAACACCAGTTCGCGACGCAGTGCCATGGTTGAGCCACGGCATTTCACGTCACGCTTAGCATCCAGCCTACGCTCCCTTTAAACCCAATAAATCCGGATAACGCCCGGACCTTCCGTATTACCGCGGCTGCTGGCACGGAATTAGCCGGTCCTTATTCATAGGGTACATGCAAAAAGGTATGCATACCTCACTTTATCCCCCTATAAAAGCAGTTTACAACCCATAGGGCCGTCATCCTGCACGCTACTTGGCTGGTTCAGGCTT…
OTU61_Prevotella	Prevotella ruminicola strain Bryant 23	CTGTTCGATACCCGCACCTTCGAGCTTTAGCGTCAGTAAAGGCCTTGTTGGCTGCCTTCGCAATCGGAGTTCTTCGTGATATCTAAGCATTTCACCGCTACACCACGAATTCCGCCAACATCGAACTCACTCAAGATAACCAGTTCGCGACGCAGTTCAGCCGTTGAGCGGCTACATTTCACGTCACGCTTAATCATCAGCCTGCGCTCCCTTTAAACCCAATAAATCCGGATAACGCCCGGACCTTCCGTATTACCGCGGCTGCTGGCACGGAATTAGCCGGTCCTTATTCATACAGTACCTACAAAAACGTACACGTACGTCACTTTATCCCTGTATAAAAGCAGTTTACAACCCATAGGGCCGTCATCCTGCACGCTACTTGGCTGGTTCAGACTC…
OTU62_Prevotellaceae_unclassified	Prevotella oulorum strain WPH 179	CTGTTCGATACCCGCACTTTCGAGCCTCAGCGTCAGTTATATACCCGATGCCTGCCTTCGCTCTCGGAGTTCTTCACGATATCTAAGCATTTCACCGCTACACCGTGAATTCCAGCATCGCAGTACAAACTCAAGAAACACAGTTCCGACCGCCAGACGAGGTTGAGCCTCGAAATTTTACAGCCGGCTTGCGCTTCAGCCTGCGCTCCCTTTAAACCCAATAAATCCGGATAACGCCCGGACCTTCCGTATTACCGCGGCTGCTGGCACGGAATTAGCCAGTCCTTTTTCTTACGGTACACGCACTCAACTACACGTAGATGATTTTGCTCCCGTATAAAAGCAGTTTACAACCCAGAGGGCCGTCATCCTGCACGCTACTTGGCTGGTTCAGCCTTA…
OTU63_Prevotella	Prevotella bryantii B14	CTGTTCGATACCCGCACTTTCGAGCTTTAGCGTCAGTAACACTACAGCGAGCTGCCTTCGCAATTGGAGTTCTTCGTGATATCTAAGCATTTCACCGCTACACCACGAATTCCGCCCGCTTCCTGTGCACTCAAGTCTGACAGTTCGCGCTGCAGTGCCCAGGTTGAGCCCGGACATTTCACAACACGCTTACCAAACGGCCTGCGCTCCCTTTAAACCCAATAAATCCGGATAACGCCCGGACCTTCCGTATTACCGCGGCTGCTGGCACGGAATTAGCCGGTCCTTATTCGTAGGGTACATGCAAATAACCACACGTGGCTAACTTTATTCCCCTAAAAAAGCAGTTTACAACCCATAGGGCCGTCATCCTGCACGCTACTTGGCTGGTTCAGACTT…
OTU64_Prevotella	Prevotella ruminicola strain Bryant 23	CTGTTCGATACCCGCACCTTCGAGCTTTAGCGTCAGTAAAGGACTCGTCAGCTGCCTTCGCAATCGGGGTTCTTCGTGATATCTAAGCATTTCACCGCTACACCACGAATTCCGCTGACGTCGTACTCACTCAAGGAAACCAGTTCGCGACGCAACTCAGCCGTTGAGCGGCTACATTTCACGTCACGCTTGACCTCCGGCCTGCGCTCCCTTTAAACCCAATAAATCCGGATAACGCCCGGACCTTCCGTATTACCGCGGCTGCTGGCACGGAATTAGCCGGTCCTTATTCATGCGGTACCTACAAAACGGCACACGTGCCGCACTTTATCCCCGCATAAAAGCAGTTTACAACCCATAGGGCCGTCATCCTGCACGCTACTTGGCTGGTTCAGGCTC…
OTU65_Treponema	Treponema saccharophilum strain ATCC 43261	CTGTTTGCTCCCCGCACCTTCGCACCTGAGCGTCAATCATGTGCTGGTGACCTGCCTTCGCCACCGGTGTTCTTCCTAATATCTACAGATTTCACCCCTACACTAGGAATTCCGGTCACCCCTCACTGATTCAAGTTCAGCAGTATCAAAAGCAGCACCGGAGTTAAGCTCCGGTATTTCACTCCTGACTTACCAAACCGCCTGCGTGCCCTTTACGCCCAATAATTCCGAATAACGCTAGGGTCTTACGTGTTACCGCGGCTGCTGGCACGTAATTAGCCGACCCTTATTCTCAAGCTACAGTCACCACGAGACCATTCCCTGTCCCGCTTATTCCTCACTTGCTAAAGGACTTTACAACCTTCCGGCCTTCATCGTCCACGCGGCGTGGCTCCATCA…
OTU66_Treponema	Treponema bryantii strain RUS-1	CTGTTTGCTCCCCGCACCTTCGCACCTCAGCGTCAGTCATCTGCTGGCAGCCTGCCTTCGCCATTGGTATTCTTCCAGATATCTACAGATTTCACCCCTACACCTGGAATTCTGGCTGCCCCTCAGCGACTCCAGTTCCGCAGTTTCCAACGCAGTTCCGGGGTTGAGCCCCGGCATTTCACACCAGACTTGCAGAACCGCCTACATGCCCTTTACGCCCAATAATTCCGAACAACGCTCGCAACTTACGTGTTACCGCGGCTGCTGGCACGTAATTAGCCGTTGCTTATTCATGACCTACAGTCACCAGCGGACGTTTCTCTCATCCACCTTATTCCTCAGTCATAAAAGGATTTTACAACCTTCCGGCCTTCATCATCCACGCGGCGTCGCTCCGTC…
OTU67_Treponema	Treponema saccharophilum strain ATCC 43261	CTGTTTGATCCCCGCACCTTCGCACCTGAGCGTCAATCATGTGCTGGTGACCTGCCTTCGCCACCGGTGTTCTACCTAATATCTACAGATTTCACCCCTACACTAGGTATTCCGGTCACCCCTCACTGATTCAAGTCCAGCAGTATCCAAAGCAGCTACGGAGTTAAGCTCCGTAATTTCACTCCAAACTTACCAGACCGCCTGCGTGCCCTTTACGCCCAATAATTCCGAATAACGCTAGGGTCTTACGTGTTACCGCGGCTGCTGGCACGTAATTAGCCGACCCTTATTCTCAAGCTACAGTCACCACGAGACCATTCCCTGTCCCGCTTATTCCTCACTTGCTAAAGGACTTTACAACCTTCCGGCCTTCATCGTCCACGCGGCGTGGCTCCATCA…
OTU68_Bacteroidales_unclassified	Solitalea koreensis strain R2A36-4	CTGTTCGATCCCCACGCTTTCGTGCCTCAGCGTCAGTCGCCGCTTCGTGAGATGTCTTCACAATCGGTGTTCTGAGTAATATCTATGCATTTCACCGCTACACTACTCATTCCTCCCACGGCAACGGAACTCCAGACTACCAGTATCAATGGCACGGCCCATGTTGAGCACGGGTATTTCACCACTGACTTAATAATCCGCCTACGCACCCTTTAAACCCAATAAATCCGGATAACGCTCGCATCCTCCGTATTACCGCGGCTGCTGGCACGGAGTTAGCCGATGCTTATTCCCCTGATACTCTCATCGGACCACACGTGACCCTTATTGCCCTCAAGGAAAAGCAGTTTACGACCCATAGGGCCTTATTCCTGCACGCGGCATGGCTGGTTCAGGCTT…
OTU69_Bacteroidales_unclassified	Mediterranea massiliensis strain Marseille-P2645 1	CTGTTTGATTCCCGCACTTTCGTGCCTCAGCGTCAATCACGGCCTGGTGCGCTGCCTTCGCAATCGGAGTTCTTCGTGATATCTAAGCATTTCACCGCTACACCACGAATTCCACGCACCTCGAACGCATTCAAGTAATGCAGTTTCAACCGCAGGCCGGGGTTGGGCCCCGACATTTCACGGCTGACTTACACCACCGCCTACGCACCCTTTAAACCCAATAAATCCGGATAACGCTCGCATCTTCCGTATTACCGCGGCTGCTGGCACGGAATTAGCCGATGCTTATTCATAGGGTACATGCAGGGAGGCACACGTGCCTCCGGTTATTCCCCTATAAAAGAAGTTTACAACCCATAGGGCAGTCATCCTTCACGCTACTTGGCTGGTTCAGGCTCC…
OTU70_Prevotella	Prevotella brevis strain GA33	CTGTTCGATACCCGCACTTTCGAGCTTTAGCGTCAGTTAAGGACTCGGAGGCTGCCTTCGCAATCGGGGTTCTTCGTGATATCTAAGCATTTCACCGCTACACCACGAATTCCGCCTCCGTCGTACTCACTCAAGGACTCCAGTTCGCGACGCAGTTCGGCGGTTGAGCCGCCACATTTCACGTCACGCTTAAAACCCGGCCTGCGCTCCCTTTAAACCCAATAAATCCGGATAACGCCCGGACCTTCCGTATTACCGCGGCTGCTGGCACGGAATTAGCCGGTCCTTATTCATGCGGTACATGCAAATCGCTACGCGTAGCGAACTTTATTCCCGCATAAAAGCAGTTTACAACCCATAGGGCAGTCGTCCTGCACGCTACTTGGCTGGTTCAGGCTC…
OTU71_Lachnospiraceae_unclassified	Lachnoclostridium pacaense strain Marseille-P3100	CTGTTTGCTACCCACGCTTTCGAGCCTCAACGTCAGTTACAGTCCAGTAAGCCGCCTTCGCCGCTGGTGTTCCTCCTAATATCTAAGCATTTCACCGCTACACTAGGAATTCCACTTACCTCTCCTGCACTCTAGCAAAACAGTTTCAAATGCAGTTTGTGAGTTGAGCCCACACCTTTCACATCTGACTTGCCTCGCCGTCTACGCTCCCTTTACACCCAGTAAATCCGGATAACGCTTGCCCCCTACGTATTACCGCGGCTGCTGGCACGTAGTTAGCCGGGGCTTCTTAGTCAGGTACCGTCATTTTCTTCCCTGCTGATAGAGCTTTACATACCGAAATACTTCTTCACTCACGCGGCGTCGCTGCATCAGGCTTTCGCCCATTGTGCAATATCC…
OTU72_Prevotellaceae_unclassified	Prevotella copri DSM 18205 strain JCM 13464	CTGTTCGATACCCACGCTTTCGAGCATCAGCGTCAGTTACGCTACAGTCAGCTGCCTTCGCAATCGGAGTTCTTCGTCATATCTAAGCATTTCACCGCTACACAACGAATTCCGCCAACTTTCCGCGCACTCAAGAAAGCCAGTTCGCGCTGCAGTGCACCCGTTGAGCGACTACATTTCACAACACGCTTAACCTTCGGCCTACGCTCCCTTTAAACCCAATAAATCCGGATAACGCCCGGACCTTCCGTATTACCGCGGCTGCTGGCACGGAATTAGCCGGTCCTTATTCGTAAGGTACACGCAAAACGGGACGCGTCCCGCACTTTGTTCCCTTACAAAAGCAGTTTACAACCCATAGGGCCGTCATCCTGCACGCTACTTGGCTGGTTCAGGCTC…
OTU73_Prevotella	Prevotella copri DSM 18205 strain JCM 13464	CTGTTCGATACCCGCACTTTCGAGCTTTAGCGTCAGTTAAGGACTGGTACGCTGCCTTCGCAATCGGGGTTCTTCGTGATATCTAAGCATTTCACCGCTACACCACGAATTCCGCATACCTCGTACTCACTCAAGAAACCCAGTTCGCGCTGCACTTCCACGGTTGAGCCGCAGCATTTCACAGCACGCTTAAGTCTCCGCCTGCGCTCCCTTTAAACCCAATAAATCCGGATAACGCCCGGACCTTCCGTATTACCGCGGCTGCTGGCACGGAATTAGCCGGTCCTTATTCATAGGGTACATACAAAAAGGCACACGTGCCTCACTTTATTCCCCTATAAAAGCAGTTTACAACCCATAGGGCAGTCGTCCTGCACGCTACTTGGCTGGTTCAGGCTC…
OTU74_Treponema	Treponema bryantii strain RUS-1	CTGTTTGCTCCCCGCACCTTCGCACCTCAGCGTCAATCATCTGCTGGCAGCCTGCCTTCGCCATTGGTATTCTTCCAGATATCTACAGATTTCACCCCTACACCTGGAATTCTGGCTGCCCCTCAGCGATTCAAGTCCTGCAGTTTCCAACGCAGTTCCGGGGTTGAGCCCCGGTATTTCACACCAGACTTGCAGAACCGCCTACATGCCCTTTACGCCCAATAATTCCGAACAACGCTCGCAACTTACGTGTTACCGCGGCTGCTGGCACGTAATTAGCCGTTGCTTATTCATGACCTACAGTCACCAGAAGCCGTTTCTCTCAACTTCCTTATTCCTCAGTCATAAAAGGATTTTACAACCTTCCGGCCTTCATCATCCACGCGGCGTCGCTCCGTC…
OTU75_Ruminococcaceae_unclassified	Sporobacter termitidis strain SYR	CTGTTTGCTCCCCACGCTTTCGCGCCTCAGCGTCAGTTATCGTCCAGTAGACCGCCTTCGCCACTGGTGTTCCTCCTAATATCTACGCATTTCACCGCTACACTAGGAATTCCGTCTACCTCTCCGACACTCAAGAATGGCAGTTTCAAGTGCAGTTTATGGGTTAAGCCCATAGATTTCACACCTGACTTGCCATCCCGCCTACGCGCCCTTTACACCCAGTAAATCCGGACAACGCTCGCCACCTACGTATTACCGCGGCTGCTGGCACGTAGTTAGCCGTGGCTTATTCTCCAGGTACCGTCATTGTGTTCGTCCCTGGTAAAAGAAGTTTACAACCCGAAGGCCTTCTTCCTTCACGCGGCGTTGCTGGGTCAGGCTTGCGCCCATTGCCCAATA…
OTU76_Porphyromonadaceae_unclassified	Paludibacter propionicigenes WB4	CTGTTTGATACCCACGCTTTCGTGCCTGAGCGTCAGTTGCATGCTGGTAAGCTGCCTTCGCAATCGGGGTTCTGTGACATATCTAAGCATTTCACCGCTACACATCACATTCCGCCTACCTCGTTTGCACTCAAGATCTCCAGTTTCCATGGCTTGGTACGGTTGAGCCGCACGCTTTCACCACAGACTTAAAAACCCGCCTGCGCACCCTTTAAACCCAATAAATCCGGATAACGCTCGCATCCTCCGTATTACCGCGGCTGCTGGCACGGAGTTAGCCGATGCTTATTCGTCCGATACTTGCAAAAAGCTACACGTAGCCTCCTTTACCCTCGGACAAAAGAAGTTTACAATCCATAGAACCTTCATCCTTCACGCGACTTGGCTGGTTCAGGCTCT…
OTU77_Bacteroidetes_unclassified	Capnocytophaga cynodegmi DSM 19736 strain E6447 16	CTGTTTGATCCCCACGCTTTCGTGCCTCAGCGTCAATCACCCCTTCGTGAGATGCCTTCGCAATCGGTGTTCTGTGTGATCTCTATGCATTTCACCGCTACACCACACATTCCTCCCACGGCAGGAGCATTCAAGACAACCAGTTCGCGAGGCAGTTCCACTGTTGAGCAGTGGCATTTCACCTCACGCTTAATCATCCGCCTACGCACCCTTTAAACCCAATAAATCCGGATAACGCTTGCATCCTCCGTATTACCGCGGCTGCTGGCACGGAGTTAGCCGATGCTTATTCGTATGCTACTCTCATCAGTCCACGCGTGGACCTTATTGCTCACACACAAAAGCGGTTTACAACCCATAGGGCCGTCTTCCCGCACGCGGCATGGCTGGTTCAGCCTT…
OTU78_Bacteroidales_unclassified	Mediterranea massiliensis strain Marseille-P2645 1	CTGTTTGATACCCGCACTTTCGAGCCTAAACGTCAGTAACGGTCCGGCAGGCTGCCTTCGCGATCGGAGTTCTTCACGATATCTAAGCATTTCACCGCTACACCGTGAATTCCGCCTGCCCATGCCGCACTCAAGGAAACCAGTATCAACCGCAGGACGGCGTTGGGCGCCGCCATTTAACAGCTGACTTAATCTCCCGTCCGCGCTCCCTTTAAACCCAATAAATCCGGATAACGCTCGCATCCTCCGTATTACCGCGGCTGCTGGCACGGAGTTAGCCGATGCTTATTCGAAGGGTACTCGCAGTGTGCCACAAGTGGCACAGGTTGCTCCCCAACAAAAGAGGTTTAAGACCCGTAGGGCCGTAATCCCTCACGCTACTTGGCTGGTTCAGCGTTG…
OTU79_Neisseriaceae_unclassified	Snodgrassella alvi wkB2	CTGTTTGCTACCCACGCTTTCGAGCATGAACGTCAGTGTTATCCCAGGAGGCTGCCTTCGCCATCGGTATTCCTCCACATCTCTACGCATTTCACTGCTACACGTGGAATTCTACCTCCCTCTGACACACTCTAGCCGACCAGTTCCAAATGCACGTCCCAAGTTAAGCTCGGGGATTTCACATCTGGCTTAATCAACCGTCTGCGCTCGCTTTACGCCCAGTAATTCCGATTAACGCTCGCACCCTACGTATTACCGCGGCTGCTGGCACGTAGTTAGCCGGTGCTTATTCTTACGGTACCGTCAGCAGAAAGTGGTATTATCACTTCCCTTTTCTTCCCGTACAAAAGTCCTTTACAACCCGAAGGCCTTCTTCAGACACGCGGCATGGCTGGATCA…
OTU80_Clostridiales_unclassified	Vallitalea pronyensis strain FatNI3	CTGTTTGCTCCCCACACTTTCGTGCCTCAACGTCAGTTACGGTCCAGAAAGTCGCCTTCGCCACTGGTGTTCCTCCTAATATCTACGCATTTCACCGCTACACTAGGAATTCCACTTTCCTCTCCCGCACTCAAGAAAACCAGTTTTAGTTGCAGTTCCTCAGTTAAGCCGAGGGATTTCACAACTAACTTAATTTCCCGTCTACGCACCCTTTACACCCAATAAATCCGGATAACGCTTGCTCCCTACGTATTACCGCGGCTGCTGGCACGTAGTTAGCCGGAGCTTCCTCCTTAGGTACTGTCTTTTATCTTCCCTAACGACAATAGTTTACAATCCGAAAACCTTCATCCTATACGCGGCGTCACTGCGTCAGAGTTTCCTCCATTGCGCAATATT…
OTU81_Bacteroidetes_unclassified	Lentimicrobium saccharophilum strain TBC1	CTGTTTGATCCCCACGCTTTCGTGCCTGAGCGTCAGTACCGGCCTCGCCAGCTGCCTTCGCGATCGGTGTTCTGTGGCATATCTAAGCATTTCACCGCTACATGACACATTCCGCCGGCGCCGTCCGTACTCCAGACAGCCAGTATCAACGGCAGTTCCACGGTTGAGCCGTGAGATTTCACCGCTGACTTAACTATCCGCCTGCGCACCCTTTAAACCCAATAAATCCGGATAACGCTTGCATCCTCCGTATTACCGCGGCTGCTGGCACGGAGTTAGCCGATGCTTATTCGTCCCATACTCTCATCGGACTTCGCAAAGCCCTTATTACTCTGGAACAAAAGGAGTTTACAACCCATAGGACCTTCTTCCTCCACGCGGCATGGCTGGTTCAGACTT…
OTU82_Ruminococcus	Ruminococcus flavefaciens strain C94	CTGTTTGCTCCCCACGCTTTCGAGCCTCAGCGTCAGTAAAAGCCCAGTAAGCCGCCTTCGCCACCGGTGTTCCTCCTGATATCTACGCATTTCACCGCTACACCAGGAATTCCGCTTACCTCTACTTCACTCAAGAACAACAGTTTCAAATGCAGTCTATGGGTTGAGCCCATAGTTTTCACATCTGACTTGCCATCCCGCCTACGCTCCCTTTACACCCAGTAATTCCGGACAACGCTCGCTCCCTACGTATTACCGCGGCTGCTGGCACGTAGTTAGCCGGAGCTTCCTCCTAAAGTACCGTCATTATCGTCCTTTAAGACAGGAGTTTACAATCCGAAAACCTTCTTCCTCCACGCGGCATCGCTGCATCAGGGTTTCCCCCATTGTGCAATATTC…
OTU83_Bacteroidales_unclassified	Prevotellamassilia timonensis strain Marseille-P28	CTGTTTGATACCCGCACTTTCGAGCCTCAGCGTCAGTTGCACCCCAGATGGCTGCCTTCGCAATCGGAGTTCTTCGTGATATCTAAGCATTTCACCGCTACACCACGAATTCCACCATCCTTATGTGCACTCAAGAAAGCCAGTATCAACTGCAGTTCCGCCGTTGAGCGACGGGATTTCACAGCTGACTTAACATTCCGCCTGCGCTCCCTTTAAACCCAATAAATCCGGATAACGCTCGGACCTTCCGTATTACCGCGGCTGCTGGCACGGAATTAGCCGGTCCTTATTCGTACGGTACATGCAAAAAGGCTCACGAGCCTCACTTTATTCCCGTACAAAAGAAGTTTACAACCCGTAGGGCAGTCTTCCTTCACGCTACTTGGCTGGTTCAGGCTC…
OTU84_Treponema	Treponema porcinum strain 14V28	CTGTTTGCTCCCCGCACCTTCGCACCTCAGCGTCAGTAATCTGCTGGTAGCCTGCCTTCGCCATTGGTGTTCTTCCAGATATCTACAGATTTCACCCCTACACCTGGAATTCCGGCTGCCCCTCAGTTACTCTAGTCATGCAGTTCTCAACGCAGTGCCGGAGTTAAGCCCCGGCATTTCACATCAAGCTTGCAAAACCGCCTACATGCCCTTTACGCCCAATAATTCCGAACAACGCTAAGGGCTTACGTGTTACCGCGGCTGCTGGCACGTAATTAGCCGCCCTTTATTCAAGTGCTACGGTCATCTGTCTACCATTTCCTGTAAACTTTATTCATCACACTTAAAAGGATTTTACAATCTTCCGACCTTCATCATCCACGCGGCGTCGCTCCGTCA…
OTU85_Prevotellaceae_unclassified	Paraprevotella clara strain JCM 14859	CTGTTTGATACCCGCGCTTTCGAGCCTCAGCGTCAATCATGCCCCAGAAGGATGCCTTCGCAATCGGAGTTCTTCGTGATATCTAAGCATTTCACCGCTACACCACGAATTCCACCTTCCTTGTGCACATTCAAGACCCCCAGTTCCCACGGCGGGCCGGCGTTGGGCGCCGACATTTTACCGCAGGCTTAAGAGTCCGCCTACGCTCCCTTTAAACCCAATAAATCCGGATAACGCTCGCATCTTCCGTATTACCGCGGCTGCTGGCACGGAATTAGCCGATGCTTATTCATGCGGTACATGCAAAATGCCACGCGTGGCACACTTTATTCCCGCATAAAAGAAGTTTACAACCCATAGGGCAGTCATCCTTCACGCTACTTGGCTGGTTCAGTCTCC…
OTU86_Pyramidobacter	Rarimicrobium hominis strain ADV70	CCGTTCGCTCCCCTGGCTTTCGCGCTTCAGCGTCAGAATACAGCCAGCAGACCGCCTTCGCCACCGGTATTCTTCCTGATATCTACGCATTTCACCGCTACACCAGGAATTCTGTCTGCCTCTCTGTTCCTCCAGCATTCCAGTTTCGTCTGCTTAATGAGGTTAAGCCTCACCATTTTACTGACGACTTGAAACACCGCCTACGCGCCCTTTACGCCCAGTAATTCCGGACAACGCTCGCTCCCTACGTATTACCGCGGCTGCTGGCACGTAGTTAGCCGGAGCTTCCTCGCAGGGTACCGTCACGTCCTTCTTCCCCTGCAACAGAGGTTTACAACCCGAAGGCTGTCTTCCCTCACGCGGCGTCGCTGGGTCAGGGTTTCCCCCATTGCCCAATAT…
OTU87_Butyrivibrio	Butyrivibrio hungatei strain JK 615	CTGTTTGCTCCCCACGCCTTCGAGCCTCAACGTCAGTTGCTGTCCAGTAAGCCGCCTTCGCCACCGATGTTCCTCCTAATATCTACGCATTTCACCGCTACACTAGGAATTCCGCTTACCTCTCCAGTACTCTAGACCTACAGTTTCCAAAGCAAGCCCACGGTTGAGCCGTGGGGTTTCACTTCAGACTTGCAAATCCGTCTGCGCTCCCTTTACACCCAGTAAATCCGGATAACGCTTGCCCCCTACGTATTACCGCGGCTGCTGGCACGTAGTTAGCCGGGGCTTCTTAGTCAGGTACCGTCATCTCTCTTACGAGTCTTTCTTCCCTGCTGATAGAGCTTTACATACCGAAATACTTCTTCACTCACGCGGCGTCGCTGCATCAGAGTTTCCTCC…
OTU88_Treponema	Treponema ruminis strain Ru1	CTGTTTGCTCCCCGCACCTTCGCACCTCAGCGTCAGTCGTGCGCCCGGGACCTGCCTTCGCCACCGGTGTTCTTCCTGATATCTACAGATTTCACCCCTACACCAGGAATTCCGGTCCCGCTTCGCCGACTCAAGCCCCGCAGTATCGGGCGCGGCGACGGGGTTGAGCCCCGTCATTTCACGCCCGACTTACACGGCCGCCTACATGCCCTTTACGCCCAATAATTCCGAACAACGCTCGCACCTTACGTGTTACCGCGGCTGCTGGCACGTAATTAGCCGGTGCTTGTTCTCGCGCTACAGTCACCGGCGGGGCATTCCCTCCCCGCCGCATTCCTCGCGCGCCAAAGGACTCTGCAACCTTCCGGCCTTCATCGTCCACGCGGCGTCGCTCCGTCA…
OTU89_Bacteroidetes_unclassified	Schleiferia thermophila strain TU-20	CTGTTTGATCCCCACGCTTTCGTGCCTGAGCGTCAGTTGCGAGCTCGTGACCTGACTTCTCGATCGGTGTTCTGTGACATATCTAAGCATTTCACCGCTACACATCACATTCCAGCCACGCCTATCGCACTCTAGTCCGGCAGTATCAAAGGCACGATTGGAGTTGAGCCCCAACTTTTCACCCCTGACTTACCGATCCGCCTGCGCACCCTTTAAACCCAATAAATCCGGATAACGCTCGTATCCTCCGTATTACCGCGGCTGCTGGCACGGAGTTAGCCGATACTTATTCCTCGTGTACTCTCAACCGGCCACACGTGACCGGGTTTACTCCACGATAAAAGAAGTTTACAACCCATAGGGCCGTCTTCCTTCACGCGGCATGGCTGGGTCAGAGTT…
OTU90_Bacteroidetes_unclassified	Porphyromonas pogonae strain MI 10-1288	CTGTTTGATCCCCACACTTTCGTGCCTCAGCGTCAATCACGGATTTGTGAGATGCCTTCGCAATCGGTGTTCTGTGTGATATCTATGCATTTCACCGCTACACCACACATTCCTCCCACAGCATCCGCATTCTAGTCAATCAGTTTCAACGGCAGGTCAAGGGTTAAGCCCTTGCGTTTCACCGCTGACTTGACAAACCGCCTACGCACCCTTTAAACCCAATAAATCCGGATAACGCTCGCATCCTCCGTATTACCGCGGCTGCTGGCACGGAGTTAGCCGATGCTTATTCGAATGGTACTCTCATCGGATGTCACGACATCCTTATTGCTCCCACTCAAAAGAAGTTTACAATCCATAGGACCTTATCCTTCACGCGGCATGGCTGGATCAGCCTTC…
OTU91_Prevotellaceae_unclassified	Paraprevotella clara strain JCM 14859	CTGTTTGATACCCGCGCTTTCGAGCCTCAGCGTCAATCATGCCCCAGAAGGATGCCTTCGCAATCGGAGTTCTTCGTGATATCTAAGCATTTCACCGCTACACCACGAATTCCACCTTCCTTGTGCACATTCAAGACACCCAGTTTCCACGGCGGGCCGATGTTGAGCACCGACATTTTACCGCAGACTTAAGCGTCCGCCTACGCTCCCTTTAAACCCAATAAATCCGGATAACGCTCGCATCTTCCGTATTACCGCGGCTGCTGGCACGGAATTAGCCGATGCTTATTCATGAGGTACATACAAAATGCCACACGTGGCACACTTTATTCCCTCATAAAAGAAGTTTACAACCCATAGGGCAGTCGTCCTTCACGCTACTTGGCTGGTTCAGTCTCT…
OTU92_Bacteria_unclassified	Treponema succinifaciens DSM 2489	CTGTTTGCTCCCCGCGCCTTCGCGCCTCAGCGTCAGTCGTCCGCCGGAAGCCTGCCTTCGCCATCGGTGTTCTTCCTGATATCTACAGATTTCACCCCTACACCAGGAATTCCGGCTTCCCTTCGGCGACTCCAGCCAAGCAGTTTCCAAAGCAGTTCCCGGGTTGGGCCCGGGGATTTCACTCCAGACTTGCTCGGCCGCCTGCGCGCCCTTTACGCCCAATAATTCCGAACAACGCTCGGGGCTTACGTGTTACCGCGGCTGCTGGCACGTAATTAGCCGCCCCTTATTCATGGCGTACCGTCGCCGCCGGGGCGTTTCCTCCCCGGCTTCTTCCTCCGTCATAAAAGCGCTTTACAACCTTCCGGCCTCCATCGCGCACGCGGCGTCGCTCCGTCA…
OTU93_Treponema	Treponema pectinovorum strain VPI D-36-DR-2	CTGTTCGCTCCCCGCACCTTCGCACCTCAGCGTCAATCATCCGCTAGCAACCTGCCTTCGCCATTGGTGTTCTTCCAGATATCTACAGATTTCACCCCTACACCTGGAATTCCGGTTGCCCCTCAGTGATTCTAGCTCCGCAGTTCTCAATGCAGTTCCGGGGTTAAGCCCCGGGATTTCACACCAAGCTTACGATGCCGCCTACATGCCCTTTACGCCCAATAATTCCGAACAACGCTCGCACCTTACGTGTTACCGCGGCTGCTGGCACGTAATTAGCCGGTGCTTATTCATTATCTACGGTCACCTCAGAAGCATTCCCTCTTCTGATTATTCTTCAATAATAAAAGGACTTTACAACCTTCCGGCCTTCATCGTCCACGCGGCGTCGCTCCGTCA…
OTU94_Clostridiales_unclassified	Christensenella minuta strain YIT 12065	CTGTTTGCTCCCCACGCTTTCGTGCCTCAGTGTCAGTTACAGTCCAGTAAGCCGCCTTCGCCACTGGTGTTCCTCCTAATATCTACGCATTTCACCGCTACACTAGGAATTCCGCTTACCTCTCCTGCACTCTAGCTCTCCAGTATTGGATGCAGCTCCCATGTTAAGCACGGGGATTTCACATCCAACTTAAAGTGCCACCTACGCACCCTTTACGCCCAGTAATTCCGGACAACGCTCGCCCCCTACGTATTACCGCGGCTGCTGGCACGTAGTTAGCCGGGGCTTCCTCCTATGCTACCGTCACTTCCTTCGTCACATAGGACAGAGGTTTACAATCCGAAGACCTTCTTCCCTCACGCGGCGTTGCTGGGTCAGGCTTGCGCCCATTGCCCAATA…
OTU95_Fibrobacter	Fibrobacter succinogenes subsp. succinogenes strai	CTGTTTGCTACCCGCACTTTCGAGCCTCAGCGTCGATGAGTCCCCAGCAGGCTGCCTTCGCCATCGGTGTTCTTCCTGATCTCTACGCATTCCACCGCTACACCAGGAATTCCGCCTGCCCCTGAACTATCCAAGAGATCCAGTTCGGACTGCAGAGCCGGGGTTGGGCCCCGGGATTGTACAATCCGCTTGAATCTCCGCCTACGCTCCCTTTACGCCCAGTAATTCCGAACAACGCTTGCACCCCTCGTATTACCGCGGCTGCTGGCACGAAGTTTGCCGGTGCTTCCTCTCAAGGTACATTCAATCCCGTCCGAAGGCGGGCCTTATTCCCTCATGACAGTGGTTTACACACCGAAATGCTTCTTCCCACACGTGGCGTTGCTGCATCAGGGTTCC…
OTU96_Alloprevotella	Alloprevotella rava strain 81/4-12	CTGTTCGATACCCGCACTTTCGAGCCTCAGCGTCAGTTGCGCTCCGGACACCTGCCTTCGCCATCGGAGTTCTTCACGATATCTAAGCATTTCACCGCTACACCGTGAATTCCAGCGTCCCTGCGCGCACTCAAGACCGTCAGTTCCGACCGCAATACGGGGTTGGGCCCCGCACTTTCACAGCCGGCTTAACTGCCCGCCTGCGCTCCCTTTAAACCCAATAAATCCGGATAACGCCCTGACCTTCCGTATTACCGCGGCTGCTGGCACGGAATTAGCCGGTCATTATTCATAGGGTACATACAAAACTCCACGCGTGAAGCACTTTATTCCCCTATAAAAGCAGTTTACAACCCAGAGGGCCGTCTTCCTGCACGCTACTTGGCTGGTTCAGCCTCT…
OTU97_Clostridiales_unclassified	Anaerobacterium chartisolvens strain T-1-35	CTGTTTGCTCCCCACACTTTCGTGCCTCAACGTCAGTTGCTGTCCAGAAAGCCGCCTTCGCCACCGGTGTTCTTCCTAATATCTACGCATTTCACCGCTACACTAGGAATTCCGCTTTCCCCTCCAGTACTCAAGATATATAGTTTTAGTTGCAGTTCCTCAGTTAAGCCGAGGTATTTCACAACTAACTTGTTTATCCGTCTACGCACCCTTTACACCCAATAAATCCGGATAACGCTTGCTCCCTACGTATTACCGCGGCTGCTGGCACGTAGTTAGCCGGAGCTTATTCTACAGGTACCGTCATTTGTTTCGTCCCTGTCTAAAGCAGTTTACAATCCGAAAACCTTCTTCCTGCACGCGGCGTCACTGCGTCAGAGTTTCCTCCATTGCGCAATA…
OTU98_Anaeroplasma	Anaeroplasma bactoclasticum strain JR	CTGTTTGCTCCCCACGCTTTCGTGCCTCAATGTCAGTATTTAACTAGCAAGCCGCCTTCGCCACTGGTGTTCTTCCATATATTTACGCATTTTACCGCTACACATGGAGTTCCACTTGCCTCTTTAATACTCTAGCTATACAGTATCTTATGCCCTACTTGGTTGAGCCAAGCATTTTTACATAAAACTTATATTGCCATCTACGCACCCTTTACGCCCAATAATTCCGGATAACGCTCGCTCCCTACGTATTACCGCGGCTGCTGGCACGTAGTTAGCCGGAGCTTATTCATTAGGTACCGTCAATTCTATCTTTTTCTTCCCTAATAAAAGAACTTTACATACCGAAATACTTCTTCGTTCACGCGGCGTTGCTCAGTCAGGCTTCCGCCCATTGCC…
OTU99_Elusimicrobium	Elusimicrobium minutum strain Pei191	CCGTTTGCTCCCCTAGCTTTCGCACTTGAGCGTCAGTAAAGGCCCAGAGATCCGCCTTCGCCACCGGTGTTCCTCCTAATATCTACGCATTTCACTGCTACACTAGGAATTCCGATCTCCTCTGCCTCACTCAAGAACGCCAGTTTCCGTTGCAGTTTCCGGGTTGAGCCCGGAGATTACACAACAGACTTAACATTCCGCCTACGCGCGCTTTACGCCTAGTAATTCCGAGTAACGCTTGCCACCTACGTCTTACCGCGGCTGCTGGCACGTAGTTAGCCGTGGCTTATTCGTAAGGTACCGTCATTTTTTTCTTCCCTTACAAAAGGAGTTTACAATCCGAGAACCTTCATCCTCCACGCATCGTTGCTGGATCAGGCTTTCGCCCATTGTCCAAAA…
OTU100_Prevotellaceae_unclassified	Prevotella copri DSM 18205 strain JCM 13464	CTGTTCGATACCCACGCTTTCGAGCTTCAGCGTCAGTTACGCTACAGTCAGCTGCCTTCGCAATCGGAGTTCTTCGTCATATCTAAGCATTTCACCGCTACACAACGAATTCCGCCAACTTTCCGCGCACTCAAGAAAGCCAGTTCGCGCTGCAGTGCACCCGTTGAGCGACTACATTTCACAACACGCTTAGCCTTCGGCCTACGCTCCCTTTAAACCCAATAAATCCGGATAACGCCCGGACCTTCCGTATTACCGCGGCTGCTGGCACGGAATTAGCCGGTCCTTATTCGACAGGTACACGCAAAAAGGGACACGTCCCTCACTTTGTTCCCTGACAAAAGCAGTTTACAACCCATAGGGCCGTCATCCTGCACGCTACTTGGCTGGTTCAGGCTT…
OTU101_Succiniclasticum	Succiniclasticum ruminis strain SE10	CCGTTCGCTACCCTGGCTTTCGCATCTCAGCGTCAGACACAGTCCAGAAAGGCGCCTTCGCCACCGGTGTTCTTCCCAATATCTACGCATTTCACCGCTACACTGGGAGTTCCCCTTTCCTCTCCTGCACTCAAGTGCCACAGTTTCCATCGCCATACGGGGTTAGGCCCCGCAGTTTCACGACAGACTTAAGGCACCGCCTACATGCGCTTTACGCCCAATAATTCCGGACAACGCTTGCCACCTACGTATTACCGCGGCTGCTGGCACGTAGTTAGCCGTGGCTTCCTCGTACACTACCGTCATTGCTTCCCGTTGTTGATAGAAAGCACGTTCGTCATGTACAACAGGGCTTTACGTTCCGAAGAACTTCCTCACCCACGCGGCGTTGCTCCGTCA…
OTU102_Prevotella	Prevotella oulorum strain WPH 179	CTGTTCGATACCCGCACCTTCGAGCATCAGCGTCAGTAAAGCTACCGAAAGCTGCCTTCGCAATCGGAGTTCTTCGTGATATCTAAGCATTTCACCGCTACACCACAAATTCCGCCTCCGTTCCGCTCACTCAAGTACTCCAGTTCGCGCAGCACGTCAGATGTTAAGCACCTGGTTTTCACTGCACGCTTAAAATACCGCCTACGCTCCCTTTAAACCCAATAAATCCGGATAACGCCCGGACCTTCCGTATTACCGCGGCTGCTGGCACGGAATTAGCCGGTCCTTATTCATAGGGTACATACAAAAAACCACACGTGGCTCACTTTATTCCCCTATAAAAGCAGTTTACAACCCATAGGGCCGTCTTCCTGCACGCTACTTGGCTGGTTCAGACTC…
OTU103_Prevotellaceae_unclassified	Bacteroides stercoris ATCC 43183 strain JCM 9496 1	CTGTTTGATACCCGCACTTTCGAGCCTCAGCGTCAGTGGCACCCCAGACAGCTGCCTTCGCAATCGGAGTTCTTCGTGATATCTAAGCATTTCACCGCTACACCACGAATTCCACCATCCTCATGTGCACTCAAGGGCGCCAGTTTCAACTGCAGTTCCACGGTTGAGCCGCGGGATTTCACAGCTGACTTGGCGCTCCGCCTACGCTCCCTTTAAACCCAATGAATCCGGATAACGCTCGCACCTTCCGTATTACCGCGGCTGCTGGCACGGAATTAGCCGGTGCTTTTTCCTGCGGTACGCGCAAAACGCCACGCGTGGCGCACTTTGTTCCCGCATAAAAGAAGTTTACAACCCGTAGGGCCGTCATCCTTCACGCTACTTGGCTGGTTCAGGCTT…
OTU104_Prevotella	Prevotella ruminicola strain Bryant 23	CTGTTCGATACCCGCACCTTCGAGCTTTAGCGTCAGTAAAGGCCTTGTAGGCTGCCTTCGCAATCGGAGTTCTTCGTGATATCTAAGCATTTCACCGCTACACCACGAATTCCGCCTACATCGAACTCACTCAAGATAACCAGTTCGCGACGCAGTTCAGCCGTTGAGCGGCTACATTTCACGTCACGCTTAATCATCAGCCTGCGCTCCCTTTAAACCCAATAAATCCGGATAACGCCTGGACCTTCCGTATTACCGCGGCTGCTGGCACGGAATTAGCCGGTCCTTATTCATGCGGTACCTGCAAAAACGTACACGTACGTCACTTTATCCCCGCATAAAAGCAGTTTACAACCCATAGGGCAGTCTTCCTGCACGCTACTTGGCTGGTTCAGGCTC…
OTU105_Prevotella	Prevotella buccae ATCC 33574 strain JCM 12245	CTGTTCGATACCCGCACCTTCGAGCATGAGCGTCAGTAACGCCACTGCAGGCTGCCTTCGCTATCGGGGTTCCTCGTGATATCTAAGCATTTCACCGCTACACCACGAATTCCACCTGCATACGGCGCACTCAAGCACGACAGTTCGCGACGCAAGACGGGGGTGAGCCCCGAAATTTAACGTCACGCTTGACATGCCGCCTGCGCTCCCTTTAAACCCAATAAATCCGGATAACGCCCGGACCTTCCGTATTACCGCGGCTGCTGGCACGGAATTAGCCGGTCCTTATTCATGCGGTACCTGCAAAAAGGGACACGTCCCTCACTTTATCCCCGCATAAAAGCAGTTTACAACCCATAGGGCCGTCGTCCTGCACGCTACTTGGCTGGTTCAGTCTTC…
OTU106_Bacteroidetes_unclassified	Mucilaginibacter gossypiicola strain Gh-48	CTGTTTGATCCCCACGCTTTCGTGCCTCAGCGTCAATCAACCCTTCGTGAGATGCCTTCGCAATCGGTGTTCTGTGTAATCTCTAAGCATTTCACCGCTACACTACACATTCCTCCCACGGCAGAGTCATTCCAGTCCACCAGTTCGGGAGGCACTTCCGACGTTGAGCGCCGGCATTTCACCTCCCGCTTAGCAAACCGCCTACGCACCCTTTAAACCCAATAAATCCGGATAACGCTTGCATCCTCCGTATTACCGCGGCTGCTGGCACGGAGTTAGCCGATGCTTATTCGCAGGGTACTCTCATCTCACTACACGTAGTGATTATTGCTCCCCCGCAAAAGCGGTTTACAACCCATAGGGCCGTCCTCCCGCACGCGGCATGGCTGGATCAGCCTT…
OTU107_Prevotellaceae_unclassified	Prevotella buccae ATCC 33574 strain JCM 12245	CTGTTTGATACCCGCGCCTTCGAGCATGAGCGTCGTTGACGGGCCGGAAGGCTGCCTTCGCGATCGGAGTTCTTCGTGATATCTATGCATTTCACCGCTACACCACGAGTTCCGCCTTCCCTTCCCGCAACCAAGGGGAGCAGTTCGCGCCGCTGTACGGGGTTGAGCCCCGCGCTTTCACGGCACGCTTGCACCTCCGCCTGCGCTCCCTTTAAACCCAATAAATCCGGATAACGCCCGGACCTTCCGTATTACCGCGGCTGCTGGCACGGAATTAGCCGGTCCTTATTCACGGGATACCTGCAAAGCGCCACGCGTGGCGCACTTTATCCTCCCGCAAAAGCAGTTTACAACCCGTAGGGCCGTCATCCTGCACGCTACTTGGCTGGTTCAGCCTCT…
OTU108_Saccharofermentans	Saccharofermentans acetigenes strain P6	CTGTTTGCTCCCCACGCTTTCGCGCCTCAGCGTCAGTTACTGTCCAGATAGCCGCCTTCGCCACCGGTGTTCTTCCTAATCTCTGCGCATTTTACCGCTCCACTAGGAATTCCGCTATCCCCTCCAGCACTCAAGTCTTGCAGTTTCAGATGCAGCGCCCAAGTTGAGCCCGGGAATTTCACATCTGACTTGTAAGACCGCCTACACGCCCTTTACGCCCAGTAAATCCGGATAACGCTTGTCACCTACGTATTACCGCGGCTGCTGGCACGTAGTTAGCCGTGACTTGTTCTTTGGGTAGGTCATTTGTTTCTTCCCCAATCAAAGAAGTTTACAATCCGAAGACCGTCTTCCTTCACGCGGCGTTGCTGGGTCAGGCTTTCGCCCATTGCCCAATAT…
OTU109_Bacteroidetes_unclassified	Pontibacter xinjiangensis strain 311-10	CTGTTTGCTCCCCACGCTTTCGTGCCTCAGCGTCAGTAACGGCCTCGCCAGCTGCCTTCGCGATCGGTGTTCTGTGTCATCTCTAAGCATGTCACCGCTACATGACACATTCCGCCGGCGCCGTCCGCACTCCAGCACGCCAGTATCAACGGCAGCTCCCCGGTTGAGCCGGGACCTTTCACCGCTGACTTAACGCGCCGCCTGCGCACCCTTTAAACCCAATAAATCCGGATAACGCTTGCATCCTCCGTATTACCGCGGCTGCTGGCACGGAGTTAGCCGATGCTTATTCGTCCCATACTCTCATCAGTCTTCGCAAAGACCTTATTACTCTGGAACAAAAGGAGTTTACAACCCATAGGACCTTCTTCCTCCACGCGGCATGGCTGGTTCAGACTT…
OTU110_Prevotellaceae_unclassified	Marseilla massiliensis strain Marseille-P2475	CTGTTTGATACCCGCGCCTTCGAGCATGAGCGTCGGTAGCACCCCGGCAGGCTGCCTTCGCAATCGGGGTTCTTCGTGATATCTATGCATTTCACCGCTACACCACGAGTTCCGCCTGCCTTTTGTGAACCCAAGGACGCCAGTTTCAACCGCAAGACCCGGTTGAGCCGGGCCGTTTAACGGCTGACTTGACATCCCGCCTGCGCTCCCTTTAAACCCAATAAATCCGGATAACGCCCGGACCTTCCGTATTACCGCGGCTGCTGGCACGGAATTAGCCGGTCCTTATTCGCGCGGTACCTGCAACGAGGCACACGTGCCTCTCTTTATCCCCGCGCAAAAGCGGTTTACAACCCGTAGGGCCTTCATCCCGCACGCTACTTGGCTGGTTCAGGCTTC…
OTU111_Methanomassiliicoccus	Methanomassiliicoccus luminyensis B10	CCGTTTGCGACCCAGGGCTTCGTCCCTCACCGTCGGATCCGTTCTAGCGAGACGCCTTCGCCACCGGTGGTCCTTCTAGGATTACAGGATTTTACCCCTACCCCAGAAGTACCTCTCGCCTCTCCCGGTCCCAAGTTTGGCAGTCTCCTCGGAATTCGAAAGGTTAAGCCTCTCGATTTACCCAAGGATTTACCAAACCGGCTACGAACGTTTTAGACTCAATAAAATCGACCACCACTTGGGCTGCGGGTATTACCGCGGCGGCTGGCACCCGTCTTACCCAGCCCTTATTCCTTAAGTTATCTACGCTTAAGAAAAGCTAGCACTAATGTGCTAGCACTAGGAATTCCCTCATCGGAGTTGCCTCCAGTGTGAAGTTTTCGCGA
OTU112_Anaerovibrio	Anaerovibrio lipolyticus DSM 3074	CTGTTCGCTCCCCACGCTTTCGAGCCTCAGTGTCAGTTACAGTCCAGAAAGCCGCCTTCGCCACTGGTGTTCCTCCTAATATCTACGCATTTCACCGCTACACTAGGAATTCCGCTTTCCTCTCCTGCACTCAAGAATTATAGTTTCAATCCCATCACGGGGTTGAGCCCCGAACTTTTAAGACTGACTTACAATCCCACCTGCGCTCCCTTTACGCCCAATAATTCCGGACAACGCTCGCCACCTACGTATTACCGCGGCTGCTGGCACGTAGTTAGCCGTGGCTTTCTCGTCAGGTACCGTCCTCCTTGACCCATTTCCTGATCAAGTCTCTCGTCCCTGACAACAGAGCTTTACGATCCGAAAACCTTCTTCACTCACGCGGCGTTGCTCCGTCAG…
OTU113_Treponema	Treponema bryantii strain RUS-1	CTGTTTGCTCCCCGCACCTTCGCACCTCAGCGTCAATCATCTGCTGGCAGCCTGCCTTCGCCATTGGTATTCTTCCAGATATCTACAGATTTCACCCCTACACCTGGAATTCTGGCTGCCCCTCAGCGATTCAAGTCCTGCAGTTTCCAACGCAGTTCCGGGGTTGAGCCCCGGTATTTCACACCAGACTTGCAGAACCGCCTACATGCCCTTTACGCCCAATAATTCCGAACAACGCTCGCAACTTACGTGTTACCGCGGCTGCTGGCACGTAATTAGCCGTTGCTTATTCATGACCTACAGTCACCATCCTCCGTTTCTCTCAGAGAACTTATTCCTCAGTCATAAAAGGATTTTACAACCTTCCGGCCTTCATCATCCACGCGGCGTCGCTCCGTC…
OTU114_Megasphaera	Megasphaera hexanoica strain MH	CCGTTCGCTCCCCTGGCTTTCGTGCCTCAGCGTCAGTTGTCGTCCAGAAAGCCGCTTTCGCCACTGGTATTCCTCCTAATATCTACGCATTTCACCGCTACACTAGGAATTCTGCTTTCCTCTCCGATACTCCAGTCTCCCAGTTTCCGTCCCCTCACGGGGTTGAGCCCCGCACTTTTAAGACAGACTTAAGAGACCGCCTGCGCACCCTTTACGCCCAATAATTCCGGACAACGCTTGCCACCTACGTATTACCGCGGCTGCTGGCACGTAGTTAGCCGTGGCTTTCTCTTACGGTACCGTCACAACAGGATGGTATTAGCATCCCGCCCGTTCGTCCCGTATAACAGAGCTTTACAACCCGAAGGCCGTCTTCACTCACGCGGCGTTGCTCCGTCA…
OTU115_Fibrobacter	Fibrobacter intestinalis strain NR9	CTGTTTGCTTCCCACGCTTTCGAGCCTCAGCGTCAGTTAGTCCCCAGCAGGCTGCCTTCGCCATCGGTGTTCTTCCTGATATCTACGCATTCCACCGCTACACCAGGAATTCCGCCTGCCTCTGAACTACTCAAGACCGTCAGTTCGCTCTGCGGGTCCGGGGTTGGGCCCCGGGATTGCACAGAACGCTTGGCGGTCCGCCTACGCTCCCTTTACGCCCAGTGATTCCGAACAACGCTTGCACCCCTCGTATTACCGCGGCTGCTGGCACGAAGTTTGCCGGTGCTTCCTTTAAAGGTACATTCAACAATCCCGAAAGATTGCTTTATTCCCTCTCGACAGTGGTTTACACACCGAAATGCTTCATCCCACACGTGGAGTTGCTGCGTCAGGGTTGCC…
OTU116_Dialister	Dialister succinatiphilus YIT 11850	CTGTTTGCTCCCCACGCTTTCGCGCCTCAGCGTCAGTTGTCGTCCAGAAAGTCGCCTTCGCCACCGGTGTTCTTCCTAATCTCTACGCATTTCACCGCTACACTAGGAATTCCACTTTCCTCTCCGATACTCCAGCTTCCCAGTTTCCATCCCATCACGGGGTTAAGCCCCGCACTTTTAAGATGGACTTAGGAAGCCGCCTGCGCGCGCTTTACGCCCAATAATTCCGGACAACGCTTGCCACCTACGTATTACCGCGGCTGCTGGCACGTAGTTAGCCGTGGCTTGCTATCCGGGTACCGTCACTTCTATAAGTTATTAGCTTACAGACCGTTCGTCCCCGGTCACAGAGCTTTACAACCCGAAGGCCGTCATCACTCACGCGGCGTTGCTCCGTCA…
OTU117_Bacteria_unclassified	Treponema ruminis strain Ru1	CTGTTCGCTCCCCGCACCTTCGCACCTCAGCGTCAGTCATGCGCTCGGAGGCTGCCTTCGCCACCGGTGTTCTTCCTGATATCTACAGATTTCACCCCTACACCAGGAATTCCGCCTCCGCCTCGCTGACTCAAGCCCAGCAGTATCGCGCGCGGCCACGGGGTTGAGCCCCGTGATTTCACGCACGACTTACCGGGCCGCCTACATGCCCTTTACGCCCAATAATTCCGAACAACGCTCGCACCTTACGTGTTACCGCGGCTGCTGGCACGTAATTAGCCGGTGCTTGTTCTCACGCTACAGTCACCGCAAGGGCATTTCCTCCCCTGCTCCTTCCTCGCGTGCCAAAGGACTCTGCAACCTTCCGGCCTTCATCGTCCACGCGGCGTCGCTCCGTCA…
OTU118_Succiniclasticum	Succiniclasticum ruminis strain SE10	CCGTTCGCTACCCTGGCTTTCGCATCTCAGCGTCAGACACAGTCCAGAAAGGCGCCTTCGCCACCGGTGTTCTTCCCAATATCTACGCATTTCACCGCTACACTGGGAGTTCCCCTTTCCTCTCCTGCACTCAAGTGGACCAGTTTCCATCGCCATACGGGGCTGAGCCCCGCAGTTTCACGACAGACTTAATCCACCGCCTACATGCGCTTTACGCCCAATAATTCCGGACAACGCTTGCCACCTACGTATTACCGCGGCTGCTGGCACGTAGTTAGCCGTGGCTTCCTCGTTCCCTACCGTCATTGCCACCCGTTGTTGATAGGTGGCACGTTCGTCAGGAACAACAGAGCTTTACGTTCCGAAAAACTTCCTCACTCACGCGGCGTTGCTCCGTCA…
OTU119_Prevotella	Prevotella ruminicola strain Bryant 23	CTGTTCGATACCCGCACCTTCGAGCTTTAGCGTCAGTAAAGGCCTTGTGGGCTGCCTTCGCAATCGGAGTTCTTCGTGATATCTAAGCATTTCACCGCTACACCACGAATTCCGCCCACATCGAACTCACTCAAGACCTCCAGTTCGCGCTGCAACTCACCGGTTGAGCCGGTACATTTCACAACACGCTTAAAGGCCCGCCTGCGCTCCCTTTAAACCCAATAAATCCGGATAACGCCTGGACCTTCCGTATTACCGCGGCTGCTGGCACGGAATTAGCCGGTCCTTATTCATGCGGTACCTGCAATAGCGTACACGTACGCCACTTTATCCCCGCATAAAAGCAGTTTACAACCCATAGGGCAGTCTTCCTGCACGCTACTTGGCTGGTTCAGGCTC…
OTU120_Megasphaera	Megasphaera elsdenii DSM 20460	CCGTTTGCTCCCCTGGCTTTCGCGCCTCAGCGTCAGTTGTCGTCCAGAAAGCCGCTTTCGCCACTGGTGTTCCTCCTAATATCTACGCATTTCACCGCTACACTAGGAATTCCGCTTTCCTCTCCGATACTCTAGCATCGCAGTTTCGGTCCCCTCACGGGGTTAAGCCCCGCACTTTTAAGACCGACTTACGACGCCGCCTGCGCGCCCTTTACGCCCAATAATTCCGGACAACGCTTGCCACCTACGTATTACCGCGGCTGCTGGCACGTAGTTAGCCGTGGCTTTCTCTTACGGTACCGTCACTCGTAACGGGTATTGACCGCTACGCCATTCGTCCCGTATAACAGAACTTTACAACCCGAAGGCCGTCATCGTTCACGCGGCGTTGCTCCGTCA…
OTU121_Bacteroidales_unclassified	Mediterranea massiliensis strain Marseille-P2645 1	CTGTTTGATTCCCGCGCTTTCGAGCATGAGCGTCAGTAAAGGTCCGGAAAGCTGCCTTCGCAATCGGAGTTCTTCGTGATATCTAAGCATTTCACCGCTACACCACGAATTCCGCCTTCCTGTACCCCACTCAAGAACGCCGGTTCCAACCGCAAGGACCGGGTTGAGCCCGGAAATTTCACGGCTGGCCTAACGCCCCGCCTGCGCTCCCTTTAAACCCAATAAATCCGGATAACGCTCGCATCCTCCGTATTACCGCGGCTGCTGGCACGGAGTTAGCCGATGCTTATTCGCACGGTACATGCAGGCACCCAGCGCGTGGATGCGGTTATTCCCGTGCAAAAGAGGTTTACGACCCATAGGGCGGTCATCCCTCACGCTACTTGGCTGGTTCAGCCT…
OTU122_Ruminobacter	Ruminobacter amylophilus strain H 18	CTGTTTGCTCCCCACGCTTTCGCTCCTCAGCGTCAGTCTCTGTCCAGGAGGCCGCCTTCGCCACCGGTATTCCTCCAGATATCTACGCATTTCACCGCTACACCTGGAATTCTACCTCCCTCTACAGTACTCTAGTCTGTCAGTTTCAAATGCGGTTCCCAGGTTAAGCCCGGGGCTTTCACATCTGACTTGACAAACCGCCTACGAGCTCTTTACGCCCAGTTATTCCGATTAACGCTCGCACCCTCCGTATTACCGCGGCTGCTGGCACGGAGTTAGCCGGTGCTTCTTCTGTATGTAACGTCAATGCAGCATGCTGTTAACATACTACACTTCCTCCATACTGAAAGTGCTTTACAACCCAAAGGCCTTCTTCACACACGCGGCATGGCTGCATCA…
OTU123_Prevotella	Prevotella oralis ATCC 33269 strain JCM 12251	CTGTTCGATACCCGCACTTTCGAGCTTTAGCGTCAGTTAAGGACTGGTATGCTGCCTTCGCAATCGGGGTTCTTCGTGATATCTAAGCATTTCACCGCTACACCACGAATTCCGCATACCTCGTACTCACTCAAGGACTCCAGTTCGCGCTGCACGTCACCGGTTGAGCCGGTACATTTCACAGCACGCTTAAAATCCAGCCTGCGCTCCCTTTAAACCCAATAAATCCGGATAACGCCCGGACCTTCCGTATTACCGCGGCTGCTGGCACGGAATTAGCCGGTCCTTATTCATCAGGTACATACAAAACAGCACACGTGCCGCACTTTATTCCCTGATAAAAGCAGTTTACAACCCATAGGGCAGTCTTCCTGCACGCTACTTGGCTGGTTCAGGCTC…
OTU124_Bacteroidetes_unclassified	Olivibacter sitiensis strain AW-6	CTGTTCGATCCCCACGCTTTCGTGCCCGAGCGTCAATGCAGGCCTGGCGAGCTGCCTCCGCTATCGGCGTTCTGTGGCATATCTACGCATTTCACCGCTACACGCCACGTTCCGCCCGCCTCGACCGCATTCAAGCCGAACAGTATCAACGGCACTTCCGGGGTTGGGCCCCGGGATTTCACCGCTGACTTGACCGGCCGCCTGCGCACCCTTTAAACCCAATGAATCCGGATAACGCTCGCGTCCTCCGTATTACCGCGGCTGCTGGCACGGAGTTAGCCGACGCTTATTCCACCGGTACCCTCAAACGCCCATCTCGTGGGCGTCCTTGTCCCCGGTCAAAAGAGGTTCACGACCCGTAGGGCCTCATTCCCTCACGCGGCATGGCTGGTTCAGTGT…
OTU125_Prevotellaceae_unclassified	Paraprevotella clara strain JCM 14859	CTGTTTGATTCCCGCACTTTCGAGCCTCAGCGTCAATCGCACCCCAGACGGCTGCCTTCGCAATCGGAGTTCTTCGTCATATCTAAGCATTTCACCGCTACACGACGAATTCCACCATCCTTGTGTGTATTCAAGCCCACCAGTATCAACGGCATGCCAATGTTGGGCACTGACATTTAACCGCTGACTTAACAGGCCGCCTACGCTCCCTTTAAACCCAATAAATCCGGATAACGCTCGCATCTTCCGTATTACCGCGGCTGCTGGCACGGAATTAGCCGATGCTTATTCGTATGGTACATACAAAAGGCCACACGTGGCCCACTTTATTCCCAAACAAAAGAAGTTTACAACCCATAGGGCAGTCTTCCTTCACGCTACTTGGCTGGTTCAGTCTCT…
OTU126_Anaeroplasma	Anaeroplasma bactoclasticum strain JR	CTGTTTGCTCCCCACGCTTTCGTGCCTCAATGTCAGTATCTGGCTAGCAAGCCGCCTTCGCCACTGGTGTTCTTCCATATATTTACGCATTTTACCGCTACACATGGAGTTCCACTTGCCTCTCCAATACTCGAGCTATACAGTATCTTATGCCCTACTGGGTTGAGCCCAGCATTTTTACATAAGACTTATATTGCCATCTACGCACCCTTTACGCCCAATAATTCCGGATAACGCTCGCTCCCTACGTATTACCGCGGCTGCTGGCACGTAGTTAGCCGGAGCTTATTCATTGGGTACCGTCAATTTGGATATTTTTCTTCCCCAATAAAAGAACTTTACATACCGAAATACTTCTTCGTTCACGCGGCGTTGCTCGGTCAGGCTTTCGCCCATTGC…
OTU127_Acidaminococcus	Acidaminococcus fermentans DSM 20731	CCGTTTGCTACCCTGGCTTTCGCATCTCAGCGTCAGACACAGTCCAGAAAGGCGCCTTCGCCACTGGTGTTCCTCCCAATATCTACGCATTTCACCGCTACACTGGGAATTCCCCTTTCCTCTCCTGCACTCAAGACTTCCAGTATCCAACGCCATACGGGGTTAAGCCCCGCATTTTCACGTCGGACTTAAAAGCCCGCCTACATGCTCTTTACGCCCAATAATTCCGGACAACGCTTGCCACCTACGTATTACCGCGGCTGCTGGCACGTAGTTAGCCGTGGCTTCCTCGTCAGGTACCGTCAACACCAAAATGTATTATAGATCGGTGCTTTCGTCCCTGACAACAGAGTTTTACAACCCGAAGGCCTTCATCACTCACGCGGCGTTGCTCCGTCA…
OTU128_Bacteroidetes_unclassified	Parapedobacter luteus strain 4M29	CTGTTCGATCCCCACGCTTTCGTGCCCGAGCGTCAATGCAGGCCTGGCGAGCTGCCTCCGCTATCGGCGTTCTGTGGCATATCTACGCATTTCACCGCTACACGCCACGTTCCGCCCGCCTCGACCGCATTCCAGCCCGACAGTATCAACGGCACTTCCGGGGTTGGGCCCCGGGATTTCACCGCTGACTTGACAGGCCGCCTGCGCACCCTTTAAACCCAATGAATCCGGATAACGCTCGCGTCCTCCGTATTACCGCGGCTGCTGGCACGGAGTTAGCCGACGCTTATTCGCGCGGTACCCTCAAACGGGCATCTCGTGCCCGTCCTTGTCCCCGCACAAAAGAGGTTCACGACCCGTAGGGCCTCATTCCCTCACGCGGCATGGCTGGTTCAGTGT…
OTU129_Firmicutes_unclassified	Saccharofermentans acetigenes strain P6	CTGTTTGCTCCCCACGCTTTCGTGCCTCAGCGTCAGTTATCGTCCAGTAAGTCGCCTTCGCCACTGATGTTCCTCCTAATATCTACGCATTCCACCGCTACACTAGGAATTCCACTTACCTCTCCGACACTCAAGACTCGTAGTTTCAGATGCAGCACCCGAGTTAAGCTCTGGGTATTACACATCCAACTTGCGAGCCCGCCTACACACCCTTTACGCCCAGTCATTCCGGACAACGCTTGCCCCCTACGTATTACCGCGGCTGCTGGCACGTAGTTAGCCGGGGCTTGTTCTTCAGGTACCGTCATTGTGTTCGTCCCTGATCAAAGAGCTTTACAATCCGAAGACCTTCTTCACTCACGCGGCATTGCTGGGTAAGGCTTTCGCCCATTGCCCAAT…
OTU130_Clostridiales_unclassified	Anaerobacterium chartisolvens strain T-1-35	CTGTTTGCTCCCCACACTTTCGTGCCTCAACGTCAGTTGCTGTCCAGAAAGTCGCCTTCGCCACTGGTGTTCCTCCTAATATCTACGCATTTCACCGCTACACTAGGAATTCCACTTTCCTCTCCAGTACTCAAGAAAAACAGTTTTAGTTGCAGTTCCTCAGTTAAGCCGAGGGATTTCACAACTAACTTGTCTTCCCGTCTACGCACCCTTTACACCCAATAAATCCGGATAACGCTTGCTCCCTACGTATTACCGCGGCTGCTGGCACGTAGTTAGCCGGAGCTTATTCTACAGGTACTGTCCTTTTTCTTCCCTGTCTAAAGCAGTTTACAATCCGAAAACCTTCTTCCTGCACGCGGCGTCACTGCGTCAGAGTTTCCTCCATTGCGCAAAATT…
OTU131_Bacteroidetes_unclassified	Pontibacter indicus strain LP100	CTGTTCGATCCCCACGCTTTCGTGCCTCAGCGTCGATCACGGCCCGGCGAGCTGCCTTCGCTATCGGCGTTCTTCGTGATATCTATGCATTTCACCGCTACACCACGAGTTCCACCCGCCCCGACCGCATCCAAGACCCGCAGTTTCAACGGCAGTCCGACGGTTGAGCCGCCGCCTTTCACCGCTGACTTACGGACCCGCCTACGCACCCTTTAAACCCAGTAAATCCGGATAACGCCCGGACCCTCCGTATTACCGCGGCTGCTGGCACGGAGTTAGCCGGTCCTTATTCGCCCGGTACCGGCATCGAACCCCGCAGGGTCCTTATTCTTCCCGGGCAAAAGCGGTTTACGACCCGTAGGGCCTTCTTCCCGCACGCGGCATGGCTGGTTCAGGCTT…
OTU132_Pyramidobacter	Pyramidobacter piscolens strain W5455	CCGTTTGCTCCCCTGGCTTTCGCGCTTGAGCGTCAGTCCACAGCCAGCAGACCGCCTTCGCCACTGGTATTCTTCCTGATATCTACGCATTTCACCGCTACACCAGGAATTCTGTCTGCCTCTCTGTGCCTCCAGTCTTACAGTTTCAACTGCGAAGCGGGGTTAAGCCCCGCGATTTGACAGTTGACTTGCAAAACCGCCTTCGCGCCCTTTACGCCCAGTAATTCCGGACAACGCTCGCTCCCTACGTATTACCGCGGCTGCTGGCACGTAGTTAGCCGGAGCTTCCTCGCAGGGTACCGTCACGTCCTTCTTCCCCTGCAACAGAGGTTTACAACCCGAAGGCTGTCTTCCCTCACGCGGCGTCGCTGGGTCAGGGTTGCCCCCATTGCCCAATAT…
OTU133_Methanobrevibacter	Methanobrevibacter boviskoreani JH1	CGGTTCGCGCCCCTAGCTTTCGTTCCTCACCGTCAGATTCGTTCTAGTTAGACGCCTTCGCCACAGGTGGTCCTCCTAGGATTACAGGATTTCACCCCTACCCCAGGAGTACCTCTAACCTCTCCCGATCTCAAGCCTAATAGTATCTCCAGCAATTCCCACAGTTAAGCTGTAAGATTTCACCAGAGACTTATTAAACCGGCTACGAACGCTTTAGGCCCAATAAAAACAGCTACCACTAGAGCTGCCGGTGTTACCGCGGCGGCTGGCACCGGTCTTGCCCAGCTCTTATTCCAAAAGCTCTTTACACTTAAGAAAAGCCATCCCGTTAAGAATGGCACTTGGGATCCCCCCATCGCGATTTCTCACATTGTGGAGGTTTCGCGC
OTU134_Prevotella	Prevotella ruminicola strain Bryant 23	CTGTTCGATACCCGCACCTTCGAGCTTTAGCGTCAGTAAAGGACTCGTGCACTGCCTTCGCAATCGGAGTTCTTCGTGATATCTAAGCATTTCACCGCTACACCACGAATTCCGTACACGTCGTACTCACTCAAGAAAACCAGTTCGCGACGCACGTCACCGGTTGAGCCGGTACATTTCACGTCACGCTTAATCTTCCGCCTGCGCTCCCTTTAAACCCAATAAATCCGGATAACGCCCGGACCTTCCGTATTACCGCGGCTGCTGGCACGGAATTAGCCGGTCCTTATTCATGCGGTACCTACAAACACCTACACGTAGGTGACTTTATCCCCGCATAAAAGCAGTTTACAACCCATAGGGCCGTCATCCTGCACGCTACTTGGCTGGTTCAGGCTT…
OTU135_Prevotella	Prevotella colorans strain A1336	CTGTTCGATACCCGCACTTTCGAGCATGAGCGTCAGTAAAACTGCTGTCAGCTGCCTTCGCAATCGGAGTTCTTCGTGATATCTAAGCATTTCACCGCTACACCACGAATTCCGCCGACATTCCGTCTACTCAAGCCTAACAGTTCGCGACGCAATTCAGACGTTGAGCGCCTACATTTCACGTCACGCTTAAAAGGCCGCCTGCGCTCCCTTTAAACCCAATAAATCCGGATAACGCCCGGACCTTCCGTATTACCGCGGCTGCTGGCACGGAATTAGCCGGTCCTTATTCATGCGGTACCTACAAAACGGCACACGTGCCGCACTTTATCCCCGCATAAAAGCAGTTTACAACCCATAGGGCCGTCCTCCTGCACGCTACTTGGCTGGTTCAGGCTC…
OTU136_Treponema	Treponema bryantii strain RUS-1	CTGTTTGCTCCCCGCACCTTCGCACCTCAGCGTCAGTCATCCGCTGGCAACCTGCCTTCGCCATCGGTGTTCTTCCTGATATCTACAGATTTCACCCCTACACCAGGAATTCCGGTTGCCCCTCAGTGACTCAAGCCATGCAGTTTCCAGCGCAGTCCGGGGGTTAAGCCCCCGCCTTTCACACCAGACTTGCAAAGCCGCCTACATGCCCTTTACGCCCAATAATTCCGAACAACGCTCGGGGCTTACGTGTTACCGCGGCTGCTGGCACGTAATTAGCCGCCCCTTATTCTGATACTACAGTCACCATAAGGCGTTTCTCTCACCTTACTTATTCCTCATATCTAAAAGGACTTTACAACCTTCCGGCCTTCATCGTCCACGCGGCGTCGCTCCGTC…
OTU137_Escherichia.Shigella	Escherichia fergusonii ATCC 35469	CTGTTTGCTCCCCACGCTTTCGCACCTGAGCGTCAGTCTTCGTCCAGGGGGCCGCCTTCGCCACCGGTATTCCTCCAGATCTCTACGCATTTCACCGCTACACCTGGAATTCTACCCCCCTCTACGAGACTCAAGCTTGCCAGTATCAGATGCAGTTCCCAGGTTGAGCCCGGGGATTTCACATCTGACTTAACAAACCGCCTGCGTGCGCTTTACGCCCAGTAATTCCGATTAACGCTTGCACCCTCCGTATTACCGCGGCTGCTGGCACGGAGTTAGCCGGTGCTTCTTCTGCGGGTAACGTCAATGAGCAAAGGTATTAACTTTACTCCCTTCCTCCCCGCTGAAAGTACTTTACAACCCGAAGGCCTTCTTCATACACGCGGCATGGCTGCATCA…
OTU138_Prevotella	Porphyromonas pogonae strain MI 10-1288	CTGTTTGATCCCCACACTTTCGTGCCTCAGCGTCAATCACGGATTTGTGAGATGCCTTCGCAATCGGTGTTCTGTGTGATATCTATGCATTTCACCGCTACACCACACATTCCTCCCACAGCATCCGCATTCAAGTCCGCCAGTTTCAACGGCAGGTCAAGGGTTGAGCCCTTGCGTTTCACCGCTGACTTGACAAACCGCCTACGCACCCTTTAAACCCAATAAATCCGGATAACGCTCGCATCCTCCGTATTACCGCGGCTGCTGGCACGGAGTTAGCCGATGCTTATTCGAATGGTACTCTCATCGGTAGTCACGACTACCTTATTGCTCCCACTCAAAAGAAGTTTACAATCCATAGGACCTTATTCCTTCACGCGGCATGGCTGGATCAGCCTT…
OTU139_Bacteroidetes_unclassified	Prevotella copri DSM 18205 strain CB7	CTGTTCGATACCCGCACCTTCGAGCTTCAGCGTCAGTTGCGGCCCGGCAAGCTGCCTTCGCGATCGGAGTTCTTCGTCATATCTAAGCATTTCACCGCTACACGACGAATTCCGCCTGCCCCTTACGCACTCAAGAAAACCAGTTTCAACTGCAGTGCAGACGTTGAGCATCTACATTTCACAGCTGACTTGATCTTCCGCCTACGCTCCCTTTAAACCCAATAAATCCGGATAACGCTCGGATCCTCCGTATTACCGCGGCTGCTGGCACGGAGTTAGCCGATCCTTATTCGTACGGTACATGCACTTGCGCTCACGAGCACAACGTTATTCCCGCACAAAAGCAGTTTACAACCCATAGGGCCGTCTTCCTGCACGCTACTTGGCTGGTTCAGACTC…
OTU140_Anaerovibrio	Anaerovibrio lipolyticus DSM 3074	CTGTTCGCTCCCCACGCTTTCGAGCCTCAGTGTCAGTTACAGTCCAGAAAGCCGCCTTCGCCACTGGTGTTCCTCCTAATATCTACGCATTTCACCGCTACACTAGGAATTCCGCTTTCCTCTCCTGCACTCAAGAAAAATAGTTTCAATCCCATCACGGGGTTGAGCCCCGCACTTTTAAGACTGACTTACTCTCCCACCTGCGCTCCCTTTACGCCCAATAATTCCGGACAACGCTCGCCACCTACGTATTACCGCGGCTGCTGGCACGTAGTTAGCCGTGGCTTCCTCGAAAGGTACCGTCCTAATATACCCATTTCCTGATATATCCTCTCGTCCCTCTCAACAGAGCTTTACGATCCGAAAACCTTCTTCACTCACGCGGCGTTGCTCCGTCAG…
OTU141_Prevotella	Marseilla massiliensis strain Marseille-P2475	CTGTTCGATACCCGCACCTTCGAGCATGAGCGTCAGTAACACACCGGCAGGCTGCCTTCGCAATCGGGGTTCTTCGTGATATCTAAGCATTTCACCGCTACACCACGAATTCCGCCTGCCTCGAGTGCACTCAAGTGCGCCAGTTCGCGACGCAATTCCAAGGTTGAGCCCCGGCATTTCACGTCACGCTTAGCATACCGCCTGCGCTCCCTTTAAACCCAATAAATCCGGATAACGCCCGGACCTTCCGTATTACCGCGGCTGCTGGCACGGAATTAGCCGGTCCTTATTCATGCGGTACCTGCAATGAGCCACACGTGGCTCACTTTATCCCCGCATAAAAGCAGTTTACAACCCGTAGGGCCGTCATCCTGCACGCTACTTGGCTGGTTCAGGCTC…
OTU142_Bacteroidales_unclassified	Paraprevotella clara strain JCM 14859	CTGTTTGATTCCCGCACTTTCGAGCCTCAGCGTCAATCATGCCCCAGTGGACTGCCTTCGCAATCGGAGTTCTTCGTGATATCTAAGCATTTCACCGCTACACCACGAATTCCATCCACCTTGTGCACATTCAAGAAACCCAGTTTCCACGGCAGGCCGACGTTAAGCGCCGACATTTTACCGCAGACTTAAGCTTCCGCCTACGCTCCCTTTAAACCCAATAAATCCGGATAACGCTCGCATCTTCCGTATTACCGCGGCTGCTGGCACGGAATTAGCCGATGCTTATTCATGGGATACCTACAATAAGGTACGCGTACCTCACTTTATTCTCCCATAAAAGAAGTTTACAACCCGTAGGGCAGTCATCCTTCACGCTACTTGGCTGGTTCAGACTCT…
OTU143_Fibrobacter	Fibrobacter succinogenes subsp. elongatus strain H	CTGTTTGCTACCCGCACTTTCGAGCATGAGCGTCGATAAGTCCCCAGCAAGCTGCCTTCGCCATCGGTGTTCTTCCTGATCTCTACGCATTCCACCGCTACACCAGGAATTCCGCTTGCCCCTGAACTATCCAAGAAACCCAGTTCGGACTGCAGGTCCGGGGTTGGGCCCCGGTATTGTACAATCCGCTTGAGCTTCCGCCTGCGCTCCCTTTACGCCCAGTGATTCCGAACAACGCTTGCACCCCTCGTATTACCGCGGCTGCTGGCACGAAGTTTGCCGGTGCTTCCTCTCGAGGTACATTCAACTACTCCGAAAAATAGCCTTATTCCCTCACGACAGTGGTTTACACACCGAAATGCTTCTTCCCACACGTGGCGTTGCTGCATCAGGGTTTCC…
OTU144_Saccharofermentans	Saccharofermentans acetigenes strain P6	CTGTTTGCTCCCCACGCTTTCGCGCCTCAGCGTCAGTTACTGTCCAGATAGCCGCCTTCGCCACCGGTGTTCTTCCTAATATCTGCGCATTTTACCGCTCCACTAGGAATTCCGCTATCCCCTCCAGCACTCAAGTCCTGCAGTTTCAGAAGCAGCGCCCGAGTTGAGCTCAGGAATTTCACTTCTGACTTGCAAGACCGCCTACACGCCCTTTACGCCCAGTAAATCCGGATAACGCTTGTCACCTACGTATTACCGCGGCTGCTGGCACGTAGTTAGCCGTGACTTATTCTTTGGGTAGGTCATTTATTCTTCCCCAATTAAAGAAGTTTACAATCCGAAGACCGTCATCCTTCACGCGGCGTTGCTGGGTCAGGCTTTCGCCCATTGCCCAATATT…
OTU145_Ruminococcaceae_unclassified	Saccharofermentans acetigenes strain P6	CTGTTTGCTCCCCACGCTTTCGCGCCTCAGCGTCAGTTACTGTCCAGAAAGCCGCCTTCGCCACCGGTGTTCCTCCTAATATCTGTGCATTTTACCGCTACACTAGGAATTCCGCTTTCCCCTCCAGTACTCAAGCTTTACAGTTTCAGAAGCAGCGCCCAGGTTAAGCCCGGGAATTTCACTTCTGACTTGCAAAGCCGCCTACACGCCCTTTACACCCAGTAAATCCGGATAACGCTTGTCACCTACGTATTACCGCGGCTGCTGGCACGTAGTTAGCCGTGACTTGTTCTTTGGGTAGGTCATTTTTTTCTTCCCCAATCAAAGAAGTTTACAATCCGAAGACCTTCATCCTTCACGCGGCGTTGCTGGGTCAGGCTTTCGCCCATTGCCCAATAT…
OTU146_Prevotella	Prevotella copri DSM 18205 strain JCM 13464	CTGTTCGATACCCGCACTTTCGAGCTTTAGCGTCAGTAAAGGACTCGTCAGCTGCCTTCGCAATCGGAGTTCTTCGTGATATCTAAGCATTTCACCGCTACACCACGAATTCCGCTGACGTCGTACTCACTCAAGGAAACCAGTTCGCGCTGCACGTCACCGGTTGAGCCGGTACATTTCACAGCACGCTTAATCTCCAGCCTGCGCTCCCTTTAAACCCAATAAATCCGGATAACGCCCGGACCTTCCGTATTACCGCGGCTGCTGGCACGGAATTAGCCGGTCCTTATTCATGCGGTACATACAAAAAGGCACACGTGCCTCACTTTATTCCCGCATAAAAGCAGTTTACAACCCATAGGGCAGTCGTCCTGCACGCTACTTGGCTGGTTCAGGCTC…
OTU147_Bacteroidales_unclassified	Bacteroides timonensis AP1	CTGTTTGATACCCACACTTTCGTGCCTCAGCGTCAGTTGCACTATGGTAAGCTGCCTACGCAATCGGTGTTCTTCGTCATATCTACGCATTTCACCGCTACACGACGAATTCCGCCTACCTCCTCTGCACTCAAGGACGACAGTATCAACTGCAATTCTACGGTTGAGCCGCAGACTTTCACAGCTGACTTACCATCCCGCCTACGCACCCTTTAAACCCAATAAATCCGGATAACGCTCGGACCTTCCGTATTACCGCGGCTGCTGGCACGGAATTAGCCGGTCCTTATTCTCCGGGTACATACAAAACGCCACACGTGGCGCACTTTATTCCCCGGCTAAAGAAGTTTACAATGCAGAACACATTCTTCCTTCACGCGACTTGGCTGGTTCAGGCTT…
OTU148_Lachnospiraceae_unclassified	[Eubacterium] cellulosolvens strain 6	CTGTTTGCTCCCCACGCTTTCGAGCCTCAACGTCAGTTGCCGTCCAGTAAGCCGCCTTCGCCACCGGTGTTCCTCCTGATATCTACGCATTTCACCGCTACACCAGGAATTCCGCTTACCCCTCCGGTACTCTAGTCCGACAGTTTCCAAAGCAGTCCGGGGGTTGAGCCCCCGCCTTTCACTTCAGACTTGCCGAACCGTCTACGCTCCCTTTACACCCAGTAAATCCGGATAACGCTTGCCCCCTACGTATTACCGCGGCTGCTGGCACGTAGTTAGCCGGGGCTTCTTAGTCAGGTACCGTCGTCTTCTTCCCTGCTGATAGAGCTTTACATACCGAAATACTTCTTCACTCACGCGGCGTCGCTGCATCAGAGTTTCCTCCATTGTGCAATATTC…
OTU149_Paraprevotella	Paraprevotella clara strain JCM 14859	CTGTTTGATTCCCGCACTTTCGAGCCTCAGCGTCAATCGCACCCCAGAAGGCTGCCTTCGCAATCGGAGTTCTTCGTCATATCTAAGCATTTCACCGCTACACGACGAATTCCACCTTCCTTGTGTGTATTCAAGCCCACCAGTATCAACGGCTTGCCAATGTTGGGCACTGACATTTGACCGCTGACTTAACGGGCCGCCTACGCTCCCTTTAAACCCAATAAATCCGGATAACGCTCGCATCTTCCGTATTACCGCGGCTGCTGGCACGGAATTAGCCGATGCTTATTCGTATGGTACATACAAAAAGTCACACGTGACTCACTTTATTCCCAAACAAAAGAAGTTTACAACCCGTAGGGCAGTCATCCTTCACGCTACTTGGCTGGTTCAGTCTCT…
OTU150_Spirochaetaceae_unclassified	Treponema ruminis strain Ru1	CTGTTCGCTCCCCGCACCTTCGCACCTCAGCGTCAGTCATGCGCTCGGAACCTGCCTTCGCCACCGGTGTTCTTCCTGATATCTACAGATTTCACCCCTACACCAGGAATTCCGGTTCCGCCTCGCTGACTCAAGCACGGCAGTATCGGGCGCAGCCCCGGGGTTGGGCCCCGGTATTTCACGCCCGACTTACCATGCCGCCTACATGCCCTTTACGCCCAATAATTCCGAACAACGCTCGCACCTTACGTGTTACCGCGGCTGCTGGCACGTAATTAGCCGGTGCTTGTTCTCGCCCTACAGTCACCCCGGGGGCATTGCCTCCCCCGGCCTTTCCTCGGGCGCCAAAGGACTCTGCAACCTTCCGGCCTTCATCGTCCACGCGGCGTCGCTCCGTCA…
OTU151_Ruminococcaceae_unclassified	[Clostridium] viride strain T2-7	CTGTTTGCTCCCCACGCTTTCGTGTCTCAGCGTCAGTAATCGTCCAGTAACCCGCCTTCGCCACCGGTGTTCCTCCTGATATCTACGCATTTCACCGCTACACCAGGAATTCCGGTTACCCCTCCGATCCTCAAGAACCACAGTTTCAAATGCAGGTCACGAGTTGAGCCCGTGATTTTCACATCTGACTTGCAGTCCCGCCTACACACCCTTTACACCCAGTAAATCCGGATAACGCTCGCCACCTACGTATTACCGCGGCTGCTGGCACGTAGTTAGCCGTGGCTTATTCATGCAGTACCGTCACTACCTTCGTCCTGCATAAAAGAAGTTTACAATCCGAGGACCGTCTTCCTTCACGCGGCGTCGCTGGGTCAGGCTTTCGCCCATTGCCCAATA…
OTU152_Mitsuokella	Mitsuokella jalaludinii strain M9	CTGTTCGCTCCCCACGCTTTCGAGCCTCAGCGTCAGTTACAGTCCAGAAAGCCGCCTTCGCCACTGGTGTTCCTCCTAATATCTACGCATTTCACCGCTACACTAGGAATTCCGCTTTCCTCTCCTGCACTCAAGAAAGATAGTTTCCATCCCCTCACGGGGTTGAGCCCCGCACTTTTAAGATAGACTTACCTTCCCGCCTGCGCTCCCTTTACGCCCAATAATTCCGGACAACGCTCGCCACCTACGTATTACCGCGGCTGCTGGCACGTAGTTAGCCGTGGCTTCCTCGTCAGGTACCGTCATTGAAAATGGTTATTCACCATCTCCACATTCGTCCCCGACAACAGAGCTTTACGAGTCGAAACCCTTCTTCACTCACGCGGCGTTGCTCCGTCA…
OTU153_Firmicutes_unclassified	Christensenella massiliensis strain Marseille-P243	CTGTTTGCTCCCCACGCTTTCGAGCCTCAGTGTCAGTTGCAGTCCAGTGAGCCGCCTTCGCCTCCGGTGTTCTTCCTAATATCTACGCATTCCACCGCTACACTAGGAATTCCGCTCACCCCTCCTGTACTCTAGCTATCCAGTATTAAATGCAGTTCCGTAGTTGAGCCACGGGCTTTCACATTTAACTTAAATTGCAACCTACGCTCCCTTTACGCCCAGTCATTCCGGACAACGCTCGCCACCTACGTATTACCGCGGCTGCTGGCACGTAGTTAGCCGTGGCTTTCTCCTGAGGTACCATCACTTTCTTTTTCCCTCAGATCAGAAGTTTACAGTCCGAAAACCTTCTTCCTTCACGCGGCGTTGCTGGGTCAGAGTTTCCTCCATTGCCCAATA…
OTU154_Methanomassiliicoccus	Methanomassiliicoccus luminyensis B10	CCGTTTGCGACCCAGGGCTTCGTCCCTCACCGTCGGATCCGTTCTAGCTAGACGCCTTCGCCACCGGTGGTCCTTCTAGGATTACAGGATTTTACCCCTACCCCAGAAGTACCTCTAGCCTCTCCCGGTCCCAAGTTTGACAGTCTCTTCGGAAGTCGGAAAGTTGAGCTTCCCGATTTACCCAAAGATTTACCAAACCGGCTACGAACGTTTTAGACTCAATAAAATCGACCACCACTTGGGCTGCAGGTATTACCGCGGCGGCTGGCACCCGTCTTACCCAGCCCTTATTCCTCAAGTTATCTACGCTTGAGAAAAGCTAGAACAAATGTCCTAGCACTAGGATTTCCCTCATCGGGGTTGCCCCCAGTGTGAAGTTTTCGCGA
OTU155_Lachnospiraceae_unclassified	Roseburia inulinivorans DSM 16841 strain A2-194 16	CTGTTTGCTCCCCACGCTTTCGAGCCTCAGCGTCAGTTGTCGTCCAGTAAGCCGCCTTCGCCACTGGTGTTCCTCCTAATATCTACGCATTTCACCGCTACACTAGGAATTCCACTTACCTCTCCGACACTCCAGATGACCAGTTTCCAATGCAGTCCCGGGGTTGAGCCCCGGGCTTTCACATCAGACTTAGCCATCCGCCTGCGCTCCCTTTACACCCAGTAAATCCGGATAACGCTTGCCCCCTACGTATTACCGCGGCTGCTGGCACGTAGTTAGCCGGGGCTTCTTAGTCAGGTACCGTCATTTCTTTCTTCCCTGCTGATAGAGCTTTACATACCGAAATACTTCTTCGCTCACGCGGCGTCGCTGCATCAGGGTTTCCCCCATTGTGCAATA…
OTU156_Elusimicrobium	Elusimicrobium minutum strain Pei191	CCGTTTGCTCCCCTAGCTTTCGAACTTTAGCGTCAGTAAAGGCCCAGAAGACCGCCTTCGCCACCGGTGTTCCTCCTGATATCTACGCATTTCACTGCTACACCAGGAATTCCGTCTTCCTCTGCCTCACTCAAGAAACCCAGTTTCCGTTGCAGTTTCCGGGTTGAGCCCGGAGATTACACAACAGACTTAAATTTCCGCCTACATTCGCTTTACGCCTAGTAATTCCGAGTAACGCTTGCCACCTACGTCTTACCGCGGCTGCTGGCACGTAGTTAGCCGTGGCTTATTCACAGGGTACCGTCATTTTTTTCTTCCCCTGCAAAAGAAGTTTACAATCCGAGAACCTTCGTCCTTCACGCTGCGTTGCTGGATCAGACTTTCGTCCATTGTCCAAAA…
OTU157_Saccharofermentans	Saccharofermentans acetigenes strain P6	CTGTTTGCTCCCCGTGCTTTCGCGCCTCAGCGTCAGTTACTGTCCAGATAGCCGCCTTCGCCACCGGTGTTCCTCCTAATATCTGCGCATTTTACCGCTACACTAGGAATTCCACTATCCTCTCCAGCACTCAAGTTTAGCAGTTTCAGAAGCAGCGCCCAAGTTAAGCTCGGGAATTTCACTTCTGACTTGCCAAACCGCCTACACGCCCTTTACACCCAGTAAATCCGGATAACGCTTGTCACCTACGTATTACCGCGGCTGCTGGCACGTAGTTAGCCGTGACTTGTTCTTCAGGTACCGTCAAAATTTCGTCCCTGATCAAAGAAGTTTACAATCCGAAGACCTTCATCCTTCACGCGGCGTTGCTGGGTCAGGCTTTCGCCCATTGCCCAATAT…
OTU158_Clostridiales_unclassified	Anaerovorax odorimutans strain NorPut	CTGTTTGCTCCCCACACTTTCGTGCCTCAGCGTCAGTTACTGTCCAGAAAGCCGCCTTCGCCACTGGTGTTCCTCCTAATATCTACGCATTTCACCGCTACACTAGGAATTCCGCTTTCCTCTCCAGCACTCAAGTCTCCCAGTTCGCAAGGCTAACAATGGTTAAGCCACTGCCTTTCACCCCGCGCTTAAGAAACCGCCTACGCACTCTTTACGCCCAATAATTCCGGATAACGCTTGCCCCCTACGTATTACCGCGGCTGCTGGCACGTAGTTAGCCGGGGCTTCCTCCAAAGGTACCGTCATTTATTCTTCCCTTAGGACAGAAGTTTACGATCCGAAGACCTTCATCCTTCACGCGGCGTTGCTGCATCAGGCTTTCGCCCATTGTGCAATATT…
OTU159_Lachnospiraceae_unclassified	Tyzzerella nexilis DSM 1787	CTGTTTGCTCCCCACGCTTTCGAGCCTCAACGTCAGTTATCGTCCAGTAAGCCGCCTTCGCCGCTGGTGTTCCTCCTAATATCTACGCATTTCACCGCTACACTAGGAATTCCACTTACCTCTCCGACACTCTAGTCTACCAGTTTCCAATGCAGTTTAAGGGTTGAGCCCTCACCTTTCACATCAGACTTGGCAAACCGTCTACGCTCCCTTTACACCCAGTAAATCCGGATAACGCTTGCTCCATACGTATTACCGCGGCTGCTGGCACGTATTTAGCCGGAGCTTCTTAGTCAGGTACCGTCATTTTCTTCCCTGCTGATAGAGCTTTACATACCGAAATACTTCTTCGCTCACGCGGCGTCGCTGCATCAGGGTTTCCCCCATTGTGCAATATCC…
OTU160_Succiniclasticum	Succiniclasticum ruminis strain SE10	CCGTTCGCTACCCTGGCTTTCGCATCTCAGCGTCAGACACAGTCCAGAAAGGCGCCTTCGCCACCGGTGTTCTTCCCAATATCTACGCATTTCACCGCTACACTGGGAGTTCCCCTTTCCTCTCCTGCACTCAAGTAACCCAGTTTCCATCGCCATACGGGGCTGAGCCCCGCAGTTTCACGACAGACTTAAATTACCGCCTACATGCGCTTTACGCCCAATAATTCCGGACAACGCTTGCCACCTACGTATTACCGCGGCTGCTGGCACGTAGTTAGCCGTGGCTTCCTCGTTCCCTACCGTCAATCCCCTCCGTTGTTGATAGAGGGGAGGTTCGTCAGGAACAACAGAGCTTTACGTTCCGAAGAACTTCCTCACTCACGCGGCGTTGCTCCGTCA…
OTU161_Ruminococcus	Ruminococcus bromii strain ATCC 27255	CTGTTTGCTACCCACGCTTTCGTGCCTCAGCGTCAGTTAAAGCCCAGCAGGCCGCCTTCGCCACTGGTGTTCCTCCCCATCTCTACGCATTTCACCGCTACACGGGGAATTCCGCCTGCCTCTACTTCACTCAAGCTATGCAGTTTCAAATGCAGTTTATGGGTTGAGCCCATAGATTTCACATCTGACTTGCTTAGCCGCCTACGCACCCTTTACACCCAGTAAATCCGGACAACGCTTGCTCCCTACGTATTACCGCGGCTGCTGGCACGTAGTTAGCCGGAGCTTATTCATTAAGTACCGTCATTATTCGTCCTTAATAAAAGAAGTTTACAATCCGAAAACCTTCATCCTTCACGCGGCGTTGCTGCGTCAGGGTTGCCCCCATTGCGCAATATC…
OTU162_Prevotella	Prevotella brevis strain GA33	CTGTTCGATACCCGCACTTTCGAGCTTTAGCGTCAGTTACGCCCTGGAAGGCTGCCTTCGCAATCGGGGTTCTTCGTGATATCTAAGCATTTCACCGCTACACCACGAATTCCGCCTTCCTCGTGCGCACTCAAGTCAACCAGTTCGCGACGCACTTCCACGGTTGAGCCGCGGCATTTCACGTCACGCTTAATCGACGGCCTGCGCTCCCTTTAAACCCAATAAATCCGGATAACGCCCGGACCTTCCGTATTACCGCGGCTGCTGGCACGGAATTAGCCGGTCCTTATTCTCCGGGTACGTGCAATGCGGGACGCGTCCCGCACTTTATTCCCCGGCTAAAGCAGTTTACAACCCATAGGGCCGTCATCCTGCACGCTACTTGGCTGGTTCAGCCTC…
OTU163_Prevotellaceae_unclassified	Prevotella dentalis DSM 3688	CTGTTCGATACCCGCACCTTCGAGCTTCAGCGTCAGTGAACACACAGGCTGCTGCCTTCGCAATCGGAGGTCTTCGTGATATCTAAGCATTTCACCGCTACACCACGAATTCCGCAACCTTTCATGATACTCAAGCCGGACAGTTCGCGCTGCACGACAGTGGTTGAGCCACTGCTTTTCACAACACGCTTAACCGGCGGCCTACGCTCCCTTTAAACCCAATAAATCCGGATAACGCCCTGACCTTCCGTATTACCGCGGCTGCTGGCACGGAATTAGCCGGTCATTATTCGTACGGTACTTGCAATATGCCACAAGTGACACACTTTACCCCCGTACAAAAGCAGTTTACAACCCATAGGGCAGTCGTCCTGCACGCTACTTGGCTGGTTCAGGCTT…
OTU164_Clostridium.IV	[Clostridium] leptum strain DSM 753	CTGTTTGCTACCCATGCTTTCGTGCCTCAGCGTCAGTTAAAGCCCAGTAGGCCGCCTTCGCCACTGGTGTTCCTCCCGATCTCTACGCATTTCACCGCTACACCGGGAATTCCGCCTACCTCTACTTCACTCAAGCCGGACAGTTTCAATTGCACGTTATGGGTTAAGCCCATAGTTTTCACAACTGACTTGCTCGGCCGCCTACGCACCCTTTACACCCAGTAAATCCGGACAACGCTCGCTCCCTACGTATTACCGCGGCTGCTGGCACGTAGTTAGCCGGAGCTTATTCGTCAGGTACCGTCACTTTCTTCGTCCCTGACAAAAGAAGTTTACAATCCGAAGACCTTCTTCCTTCACGCGGCGTTGCTGCGTCAGGGTTTCCCCCATTGCGCAATA…
OTU165_Prevotellaceae_unclassified	Marseilla massiliensis strain Marseille-P2475	CTGTTTGATACCCGCGCCTTCGAGCATGAGCGTCGTTGACGGGCCGGGAGGCTGCCTTCGCGATCGGAGTTCTTCGTGATATCTATGCATTTCACCGCTACACCACGAGTTCCGCCTCCCCTTCCCGCAACCAAGACCGCCAGTTCGTACCGCTCAACGGGGTTGAGCCCCGCGATTTCACGGCACGCTTGACAGCCCGCCTGCGCTCCCTTTAAACCCAATAAATCCGGATAACGCCCGGACCTTCCGTATTACCGCGGCTGCTGGCACGGAATTAGCCGGTCCTTATTCACGGGATACCTGCAAAGCGCCAGCGCGTGGCGCACTTTATCCTCCCGCAAAAGCAGTTTACAACCCGTAGGGCCGTCATCCTGCACGCTACTTGGCTGGTTCAGCCTC…
OTU166_Clostridiales_unclassified	Acetivibrio ethanolgignens strain 77-6	CTGTTTGCTCCCCACGCTTTCGAGCCTCAGTGTCAGTTACAGTCCAGTGAGCCGCCTTCGCCACCGGTGTTCTTCCTAATATCTACGCATTTCACCGCTACACTAGGAATTCCACTCACCTCTCCTGCACTCCAGTTACACAGTTTCCAATGCAGTCGCGGGGTTGAGCCCCGCGCTTTCACATCAGACTTGCATAACCACCTACACTCCCTTTACACCCAGTAAATCCGGATAACGCTTGCCCCCTACGTATTACCGCGGCTGCTGGCACGTAGTTAGCCGGGGCTTCTTAGTCAGGTACCGTCATCATCGTCCCTGCTGATAGAGCTTTACATACCGAAATACTTCTTCACTCACGCGGCGTCGCTGGTTCAGGGTTTCCCCCATTGACCAATATTC…
OTU167_Veillonellaceae_unclassified	Selenomonas noxia strain ATCC 43541	CCGTTCGCTCCCCTGGCTTTCGGGCCTCAGCGTCAGCCGCGGTCCAGGAAGCCGCCTTCGCCACTGGTGTTCTTCCTGATATCTACGCATTTCACCGCTACACCAGGAATTCCGCTTCCCTCTCCCGCGCTCAAGAAACACAGTTTCCTTCCCATCACGGGGCTGAGCCCCGAACTTTCAGGAAAGACTTATGTTCCCGCCTGCGCCCCCTTTACGCCCAATGATTCCGGACAACGCTTGCCGCCTACGTATTACCGCGGCTGCTGGCACGTAGTTAGCCGCGGCTTCCTCGCCGGGTACCGTCCCTGTCTAAGTCCCCTTAGACCACTCTTCCCCGGCAACAGAGCTTTACGGCCCGAAGGCCTTCTTCACTCACGCGGCGTTGCTCCGTCAGGCTTT…
OTU168_Methanomicrobium	Methanomicrobium mobile strain BP	CCGTTCGCTCCCCCAGCTTTCGTTCCTCACTGTCGAAGCCGTTCTGGTAAGATGCCTTCGCCATCGGTGGTCCCTCAAGGATTACAGAATTTCACTTCTACCCCTGAAGTACCTCTTACCTCTCCCGGTCCCTAGATTCCCAGTATCTCTTAGACGCCTCACAGTTAAGCCGTGAGATTTCCCAAGAGACTTAAAAATCAAGCTACGAACGCTTTAAGCCCAATAAAAGTGGTCACCACTCGAGCCGCCGGTATTACCGCGGCGGCTGGCACCGGTCTTGCCCGGCCCTTTCTTCCGATGTGTTTTAAACACCGGGACAGCCCGCGTGTACGGGCACTCGGGGTTCCCTTATCACAGTTTCCTGCATTGTAAAGTTTTCGCGC
OTU169_Bacteroidetes_unclassified	Aurantiacicella marina strain 2A-8	CTGTTTGATCCCCACGCTTTCGTGCCTCAGCGTCAATCGCTGTTTCGTGAGATGCCTTCGCAATCGGTGTTCTGAGTAATATCTATGCATTTCACCGCTACACTACTCATTCCTCCCACGGCAACAGTATTCAAGCCTGCCAGTATCAAAGGCAATTCTACGGTTAAGCCGCAGCATTTCACCCCTGACTTGACAAACAGCCTACGCACCCTTTAAACCCAATAAATCCGGATAACGCTCGCATCCTCCGTATTACCGCGGCTGCTGGCACGGAGTTAGCCGATGCTTATTCGACGAGTACTCTCATCGGGCTACGCGTAGCCCTTATTGCTCCCCGTCAAAAGCAGTTTACGACCCATAGGGCCTTATTCCTGCACGCGGCATGGCTGGTTCAGGCTT…
OTU170_Prevotellaceae_unclassified	Alloprevotella tannerae strain VPI N14B	CTGTTTGATACCCGCACCTTCGAGCCTCAGCGTCAGTAACGCTCCGGAAGGCTGCCTTCGCAATCGGAGTTCTTCGTGATATCTATGCATTTCACCGCTACACCACAAATTCCACCTTCCTCGTGCGCACTCAAGAAATTTAGTATCAACTGCACGACCTGAGTTGGGCCCAGGCTTTTCACAACTGACTTTAACTCCCGCCTACGCTCCCTTTAAACCCAATAAATCCGGATAACACCTGGACCTTCCGTATTACCGCGGCTGCTGGCACGGAATTAGCCGGTCCTTATTCGCAGGGTACTTGCAATGAAGTACACGTACCTCTTTTTACCCCCCTGCAAAAGCGGTTTACAACCCATAGGGCCTTCCTCCCGCACGCTACTTGGCTGGTTCAGGCTC…
OTU171_Olsenella	Olsenella umbonata strain lac31	CTGTTCGCTCCCCTAGCTTTCGCGCCTCAGCGTCAGTCGTGGCCCAGAAGGCCGCCTTCGCCACCGGTGTTCTTCCAAATATCTGCGCATTCCACCGCTACACTTGGAATTCCGCCTTCCCCTACCAGACTCAAGCCTGTCGGTATCGGGACCGGGCGGGGGTTGAGCCCCCGGATTTGAGTCCCGACCTAGCAGGCCGCCTACGCGCGCTTTACGCCCAATGAATCCGGATAACGCTCGCCCCCTACGTATTACCGCGGCTGCTGGCACGTAGTTAGCCGGGGCTTCTTCTGCAGGTACCGTCACCTTGCGGCCTCGTCCCTGCTGAAAGCGGTTTACAACCCGAAGGCCTTCGTCCCGCACGCGGCGTCGCTGCATCAGGCTTTCGCCCATTGTGCA…
OTU172_Porphyromonadaceae_unclassified	Muribaculum intestinale strain YL27	CTGTTCGATACCCACGCTTTCGTGCATGAGCGTCAGTGATGTGGTCGGCAGCTGCCTTCGCAATCGGAGTTCTGCGTGATATCTATGCATTTCACCGCTACACCGCGCATTCCGCCGCCGTCCCACAGACTCAAGCACGCCAGTTTCAACGGCGGTACGGGGTTGAGCCCCGCAGTTTGACCGCTGACTTGACGCGCCGCCTGCGCACCCTTTAAACCCAATAAATCCGGATAACGCTCGCATCCTCCGTATTACCGCGGCTGCTGGCACGGAGTTAGCCGATGCTTATTCGCCGGGTACTCTCAGCATGCCACACGTGGCATGGGTTACTCCCCGGCAAAAGAGGTTTACAACCCGTAGGGCAGTCTTCCCTCACGCGACTTGGCTGGTTCAGACTCG…
OTU173_Megasphaera	Megasphaera elsdenii DSM 20460	CCGTTTGCTCCCCTGGCTTTCGCGCCTCAGCGTCAGTTGTCGTCCAGAAAGCCGCTTTCGCCACTGGTGTTCCTCCTAATATCTACGCATTTCACCGCTACACTAGGAATTCCGCTTTCCTCTCCGATACTCTAGCATCGCAGTTTCGGTCCCCTCACGGGGTTAAGCCCCGCACTTTTAAGACCGACTTACGACGCCGCCTGCGCGCCCTTTACGCCCAATAATTCCGGACAACGCTTGCCACCTACGTATTACCGCGGCTGCTGGCACGTAGTTAGCCGTGGCTTTCTCTTACGGTACCGTCACTTACGACGGGTATTGACCGTCGTACCATTCGTCCCGTATAACAGAACTTTACAACCCGAAGGCCGTCATCGTTCACGCGGCGTTGCTCCGTCA…
OTU174_Bacteroidetes_unclassified	Capnocytophaga cynodegmi DSM 19736 strain E6447 16	CTGTTTGATCCCCACGCTTTCGTGCCTCAGCGTCAATCATCCGTTCGTGAGATGCCTTCGCAATCGGTGTTCTGTGTGATCTCTATGCATTTCACCGCTACACCACACATTCCTCCCACGGCACGGACATTCAAGACAACCAGTTCGCGAGGCAGTTCCGGGGTTGAGCCCCGAGCTTTCACCTCACGCTTAATCATCCGCCTACGCACCCTTTAAACCCAATAAATCCGGATAACGCTTGCATCCTCCGTATTACCGCGGCTGCTGGCACGGAGTTAGCCGATGCTTATTCGCTGGGTACTCTCATCGGGTCACACGTGGCCCTTATTGCTCCCCAACAAAAGCGGTTTACAACCCATAGGGCCGTCATCCCGCACGCGGCATGGCTGGTTCAGCCTC…
OTU175_Prevotella	Prevotella oulorum strain JCM 14966	CTGTTCGATACCCGCACTTTCGAGCTTTAGCGTCAGTTAAGGACTGGAAGCCTGCCTTCGCAATCGGAGTTCTTCGTGATATCTAAGCATTTCACCGCTACACCACGAATTCCGGCTTCCTCGCACTCACTCAAGAGAACCAGTTCGCGCTGCAACTCCCCGGTTGAGCCGGGACATTTCACAGCACGCTTAATCCTCCGCCTGCGCTCCCTTTAAACCCAATAAATCCGGATAACGCCCGGACCTTCCGTATTACCGCGGCTGCTGGCACGGAATTAGCCGGTCCTTATTCATAGGGTACATACAAACCACTACACGTAGTGGACTTTATTCCCCTATAAAAGCAGTTTACAACCCATAGGGCAGTCATCCTGCACGCTACTTGGCTGGTTCAGGCTC…
OTU176_Prevotellaceae_unclassified	Prevotella loescheii strain JCM 8530	CTGTTCGATACCCGCACCTTCGAGCATGAGCGTCAGTAAAGCAACGGGAGGCTGCCTGCGCTATCGGAGTTCCTCGCGATATCTAAGCATTTCACCGCTACACCGCGAATTCCGCCTCCCTGCCGCCTACTCAAGCACAACAGTTCGCGACGCAAAACGGGGGTGAGCCCCGAAATTTAACGTCACGCTTGAAGTGCCGCCTGCGCTCCCTTTAAACCCAATAAATCCGGATAACGCCCGGACCTTCCGTATTACCGCGGCTGCTGGCACGGAATTAGCCGGTCCTTATTCATGCGGTACCTGCAAAGCACTACACGTAATGCCGTTTATCCCCGCATAAAAGCAGTTTACAACCCGTAGGGCCGTCCTCCTGCACGCTACTTGGCTGGTTCAGAGTTG…
OTU177_Campylobacter	Campylobacter gracilis strain ATCC 33236	CTGTTTGCTCCCCACGCTTTCACGCATTAGCGTCAGTTAAGTTCCAGTAGATCGCCTTCGCAATGGGTATTCTTCTTGATCTCTACGGATTTTACCCCTACACCAAGAATTCCATCTACCTCTCCCTTACTCTAGATTACCAGTTTCCCAAGCAGTTTAACGGTTAAGCCGTTAGATTTCACAAGAGACTTGATAATCCGCCTACGCGTCCTTTACGCCCAGTGATTCCGAGTAACGCTTGCACCCTCCGTATTACCGCGGCTGCTGGCACGGAGTTAGCCGGTGCTTATTCGTTAGGTACCGTCAGTGTTCTTCCCTAACAAAAGGAGTTTACGCTCCGAAAAGTGTCATCCTCCACGCGGCGTTGCTGCTTCAGGGTTTCCCCCATTGAGCAATATT…
OTU178_Bacteroides	Bacteroides heparinolyticus strain HEP	CTGTTTGATACCCACACTTTCGAGCATCAGCGTCAGTTACACTCCAGCAAGCTGCCTTCGCAATAGGAGTTCTTCGTGATATCTAAGCATTTCACCGCTACACCACGAATTCCGCCTGCCTATACTGCACTCAAGGCACCCAGTATCAACTGCAATTTTAAGGTTGAGCCCCAAACTTTCACAGCTGACTTAAGCGCCCGCCTACGCTCCCTTTAAACCCAATAAATCCGGATAACGCTCGGATCCTCCGTATTACCGCGGCTGCTGGCACGGAGTTAGCCGATCCTTATTCATAAGGTACATGCAAATGGGTACGCGTACCCACAATTATTCCCTTATAAAAGAAGTTTACAACCCATAGGGCAGTCATCCTTCACGCTACTTGGCTGGTTCAGGCTT…
OTU179_Ruminococcaceae_unclassified	Flintibacter butyricus strain BLS21	CTGTTTGCTCCCCACACTTTCGCGCCTCACCGTCAGTTGCTGTCCAGCAATCCGCCTTCGCCACTGGTGTTCCTCCTAATATCTACGCATTTCACCGCTACACTAGGAATTCCGATTGCCTCTCCAGTACTCAAGAAATACAGTTTCAAATGCAGTTCATGGGTTAAGCCCATGGATTTCACATCTGACTTGCATTCCCGGCTGCACGCCCTTTACACCCAGTAAATCCGGACAACGCTTGCCACCTACGTATTACCGCGGCTGCTGGCACGTAGTTAGCCGTGGCTTATTCTAGAGGTACAGTCTTCTGCTCTTCCCTCTTAAAAGAAGTTTACAACCCGAAAGCCTTCTTCCTTCACGCGGCGTTGCTGGGTCAGGCTTGCGCCCATTGCCCAATAT…
OTU180_Bacteroidetes_unclassified	Sphingobacterium cibi strain CC-YY411	CTGTTTGATCCCCACGCTTTCGTGCCTCAGCGTCAATGACGGATTCGTGAGATGCCTTCGCAATCGGTGTTCTGAGTAATATCTATGCATTTCACCGCTACACTACTCATTCCTCCCACGGCATCCGTATTCCAGCTCGGCAGTATCAAAGGCAGTTCCGGCGTTAGGCGCCGGGCTTTCACCCCTGACTTGTCGAACAGCCTACGCACCCTTTAAACCCAATAAATCCGGATAACGCTTGCATCCTCCGTATTACCGCGGCTGCTGGCACGGAGTTAGCCGATGCTTATTCGTGATGTACTCTCATCGGCGTACACGTACGCCTTATTGCTCCACCACAAAAGAAGTTTACGACCCATAGGGCCTCAATCCTTCACGCGGCATGGCTGGTTCAGACTT…
OTU181_Bacteroidales_unclassified	Bacteroides faecichinchillae JCM 17102	CTGTTTGATACCCGCACCTTCGTGCCTCAGCGTCAGTGGCACCCCAGGCGACTGCCTACGCAATCGGAGTTCTTCGTGATATCTATGCATTTCACCGCTACACCACGAATTCCATCGCCCTCTAGTGTACTCAAGGGAGGCAGTTTCAACCGCGGGATTGAGTTGAGCTCAACAATTTTACGGCTGACTTGCTTCCCCGCCTACGCACCCTTTAAACCCAATAAATCCGGATAACGCTCGGACCTTCCGTATTACCGCGGCTGCTGGCACGGAATTAGCCGGTCCTTATTCAACCAGTACCTGCAAGACCCCTCACGAGGGATTTTTTATTCCTGGACAAAAGAAGTTTACAACCCGTAGGGCAGTCATCCTTCACGCTACTTGGCTGGTTCAGGCTCT…
OTU182_Bacteroidetes_unclassified	Tidjanibacter massiliensis strain Marseille-P3084	CTGTTTGATCCCCACGCTTTCGTGCCTCAGCGTCAATCACCCCTTCGTGAGATGCCTTCGCAATCGGTGTTCTGTGTGATCTCTATGCATTTCACCGCTACACCACACATTCCTCCCACGGCAGGAGCATTCAAGACAACCAGTTCGCGAGGCAGTCCCCAGGTTGAGCCCGGGCATTTCACCTCACGCTTAATCATCCGCCTACGCACCCTTTAAACCCAATAAATCCGGATAACGCTTGCATCCTCCGTATTACCGCGGCTGCTGGCACGGAGTTAGCCGATGCTTATTCGCTGGGTACTCTCATCACTCTACGCGTAGAGCTTATTGCCCCCCAACAAAAGCGGTTTACAACCCATAGGGCCGTCCTCCCGCACGCGGCATGGCTGGTTCAGCCTC…
OTU183_Bacteroidetes_unclassified	Mucilaginibacter koreensis strain TF8	CTGTTTGATCCCCACGCTTTCGTGCCTCAGCGTCAATGCCTGTTTCGTGAGATGCCTTCGCAATCGGTGTTCTGAGTAATATCTATGCATTTCACCGCTACACTACTCATTCCTCCCACGGCAGCAGGATTCAAGCCCGACAGTATCAATGGCAGCTCCGGGGTTGAGCCCCGGCATTTCACCACTGACTTGACGAACAGCCTACGCACCCTTTAAACCCAATAAATCCGGATAACGCTCGCATCCTCCGTATTACCGCGGCTGCTGGCACGGAGTTAGCCGATGCTTATTCGCTGCGTACTCTCATCGTGTTACACGTAGCACTTATTGCTCCGCAGCAAAAGCAGTTTACGACCCATAGGGCCTCATTCCTGCACGCGGCATGGCTGGTTCAGGCTT…
OTU184_Lachnospiraceae_unclassified	Kineothrix alysoides strain KNHs209	CTGTTTGCTCCCCACGCCTTCGAGCCTCAACGTCAGTTACAGTCCAGTAAGCCGCCTTCGCCTCTGGTGTTCCTCCTAATATCTACGCATTTCACCGCTACACTAGGAATTCCGCTTACCTCTCCTGCACTCCAGCCTTACAGTTTCCAAAGCAGTTCCGGGGTTGAGCCCCGAGCTTTCACTTCAGACTTGCATGGCCGTCTACGCTCCCTTTACACCCAGTAAATCCGGATAACGCTTGCCCCCTACGTATTACCGCGGCTGCTGGCACGTAGTTAGCCGGGGCTTCTTAGTCAGGTACCGTCATTTTCTTTCCTGCTGATAGAGCTTTACATACCGAAATACTTCTTCACTCACGCGGCGTCGCTGCATCAGAGTTTCCTCCATTGTGCAATATTC…
OTU185_Selenomonas	Selenomonas ruminantium strain GA192	CTGTTCGCTCCCCACGCTTTCGAGCCTCAGCGTCAGTTACAGTCCAGAAAGCCGCCTTCGCCACTGGTGTTCCTCCTAATATCTACGCATTTCACCGCTACACTAGGAATTCCGCTTTCCTCTCCTGCACTCAAGAAAGACAGTTTCAATCCCATCACGGGGTTGAGCCCCGCACTTTTAAGACTGACTTGCCTTCCCGCCTGCGCTCCCTTTACGCCCAATAATTCCGGACAACGCTCGCCACCTACGTATTACCGCGGCTGCTGGCACGTAGTTAGCCGTGGCTTCCTCGACGGGTACCGTCATTGCGAAAAACTATTCGCATTTCGCACATTCGTCCCCATCAACAGAGCTTTACGAGCCGAAACCCTTCTTCACTCACGCGGCGTTGCTCCGTCA…
OTU186_Prevotella	Prevotella melaninogenica ATCC 25845	CTGTTCGATACCCGCACTTTCGAGCTTCAGCGTCAGTTGCACTCCCGTCAGCTGCCTTCGCAATCGGAGTTCTTCGTCATATCTAAGCATTTCACCGCTACACGACGAATTCCGCCAACGTTGCGTGTACTCAAGGAAACCAGTATGCGCTGCAGTGCAGATGTTGAGCATCTACATTTCACAACACACTTAATCTCCGGCCTACGCTCCCTTTAAACCCAATAAATCCGGATAACGCCTGGACCTTCCGTATTACCGCGGCTGCTGGCACGGAATTAGCCGGTCCTTATTCATACGGTACCTGCAAACAGGGTCACGACCCTGACTTTATCCCCGTATAAAAGCAGTTTACAACCCATAGGGCAGTCTTCCTGCACGCTACTTGGCTGGTTCAGACTT…
OTU187_Prevotellaceae_unclassified	Prevotella disiens strain JCM 6334	CTGTTCGATACCCGCACCTTCGAGCATGAACGTCAGTAACACTGCCGCGGGCTGCCTTCGCAATCGGAGTTCTTCGTGATATCTAAGCATTTCACCGCTACACCACAAATTCCGCCCACGTTCCGTGAACTCAAGTCAGCCAGTTCGCGCAGCATAACATGGTTGAGCCACATCATTTAACTGCACGCTTAACTGACCGTCTGCGCTCCCTTTAAACCCAATAAATCCGGATAACGCCCGGACCTTCCGTATTACCGCGGCTGCTGGCACGGAATTAGCCGGTCCTTATTCATATGATACCTGCAAAACGTTACACGTAACGAACTTTATCCTCATATAAAAGCAGTTTACAACCCATAGGGCCGTCATCCTGCACGCTACTTGGCTGGTTCAGGCTCT…
OTU188_Lachnospiraceae_unclassified	[Clostridium] asparagiforme strain N6	CTGTTTGCTCCCCACGCTTTCGAGCCTCAACGTCAGTATCTGTCCAGTATGGCGCCTTCGCCTCCGGTGTTCCTCCTAATATCTACGCATTTCACTACTACACTAGGAATTCCCCATACCCCTCCAGTACTCTAGATTAACAGTTTTCAAAGCAAGTCCTGGGTTAAGCCCAGGGGTTTCACTTCAAACTTGCTATTCCGTCTACGCTCCCTTTACACCCAGTAAATCCGGATAACGCTTGCCCCCTACGTATTACCGCGGCTGCTGGCACGTAGTTAGCCGGGGCTTCTTACTTGGGTACCTTCATCTTATTCCCCATCGATAGAGCTTTACATACCGAAATACTTCTTCACTCACGCGGCGTTGCTGCATCAGGCTTGCGCCCATTGTGCAATACTC…
OTU189_Veillonellaceae_unclassified	Schwartzia succinivorans strain S1-1	CCGTTCGCTCCCCTGGCTTTCGGGCCTCAGCGTCAGCCGCGGTCCAGGAAGCCGCCTTCGCCACTGGTGTTCTTCCTGATATCTACGCATTTCACCGCTACACCAGGAATTCCGCTTCCCTCTCCCGCGCTCAAGAAACACAGTTTCCTTCCCATCACGGGGCTGAGCCCCGAACTTTCAGGAAAGACTTATGTTCCCGCCTGCGCCCCCTTTACGCCCAATGATTCCGGACAACGCTTGCCGCCTACGTATTACCGCGGCTGCTGGCACGTAGTTAGCCGCGGCTTCCTCGTCGGGTACCGTCCCTCTACAGGTTCCCCCATAGCACTCTTCCCCGACAACAGAGCTTTACGGCCCGAAGGCCTTCTTCACTCACGCGGCGTTGCTCCGTCAGGCTTT…
OTU190_Sphaerochaeta	Sphaerochaeta pleomorpha strain Grapes	CTGTTTGCTCCCCGCACCTTCGCGCCTCAGCGTCAGTCAGTCGCCAGATGCCTGCCTTCGCCACTGGTGTTCTTCCAGATATCTACAGATTTCACCCCTACACCTGGAATTCCGGCATCCCCTCGTTGACTCAAGCCCCGCAGTTTCCAGCGCATGATTGTGTTGAGCACAACCATTTTACACCAGACTTACACGGCCGCCTGCGCGCCCTTTACGCCCAATGATTCCGAACAACGCTCGCCCCCTACGTGTTACCGCGGCTGCTGGCACGTAGTTAGCCGGGGCTTATTCCTTGATTCACGTCATCCGCAGGCCATTCCCTGCCTGCGTTATTCCCCCTCAAGAAAAGGGCTTTACAACCTCACGGCCTTCATCGCCCACGCGGCGTCGCTCCATCAG…
OTU191_Lachnospiraceae_unclassified	Stomatobaculum longum strain ACC2	CTGTTTGCTCCCCACGCCTTCGAGCCTCAACGTCAGTTACCGTCCAGCAGACCGCTTTCGCCACCGGTGTTCCTCCTGATCTCTACGCATTTCACCGCTACACCAGGAATTCCATCTGCCCTTCCGGTACTCAAGATCTGCAGTTTCAAATGCAATCCGGGGGTTAAGCCCCCGCCTTTCACATCTGACTTGCAAATCCGTCTACGCTCCCTTTACACCCAGTAAATCCGGATAACGCTTGCCCCCTACGTATTACCGCGGCTGCTGGCACGTAGTTAGCCGGGGCTGCTTCTGCAGGTACCGTCATCTTCTTCCCTGCTGATAGAGCTTTACATACCGAAATACTTCTTCACTCACGCGGCGTCGCTGCATCAGGGTTTCCCCCATTGTGCAATATTC…
OTU192_Methanimicrococcus	Methanimicrococcus blatticola strain PA	CGGTTCGTGCCCCCAGCTTTCGTCCCTCACCGTCGGACCCGTTCCGGTAAGACGCCTTCGCCACAGGTGGTCTCATAAGGATTACAGGATTTCACTCCTACCCCTATAGTACCTCTTACCTCTCCCGGTCCCAAGTCCGGAAGTATCCACTGAAGACCGCGTGTTGAGCGCGCGGATTTACCAATGGACTGACCGGACCGGCTACGGACCCTTTAGACCAAATAAAAGCGGCTACCACTCGGACCACCGGTATTACCGCGGCGGCTGGCACCGGTATTGCCCGGTCCTTGCTGACGCGTACGATTTGGGTACGCGGACAGCCCGCATTAGATGCGGGCACTCGGTGTTTCCTTATCACAGTTTCCTGCATTGTAAAGTTTTCGCGC
OTU193_Bacteroidetes_unclassified	Frondibacter mangrovi strain 02OK1/10-76	CTGTTTGATCCCCGCACTTTCGTGCCTCAGCGTCAATGACGTATTTGTGAGATGCCTTCGCAATCGGTGTTCTGTGTAATATCTATGCATTTCACCGCTACACTACACATTCCTCCCACAGCATACGTATCCTAGTCAACCAGTTTCAACGGCACGATATGCGTTGAGCGCATACTTTTCACCGCTGACTTAATCGTCCGCCTGCGCACCCTTTAAACCCAATGAATCCGGATAACGCTCGCATCCTCCGTATTACCGCGGCTGCTGGCACGGAGTTAGCCGATGCTTATTCGTACGATACTGTCGTCGACGGACGCGTCCGCCTAATTCCTCTCGTACAAAAGAAGTTTACAATCCATAGGACCTTAGCCTTCACGCGGCATGGCTGGATCAGTCTTC…
OTU194_Clostridiales_unclassified	Anaerobacterium chartisolvens strain T-1-35	CTGTTTGCTCCCCACGCTTTCGTGCCTCAACGTCAGTTACTGTCCAGAAAGTCGCCTTCGCCACTGGTGTTCCTCCTAATATCTACGCATTTCACCGCTACACTAGGAATTCCACTTTCCTCTCCAGCACTCAAGAAAATCAGTTTTGGTTGCAGTTCCTCAGTTGAGCCGAGGGATTTCACAGACCAACTTAACTTCCCGTCTACGCACTCTTTACACCCAATAATTCCGGATAACGCTTGCTCCCTACGTATTACCGCGGCTGCTGGCACGTAGTTAGCCGGAGCTTATTCTACAGGTACTGTCATTCTTCTTCCCTGTCTAAAGCAGTTTACAATCCGAAAACCTTCTTCCTGCACGCGGCGTCACTGCGTCAGAGTTTCCTCCATTGCGCAATAT…
OTU195_Firmicutes_unclassified	Gracilibacter thermotolerans JW/YJL-S1	CTGTTTGCTCCCCACACTTTCGCGCCTCAGCGTCAGTTACAGTCCAGTAAGTCGCCTTCGCCACTGGTGTTCCTCCCAATCTCTACGCATTTCACCGCTACACTGGGAATTCCACTTACCTCTCCTGCACTCAAGCCCTACAGTATCCAAAGCAATTCCCATCTTAAAAACAGGACTTTCACTCCAGACTTATAAGGCCGCCTACGCGCCCTTTACGCCCAATCATTCCGGACAACGCTCGCCCCCTACGTATTACCGCGGCTGCTGGCACGTAGTTAGCCGGGGCTTCCTCCTTGGCTACCGTCTCTTCCTCTTCACCAAGGACAGAGGTTTACGATCCGAAAACCTTCTTCCCTCACGCGGCGTTGCTGGGTCAGGGTTCCCCCCATTGCCCAATAT…
OTU196_Ruminococcaceae_unclassified	Ruminococcus bromii strain ATCC 27255	CTGTTTGCTACCCACGCTTTCGTGCCTCAGCGTCAGTTAAAGCCCAGCAGGCCGCCTTCGCCACTGGTGTTCCTCCCTATCTCTACGCATTTCACCGCTACACAGGGAATTCCGCCTGCCTCTACTTCACTCAAGCCAAGTAGTTTCAAATGCAGTTTATGGGTTGAGCCCATAGATTTCACATCTGACTTACTCGGCCGCCTACGCACCCTTTACACCCAGTAAATCCGGACAACGCTTGCTCCCTACGTATTACCGCGGCTGCTGGCACGTAGTTAGCCGGAGCTTATTCGTTAGGTACCGTCATTTTTCGTCCCTAACAAAAGAAGTTTACAATCCGAAAACCTTCATCCTTCACGCGGCGTTGCTGCGTCAGGGTTGCCCCCATTGCGCAATATC…
OTU197_Bacteroidales_unclassified	Mediterranea massiliensis strain Marseille-P2645 1	CTGTTTGATACCCGCACTTTCGAGCCTAAACGTCAGTAACGGTCCGGCACGCTGCCTTCGCGATCGGAGTTCTTCACGATATCTAAGCATTTCACCGCTACACCGTGAATTCCGCATGCCCATACCGCACTCAAGGAAACCAGTATCAACCGCAGGACGACGTTGGGCGCCGCCATTTAACAGCTGACTTAATCTCCGGTCCGCGCTCCCTTTAAACCCAATAAATCCGGATAACGCTCGCATCCTCCGTATTACCGCGGCTGCTGGCACGGAGTTAGCCGATGCTTATTCGAAGGGTACTCGCAGGGCACCACAAGTGATGCCGGTTGCTCCCCAACAAAAGAGGTTTAAAACCCATAGGGCAGTAATCCCTCACGCTACTTGGCTGGTTCAGCGTTG…
OTU198_Bacteroidetes_unclassified	Capnocytophaga canis strain CcD38	CTGTTCGATACCCGCACTTTCGTGCATCAGCGTCAATCGGTGGTTCGTCAGCTGCTTTCGCAATCGGTGTTCTGTGTAATATCTAAGCATTTCACCGCTACACTTCACATTCCGCCAACGGCACCACTATTCAAGAAAACCAGTTTCCATGGCACGATCCGGGTTAGGCCCGAACTTTTCACCACAGACTTGATCTCCCGCCTACGCACCCTTTAAACCCAATAAATCCGGATAACGCTTGCATCCTCCGTATTACCGCGGCTGCTGGCACGGAGTTAGCCGATGCTTATTCGTACAGTACTCTCATCGGTGTACGCGTACACCTTATTGCTCCCGTACAAAAGCGGTTTACAACCCATAGGGCCGTCATCCCGCACGCGGCATGGCTGGATCAGATTT…
OTU199_Prevotellaceae_unclassified	Metaprevotella massiliensis strain Marseille P-311	CTGTTCGATACCCGCACCTTCGAGCCTCAACGTCAGTATGTCCACGGTGCGCTGCCTTCGCAATCGGGGTTCTTCGTGATATCTAAGCATTTCACCGCTACACCACGAATTCCGCGCACCTCCAGACAACTCAAGCCCGCCAGTTCACGCAGCAGTGCAGATGTTGAGCACCCGCATTTCACTGCACGCTTAACAGGCCGTCTGCGCTCCCTTTAAACCCAATAAATCCGGATAACGCCCGGACCTTCCGTATTACCGCGGCTGCTGGCACGGAATTAGCCGGTCCTTATTCATGCGGTACCTGCAAAAAGGGACACGTCCCTCACTTTATCCCCGCATAAAAGGAGTTTACAACCCGTAGGGCCGTCATCCTCCACGCTACTTGGCTGGTTCAGGCTC…
OTU200_Bacteroidetes_unclassified	Barnesiella viscericola strain C46	CTGTTTGATCCCCACGCTTTCGTGCCTCAGCGTCAGTAACGTCCTCGCCAGCTGCCTTCGCGATCGGTGTTCTGAGTGATATCTATGCATTTCACCGCTACACCACTCATTCCGCCGGCGCCGCTCGCACTCTAGACAGTCAGTATCAACGGCAGCTCACCGGTTGAGCCGGTACATTTCACCGCTGACTTAACTGCCCGCCTGCGCACCCTTTAAACCCAATAAATCCGGATAACGCTCGCATCCTCCGTATTACCGCGGCTGCTGGCACGGAGTTAGCCGATGCTTATTCGACGGGTACGCTCATCGGATGCCGCAGCACCCTTATTGACCCCCGTCAAAAGAGGTTTACAACCCATAGGGCCTTCCTCCCTCACGCGGCATGGCTGGTTCAGAGTT…
OTU201_Firmicutes_unclassified	Gracilibacter thermotolerans JW/YJL-S1	CTGTTTGCTCCCCACACTTTCGCGCCTCAGCGTCAGTTACAGTCCAGTCAGTCGCCTTCGCCACTGGTGTTCCTCCCAATCTCTACGCATTTCACCGCTACACTGGGAATTCCACTGACCTCTCCTGCACTCAAGCCTTACAGTTTCCAAAGCAGTTCCCATCTTAAAAACGGGAATTTCACTTCAGACTTGAAAGGCCGCCTACGCGCCCTTTACGCCCAATCATTCCGGACAACGCTTGCCCCCTACGTATTACCGCGGCTGCTGGCACGTAGTTAGCCGGGGCTTCCTCCTAAGATACCGTCTCCTGCTCGTCTCTTAGGACAGGAGTTTACGATCCGAAGACCTTCTTCCTCCACGCGGCGTTGCTGGGTCAGGGTTTCCCCCATTGCCCAATAT…
OTU202_Bacteroidetes_unclassified	Capnocytophaga cynodegmi DSM 19736 strain E6447 16	CTGTTTGATCCCCACGCTTTCGTGCCTCAGCGTCAATAACCCCTTCGTGAGATGCCTTCGCAATCGGTGTTCTGTGTGATCTCTATGCATTTCACCGCTACACCACACATTCCTCCCACGGCAGGAGCATTCCAGACGACCAGTTCGCGAGGCAGTTCTCAGGTTGAGCCCGAGCATTTCACCTCACGCTTAATCGTCCGCCTACGCACCCTTTAAACCCAATAAATCCGGATAACGCTTGCATCCTCCGTATTACCGCGGCTGCTGGCACGGAGTTAGCCGATGCTTATTCGCTGGGTACTCTCATCGGGTCACACGTGGCCCTTATTGCTCCCCAACAAAAGCGGTTTACAACCCATAGGGCCGTCTTCCCGCACGCGGCATGGCTGGATCAGCCTT…
OTU203_Clostridium.sensu.stricto	Clostridium chartatabidum strain 163	CTGTTCGCTCCCCACGCTTTCGAGCCTCAGCGTCAGTTACAGTCCAGAAAGCCGCCTTCGCCACTGGTGTTCTTCCTAATCTCTACGCATTTCACCGCTACACTAGGAATTCCGCTTTCCCCTCCTGCACTCTAGACTTCCAGTTTGGAATGCAGCACCCAGGTTAAGCCCGGGTATTTCACATCCCACTTAAAAATCCGCCTACGCTCCCTTTACGCCCAGTAAATCCGGACAACGCTTGCCACCTACGTATTACCGCGGCTGCTGGCACGTAGTTAGCCGTGGCTTCCTCCTTAGGTACCGTCATTATCGTCCCTAAAGACAGAGCTTTACAATCCGAAGACCGTCATCACTCACGCGGCGTTGCTGCATCAGGGTTTCCCCCATTGTGCAATATTC…
OTU204_Bacteroidetes_unclassified	Solitalea canadensis DSM 3403	CTGTTTGATCCCCACGCTTTCGTGCCTCAGCGTCAGTCCCGGATTCGTGAGATGCCTTCGCAATCGGTGTTCTGGGCAATATCTATGCATTTCACCGCTACACTGCCCATTCCTCCCACGGCATCCGGACTCCAGAAAAGCAGTATCAAAGGCAGTTCCGCAGTTGAGCTGCGGCATTTCACCCCTGACTTACTCCTCCGCCTACGCACCCTTTAAACCCAATAAATCCGGATAACGCTTGCATCCTCCGTATTACCGCGGCTGCTGGCACGGAGTTAGCCGATGCTTATTCGACGAGTACTCTCATCGGGCCTCACGAGACCCTTATTGCTCCCCGTCAAAAGCAGTTTACGACCCATAGGGCCTTATTCCTGCACGCGGCATGGCTGGTTCAGGCTT…
OTU205_Firmicutes_unclassified	Vallitalea pronyensis strain FatNI3	CTGTTTGCTCCCCACACTTTCGTGCCTCAACGTCAGTTATCGTCCAGAAAGTCGCCTTCGCCACTGGTGTTCCTCCTAATATCTACGCATTTCACCGCTACACTAGGAATTCCACTTTCCTCTCCGACACTCAAGAAAACCAGTTTTAGTTGCAGTTCCCAAGTTGAGCCTGGGGATTTCACAACTAACTTAATTTCCCGTCTACGCACCCTTTACACCCAATAAATCCGGATAACGCTCGCTCCCTACGTATTACCGCGGCTGCTGGCACGTAGTTAGCCGGAGCTTATTCTACAGGTACTGTCTTTTTCTTCCCTGTCTAAAGCAGTTTACAATCCGAAAACCTTCTTCCTGCACGCGGCGTCACTGCGTCAGAGTTTCCTCCATTGCGCAATATTC…
OTU206_Lachnospiraceae_unclassified	Butyrivibrio proteoclasticus strain B316	CTGTTTGCTCCCCACGCCTTCGAGCCTCAACGTCAGTTACCGTCCAGCAAGCCGCCTTCGCCACCGGTGTTCCTCCTAATATCTACGCATTTCACCGCTACACTAGGAATTCCGCTTGCCCCTCCGGCACTCTAGATACGCAGTTTCCAAAGCAGGCCCTCGGTTGAGCCGGGGGTTTTCACTTCAGACTTGCGCGTCCGTCTGCGCTCCCTTTACACCCAGTAAATCCGGATAACGCTTGCTCCATACGTATTACCGCGGCTGCTGGCACGTATTTAGCCGGAGCTTCTTAGTCAGGTACCGTCATCTCTCTTGCGAGCCTTTCTTCCCTGCTGATAGAGCTTTACATACCGAAATACTTCTTCACTCACGCGGCGTCGCTGCATCAGGGTTTCCCCC…
OTU207_Proteus	Proteus mirabilis strain ATCC 29906	CTGTTTGCTCCCCACGCTTTCGCACCTGAGCGTCAGTCTTTGTCCAGGGGGCCGCCTTCGCCACCGGTATTCCTCCACATCTCTACGCATTTCACCGCTACACATGGAATTCTACCCCCCTCTACAAGACTCTAGCCAACCAGTTTCAGATGCAATTCCCAAGTTAAGCTCGGGGCTTTCACATCTGACTTAATTGACCGCCTGCGTGCGCTTTACGCCCAGTAATTCCGATTAACGCTTGCACCCTCCGTATTACCGCGGCTGCTGGCACGGAGTTAGCCGGTGCTTCTTCTGCGGGTAACGTCAATTGATAAGGGTATTAACCTTATCACCTTCCTCCCCGCTGAAAGTACTTTACAACCCTAAGGCCTTCTTCATACACGCGGCATGGCTGCATCA…
OTU208_Bacteria_unclassified	Desulfobulbus rhabdoformis strain M16	CCGTTCGCTCCCCACGCTTTCGTGCCTCAGCGTCAGCTATGCCCCAGTAAGCCGCCTTCGCCACCGGTGTTCTTCCCGATATCTACGCATTTCACCGCTACTCCGGGAATTCCGCTTACCCCTGACATGCTCAAGATGTACAGTTTCAAACGCAATGCCTCAGTTAAGCCGAGGTATTTCACATCTGACATATACATCCGCCTACACACCCTTTACGCCCAGTCATTCCGGACAACGCTAGGACCATACGTATTACCGCGGCTGCTGGCACGTATTTAGCCGGTCCTTACTTTAGAGGTACCATCAATTATAGCTCTTCACTACAACATTTTTCCCTCTTTACAGAGCTTTACAACCAAAAAGGCCGTCATCACTCACGCGGCGTCGCTGCGTCAGGGT…
OTU209_Parabacteroides	Parabacteroides goldsteinii DSM 19448 = WAL 12034	CTGTTTGATCCCCACGCTTTCGTGCTTCAGTGTCAGTTATAGTTTAGTAAGCTGCCTTCGCAATCGGAGTTCTGCGTGATATCTATGCATTTCACCGCTACACCACGCATTCCGCCTACCTCAAATATACTCAAGTCAACCAGTTTCAACGGCAATTTTATGGTTGAGCCACAAACTTTCACCGCTGACTTAATTAACCACCTACGCACCCTTTAAACCCAATAAATCCGGATAACGCTCGCATCCTCCGTATTACCGCGGCTGCTGGCACGGAGTTAGCCGATGCTTATTCATATGGTACATACAAAAAGGAACACGTTCCTCACTTTATTCCCATATAAAAGAAGTTTACAAACCATAGATCCTTCATCCTTCACGCGACTTGGCTGGTTCAGGCTC…
OTU210_Desulfovibrio	Desulfovibrio desulfuricans strain Essex 6	CTGTTTGCTCCCCACGCTTTCGCACCTCAGCGTCAATACCGGTCCAGGTGGCCGCCTTCGCCACTGATGTTCCTCCAGATATCTACGGATTTCACTCCTACACCTGGAATTCCGCCACCCTCTCCCGGATTCAAGTCATGCAGTATCAAGGGCAGTTCCACGGTTGAGCCGTGGGATTTCACCCCTGACTTACACAACAGCCTACGTGCGCTTTACGCCCAGTAATTCCGATTAACGCTTGCACCCTCCGTATTACCGCGGCTGCTGGCACGGAGTTAGCCGGTGCTTCCTTTGAAGGTACCGTCAATACATGGCTGATTAGCACCACGCACTTTCTTCCCTTCTGACAGAGGTTTACGATCCGAAAACCTTCATCCCTCACGCGGCGTCGCTGCGTCA…
OTU211_Lachnospiraceae_unclassified	Fusicatenibacter saccharivorans strain HT03-11 16S	CTGTTTGCTCCCCACGCTTTCGAGCCTCAACGTCAGTCTCTGTCCAGTGAGCCGCCTTCGCCACCGGTGTTCTTCCTGATATCTACGCATTTCACCGCTACACCAGGAATTCCGCTCACCCCTCCAGTACTCTAGGCTGACAGTTTCAAATGCACTCCCCGGGTTATGCCCGGGGCTTCCACATCTGACTTGCCTTCCCGTCTGCGCTCCCTTTACACCCAGTAAATCCGGATAACGCTCGCCCCCTACGTATTACCGCGGCTGCTGGCACGTAGTTAGCCGGGGCTTCTTACTCAGGTACCGTCATTATCTTCCCTGCTGATAGGGCTTTACATACCGAAATACTTCTTCACCCACGCGGCGTCGCTGCATCAGGGTTCCCCCCATTGTGCAATATCC…
OTU212_Prevotella	Prevotella ruminicola strain Bryant 23	CTGTTCGATACCCGCACCTTCGAGCTTTAGCGTCAGTAAAGGCCTTGTAGGCTGCCTTCGCAATCGGAGTTCTTCGTGATATCTAAGCATTTCACCGCTACACCACGAATTCCGCCTACATCGAACTCACTCAAGACTACCAGTTCGCGACGCAGTTCAGCCGTTGAGCGGCTACATTTCACGTCACGCTTAATAATCAGCCTGCGCTCCCTTTAAACCCAATAAATCCGGATAACGCCCGGACCTTCCGTATTACCGCGGCTGCTGGCACGGAATTAGCCGGTCCTTATTCATGCGGTACCTACAAAACAGCACACGTGCTGCACTTTATCCCCGCATAAAAGCAGTTTACAACCCATAGGGCAGTCTTCCTGCACGCTACTTGGCTGGTTCAGACTC…
OTU213_Clostridiales_unclassified	Christensenella timonensis strain Marseille-P2437	CTGTTTGCTCCCCACACTTTCGTGCCTCAGCGTCAGTTATAGCCCAAAAAGTCGCCTTCGCCACTGGTGTTCCTCCTAATATCTACGCATTCCACCGCTACACTAGGAATTCCACTTTTCCCTGCTACACTCAAGCCATGCAGTTTTGAAAGCAGCACCCGAGTTAAGCCCGGGTATTACACTTTCAACTTGCTTGGCCGCCTACGCACCCTTTACGCCCAGTCATTCCGGACAACGCTTGCCCCCTACGTATTACCGCGGCTGCTGGCACGTAGTTAGCCGGGGCTTATTCATCGGCTACCGTCATTTTGTTCGTCACCAATAAAAGAAATTTACAATCCGAAGACCTTCATCATTCACGCGGCATTGCTGGGTAAGGCTTTCGCCCATTGCCCAATA…
OTU214_Methanobrevibacter	Methanobrevibacter millerae strain ZA-10	CGGTTCGCGCCCCTAACTTTCGTCCCTCACCGTCAGAACCGTTCCAGTTAGACGCCTTCGCAACAGGCGGTCCTCCCAGGATTACAGAATTTCACCTCTACCCTGGGAGTACCTCCAACCTCTCCCGGTCTCAAGTCTAATAGTATCTCCAGCAATTCCCACAGTTAAGCTGCAGGATTTCACCAGAGACTTATTAAACCGGCTACGGACGCTTTAGGCCCAATAAAAATTGCTACCACTAGAGCTGCCGGTGTTACCGCGGCGGCTGGCACCGGTCTTGCCCAGCTCTTATTCCAAAAGCTCTTTACACTAATGAAAAGCCATCCCGTTAAGAATGGCACTTGGGATCCCCCCGTCGCGATTTCTCACATTGCGGAGGTTTCGCGC
OTU215_Bacteroidetes_unclassified	Dysgonomonas mossii DSM 22836 strain JCM 16699 16S	CTGTTCGATCCCCACGCTTTCGTGCATGAGCGTCAGTTGCGGATTAGTGAGCTGCCTTCGCAATCGGTGTTCTGTGACATATCTAAGCATTTCACCGCTACACATCACATTCCGCCCACTTCATCCGTACTCGAGCTCGCCAGTTTCAACGGCAGTGACGGGGTTGAGCCCCGACATTTCACCGCTGACTTAACGTGCCGCCTGCGCACCCTTTAAACCCAATAAATCCGGATAACGCTCGCATCCTCCGTATTACCGCGGCTGCTGGCACGGAGTTAGCCGATGCTTATTCATAGGGTACCTGCAATCGACCACACGTGGTCGACTTTATCCCCCTATAAAAGAAGTTTAAGACCCGTAGGGCCGTATTCCTTCACGCGAGATGGCTGGTTCAGAGTT…
OTU216_Ruminococcaceae_unclassified	Sporobacter termitidis strain SYR	CTGTTTGCTCCCCACGCTTTCGCGCCTCAGCGTCAGTTGTCGTCCAGCAGGCCGCCTTCGCCACTGGTGTTCCTCCTAATATCTACGCATTTCACCGCTACACTAGGAATTCCGCCTGCCTCTCCGATACTCAAGGGCAACAGTTTCAAAAGCAGTTTCCGGGTTAAGCCCGGAGATTTCACTTCTGACTTGCTGCTCCGCCTACACGCCCTTTACACCCAGTAAATCCGGACAACGCTTGCCACCTACGTATTACCGCGGCTGCTGGCACGTAGTTAGCCGTGGCTTTTTCTCCGAGTACCGTCACGTTCTTCGTCCTCGGTAAAAGAAGTTTACAACCCGAAAGCCTTCTTCCTTCACGCGGCGTTGCTGGGTCAGGGTTTCCCCCATTGCCCAATA…
OTU217_Bacteroidetes_unclassified	Labilibacter marinus strain Y11	CTGTTTGATCCCCACGCTTTCGTGCATGAGCGTCTATGTCAAATTCGTAACCTGTCTTCACGATCGGCGTTCTGTGTTATATCTACGCATTTCACCGCTACATAACACATTCCAGCTACGTCATTTGAATACTAGTCCAACAGTATCAATGGCACGTCACATGTTAAGCACGTAATTTTCACCACTGACTTATTGATCCGCCTGCGCACCCTTTAAACCCAATAAATCCGGATAACGCTTGCATCCTCCGTATTACCGCGGCTGCTGGCACGGAGTTAGCCGATGCTTATTCATTAGATACCTGCAATAATGCACACGTGCATCACTTTATCCTCTAATAAAAGCAGTTTACAACCCATAGGGCCGTCTTCCTGCACGCGGCATGGCTGGTTCAGAGTT…
OTU218_Treponema	Treponema porcinum strain 14V28	CTGTTTGCTCCCCGCACTTTCGTACCTCAGCGTCAATCGTCTGCCAGCAGCCTGCCTTCGCCATTGGTGTTCTTCCAGATATCTACAGATTTCACCCCTACACCTGGAATTCCGGCTGCCCTTCAGCAATTCAAGCCGCGCAGTTCTCAGCGCAGTCCGGGGGTTGGGCCCCCGCCTTTCACGCCAAGCTTTCGCAGCCGCCTACATACCCTTTACGCCCAATAATTCCGAACAACGCTCGCAACTTACGTGTTACCGCGGCTGCTGGCACGTAATTAGCCGTTGCTTATTCTGGCGGTACCGTCACCGCACGGCCATTCCCTGCCATGCTTATTCTTCCCGCCTAAAAGGATTTTACAACCTTCCGGCCTTCCTCATCCACGCGGCGTCGCTCCGTCA…
OTU219_Bacteroidetes_unclassified	Marinilabilia salmonicolor JCM 21150 strain NBRC 1	CTGTTTGATCCCCACGCTTTCGTGCCTCAGCGTCAATCGCTGTTTCGTGAGATGCCTTCGCAATCGGTGTTCTGAGTAATATCTATGCATTTCACCGCTACACTACTCATTCCTCCCACGGCAACAGTATTCAAGCCTGCCAGTATCAAAGGCAGTTCCCAGGTTGGGCCCGGGTATTTCACCCCTGACTTGACAAACAGCCTACGCACCCTTTAAACCCAATAAATCCGGATAACGCTCGCATCCTCCGTATTACCGCGGCTGCTGGCACGGAGTTAGCCGATGCTTATTCGTACGGTACTCTCATCGGACTACACGTAGCCCTTATTGCTCCCGCACAAAAGAAGTTTACGATCCATAGGACCTTATTCCTTCACGCGGCATGGCTGGTTCAGGCTT…
OTU220_Prevotella	Prevotella marshii strain JCM 13450	CTGTTCGATACCCGCGCCTTCGAGCTTCAGCGTCAGTTGTGATACAGTAAGCTGCCTTCGCAATCGGAGTTCCTCGTGATATCTAAGCATTTCACCGCTACACCACGAATTCCGCCTACTTTCAGCACACTCAAGTCGCCCAGTTCGCGCCGCAGTGCCACGGTTGAGCCGCGGCATTTCACGACACGCTTAAACGACAGCCTACGCTCCCTTTAAACCCAATAAATCCGGATAACGCCCGGACCTTCCGTATTACCGCGGCTGCTGGCACGGAATTAGCCGGTCCTTATTCATGAGGTACCTGCAAACGGCCACACGTGGCCGACTTTATCCCCTCATAAAAGCAGTTTACAACCCATAGGGCAGTCTTCCTGCACGCTACTTGGCTGGTTCAGGCTC…
OTU221_Pseudobutyrivibrio	Pseudobutyrivibrio ruminis strain DSM 9787	CTGTTTGCTCCCCACGCTTTCGAGCCTCAGCGTCAGTAATCGTCCAGTAAGCCGCCTTCGCCACTGGTGTTCCTCCTAATATCTACGCATTTCACCGCTACACTAGGAATTCCACTTACCCCTCCGACACTCTAGTTCTACAGTTTCCAATGCAATACCGCAGTTGAGCTGCGGGCTTTCACATCAGACTTGTAAAACCGCCTACGCTCCCTTTACACCCAGTAAATCCGGATAACGCTTGCACCATACGTATTACCGCGGCTGCTGGCACGTATTTAGCCGGTGCTTCTTAGTCAGGTACCGTCATTATCTTCCCTGCTGATAGAGCTTTACATACCGAAATACTTCTTCGCTCACGCGGCGTCGCTGCATCAGGCTTTCGCCCATTGTGCAATATTC…
OTU222_Firmicutes_unclassified	Gracilibacter thermotolerans JW/YJL-S1	CTGTTTGCTCCCCACACTTTCGCGCCTCAGCGTCAGTTGCAGTCCAGTTACCCGCCTTCGCCACTGGTGTTCCTCCCGATCTCTACGCATTTCACCGCTACACCGGGAATTCCGATAACCTCTCCTGCACTCAAGCCCATCAGTATCCAAAGCAATTCCCATCTTGAAAACAGGACTTTCACTCCAGACTTAACAGGCCGCCTACGCGCCCTTTACGCCCAATCATTCCGGACAACGCTCGCCCCCTACGTATTACCGCGGCTGCTGGCACGTAGTTAGCCGGGGCTTCCTCCTTGGCTACCGTCTCTTCCTCTTCACCAAGGACAGAAGTTTACGATCCGAAAACCTTCTTCCTTCACGCGGCGTTGCTGGGTCAGGCTTTCGCCCATTGCCCAATAT…
OTU223_Ruminococcaceae_unclassified	Flintibacter butyricus strain BLS21	CTGTTTGCTCCCCACGCTTTCGCGCCTCAGCGTCAGTTACCGTCCAGTAGACCGCCTTCGCCACTGGTGTTCCTCCTAATATCTACGCATTTCACCGCTACACTAGGAATTCCGTCTACCTCTCCGGCACTCAAGAACAACAGTTTCAAATGCAGTTTCCGGGTTAAGCCCGGAGATTTCACATCTGACTTGCTGCCCCGCCTACGCGCCCTTTACACCCAGTAAATCCGGACAACGCTCGCCACCTACGTATTACCGCGGCTGCTGGCACGTAGTTAGCCGTGGCTTATTCAAGAGGTACCGTCACTTCCTTCGTCCCTCTTAAAAGAAGTTTACAACCCGAGGGCCTTCTTCCTTCACGCGGCGTTGCTGGGTCAGGCTTTCGCCCATTGCCCAATA…
OTU224_Prevotella	Prevotella ruminicola strain Bryant 23	CTGTTCGATACCCGCACCTTCGAGCTTTAGCGTCAGTAAAGGCCTCGTGCGCTGCCTTCGCAATCGGAGTTCTTCGTGATATCTAAGCATTTCACCGCTACACCACGAATTCCGCGCACGTCGAACTCACTCAAGGCAACCAGTTCGCGACGCACTTCATACGGTTGAGCCGCTGCATTTCACGTCACGCTTAATCGCCCGCCTGCGCTCCCTTTAAACCCAATAAATCCGGATAACGCCCGGACCTTCCGTATTACCGCGGCTGCTGGCACGGAATTAGCCGGTCCTTATTCATATAGTACCTACAAACGGGGACACGTCCCCGACTTTATCCCTATATAAAAGCAGTTTACAACCCATAGGGCCGTCATCCTGCACGCTACTTGGCTGGTTCAGACT…
OTU225_Spirochaetaceae_unclassified	Treponema succinifaciens DSM 2489	CTGTTTGCTCCCCGCACCTTCGCGCCTCAGCGTCAGTCGTCCGCTCGCCGGACGCCTTCGCCACCGGTGTTCTTCCAGATATCTACAGATTTCACCCCTACACCTGGAATTCCCCCGGCGCCACGGCGACTCTAGCCTCACAGTTCGGGGCGCAGTCCGGGGGTTGGGCCCCCGCCTTTCACACCCCGCTTGCGCGGCCGCCTACGCGCCCTTTACGCCCAATGATTCCGAACAACGCTCGCACCTTACGTGTTACCGCGGCTGCTGGCACGTAATTAGCCGGTGCTTGTTCTCGGGGTACGGTCACCGGAGGGGCATTCCCTCCCCTCCTTCTTCTTCCCCCGCCAGAGGACTTTACAACCTTCCGGCCTCCATCGTCCACGCGGCGTCGCTCCGTCA…
OTU226_Prevotella	Prevotella brevis strain GA33	CTGTTCGATACCCGCACCTTCGAGCTTTAGCGTCAGTTAAGGACTCGTCAGCTGCCTTCGCAATCGGGGTTCTTCGTGATATCTAAGCATTTCACCGCTACACCACGAATTCCGCTGACGTCGTACTCACTCAAGAAAGCCAGTTCGCGACGCAATTCAAAGGTTGAGCCCCTACATTTCACGTCACGCTTGACCTCCGGCCTGCGCTCCCTTTAAACCCAATAAATCCGGATAACGCCCGGACCTTCCGTATTACCGCGGCTGCTGGCACGGAATTAGCCGGTCCTTATTCATACAGTACCTGCAAAAGGGAACACGTTCCCTACTTTATCCCTGTATAAAAGCAGTTTACAACCCATAGGGCCGTCATCCTGCACGCTACTTGGCTGGTTCAGGCTC…
OTU227_Prevotella	Prevotella brevis strain GA33	CTGTTCGATACCCGCACCTTCGAGCTTTAGCGTCAGTAAAGGCCTCGTGCGCTGCCTTCGCAATCGGAGTTCTTCGTGATATCTAAGCATTTCACCGCTACACCACGAATTCCGCGCACGTCGAACTCACTCAAGGCAACCAGTTCGCGACGCACTTCATACGGTTGAGCCGCTGCATTTCACGTCACGCTTAATCGCCCGCCTGCGCTCCCTTTAAACCCAATAAATCCGGATAACGCCCGGACCTTCCGTATTACCGCGGCTGCTGGCACGGAATTAGCCGGTCCTTATTCATAAGGTACATGCAAAAAGAGTCACGACTCTCACTTTATTCCCTTATAAAAGCAGTTTACAACCCATAGGGCCGTCATCCTGCACGCTACTTGGCTGGTTCAGGCT…
OTU228_Subdivision3_genera_incertae_sedis	Limisphaera ngatamarikiensis strain NGM72.4	CCGTTTGATCCCCTGGCTTTCGTGCCTCAGCGTCAGGTTTTGTCCAGAGACTCGCCTTCGCCACTGGTGTTCCTCTTGATATCTACGCATTTCACTGCTACTCCAAGAATTCCAGTCTCCCTTCCAATCCTCCAGCACAGCAGTCTCTCATGCAGCCTCTGCGTTGAGCACAGAGATTTCACATGAGTCTTACCATACCGCCTACGCACCCTTTACGCCCAGTGATTCCGAACAACGCTTGGGACCTCTGTATTACCGCGGCTGCTGGCACAGAGTTAGCCGTCCCTTCCTCTTTTGCTACTATCATGTAATCATCTCTTAAACCATTACATTTGCTCACACTTGACAGGGGTTTACGAGCCGAAGCCCTTCATCCCCCACGCGGCGTCGCTCCTTCAG…
OTU229_Bacteroidetes_unclassified	Barnesiella viscericola strain C46	CTGTTTGATCCCCACGCTTTCGTGCCTGAGCGTCAGTAGTGTCCTCGCCAGCTGCCTTCGCGATCGGTGTTCTGTGTGATATCTATGCATTTCACCGCTACATCACACATTCCGCCGGCGCCGTTCACACTCTAGCACGCCAGTATCAACGGCAGCTCCCCGGTTGAGCCGGGACATTTCACCGCTGACTTAGCGCGCCGCCTGCGCACCCTTTAAACCCAATAAATCCGGATAACGCTTGCATCCTCCGTATTACCGCGGCTGCTGGCACGGAGTTAGCCGATGCTTATTCGACGGGTACGCTCATCGGATGCCGCAGCACCCTTATTGACCCCCGTCAAAAGAGGTTTACAACCCATAGGGCATTCTTCCCTCACGCGGCATGGCTGGTTCAGAGTT…
OTU230_Bacteroidetes_unclassified	Galbibacter mesophilus strain NBRC 101624	CTGTTTGATCCCCACGCTTTCGTGCCTCAGCGTCAATCAGTCGTTCGTGAGATGCCTTCGCAATCGGTGTTCTGAGTGATCTCTAAGCATTTCACCGCTACACCACTCATTCCTCCCACGGCACAACCATTCAAGCCCGACAGTTCGGGAGGCACTTCCGACGTTGAGCGCCGGCATTTCACCTCCCGCTTACCAAGCCGCCTACGCACCCTTTAAACCCAATAAATCCGGATAACGCTTGCATCCTCCGTATTACCGCGGCTGCTGGCACGGAGTTAGCCGATGCTTATTCGTATGGTACTCTCATCGGGTCACACGTGGCCCTTATTGCTCCCATACAAAAGCGGTTTACAACCCATAGGGCCGTCCTCCCGCACGCGGCATGGCTGGATCAGCCTT…
OTU231_Spirochaetaceae_unclassified	Treponema ruminis strain Ru1	CTGTTTGCTCCCCGCACCTTCGCACCTCAGCGTCAGTCGCGCGCTCGGAGGCTGCCTTCGCCACCGGTGTTCTTCCTGATATCTACAGATTTCACCCCTACACCAGGAATTCCGCCTCCGCCTCGCCGACTCGAGCCACGCAGTATCGGGCGCGGCCCCGGGGTTGAGCCCCGGGATTTCACGCCCGACTTACCTGGCCGCCTACATGCCCTTTACGCCCAATAATTCCGAACAACGCTCGCACCTTACGTGTTACCGCGGCTGCTGGCACGTAATTAGCCGGTGCTTGTTCTCGCGCTACAGTCACCGAGCGGGCTTTCCAGTCCCGCTCTCCTTCCTCGCGCGCCAAAGGACTCTGCAACCTTCCGGCCTTCATCGTCCACGCGGCGTCGCTCCGTC…
OTU232_Lachnospiraceae_unclassified	[Clostridium] clostridioforme strain ATCC 25537 16	CTGTTTGCTCCCCACGCTTTCGAGCCTCAACGTCAGTTATCGTCCAGTAAGCCGCCTTCGCCACCGGTGTTCCTCCTAATATCTACGCATTTCACCGCTACACTAGGAATTCCACTTACCTCTCCGACACTCTAGCTAAACAGTTTCCAATGCAGTTTATGGGTTGAGCCCATAGCTTTCACATCAGACTTGCTTTGCCGTCTACGCTCCCTTTACACCCAGTAAATCCGGATAACGCTTGCACCATACGTATTACCGCGGCTGCTGGCACGTATTTAGCCGGTGCTTCTTAGTCAGGTACCGTCATTATCTTCCCTGCTGATAGAGCTTTACATACCGAAATACTTCTTCACTCACGCGGCGTCGCTGCATCAGGGTTTCCCCCATTGTGCAATATCC…
OTU233_Lachnospiraceae_unclassified	Murimonas intestini strain SRB-530-5-H	CTGTTTGCTCCCCACGCTTTCGAGCCTCAACGTCAGTTATCGTCCAGCAGGCCGCCTTCGCCACCGGTGTTCTTCCTGATATCTACGCATTTCACCGCTACACCAGGAATTCCGCCTGCCCCTCCGATACTCGAGATGACCAGTTTCAAGTGCAGTCCATGAGTTGAGCCCATGCCTTTCACACCTGACTTGGCCTTCCGTCTGCGCTCCCTTTACACCCAGTAAATCCGGATAACGCTTGCCCCCTACGTATTACCGCGGCTGCTGGCACGTAGTTAGCCGGGGCTTCTTGTGCAGGTACCGTCATCTTCTTCCCTGCTGATAGAGCTTTACATACCGAAATACTTCTTCACTCACGCGGCGTCGCTGCATCAGGGTTTCCCCCATTGTGCAATATTC…
OTU234_Bacteroidetes_unclassified	Labilibacter aurantiacus strain HQYD1	CTGTTCGCTACCCGCGCTTTCGTGCATGAGCGTCAGTGTACAATTGGTAACCTGCCTTCGCAATCGGTGTTCTGTGGAATATCTATGCATTTCACCGCTACACTCCACATTCCGGTTACCTCACCATAACTCAAGGTCATCAGTATCGACGGCAGCCCCGTAGTTGGGCTACGGTATTTCACCGCCGACTTAATGTCCCGCCTGCGCACCCTTTAAACCTAATAAATCCGGATAACGCCTGCACCCTCCGTATTACCGCGGCTGCTGGCACGGAGTTAGCCGGTGCTTATTCAAAAGATACATTCAAATAAGTATACATACTTACTATTATTCTCTCTCAAAAGAAGTTTACGATTCTAAGAACCTTCTTCCTTCACGCGGTTTGGCTGGATCAGGCTC…
OTU235_Selenomonas	Selenomonas ruminantium strain GA192	CTGTTCGCTCCCCACGCTTTCGAGCCTCAGCGTCAGTTACAGTCCAGAAAGCCGCCTTCGCCACTGGTGTTCCTCCTAATATCTACGCATTTCACCGCTACACTAGGAATTCCGCTTTCCTCTCCTGCACTCAAGAAAGACAGTTTCAATCCCATCACGGGGTTGAGCCCCGCACTTTTAAGACTGACTTGCCTTCCCGCCTGCGCTCCCTTTACGCCCAATAATTCCGGACAACGCTCGCCACCTACGTATTACCGCGGCTGCTGGCACGTAGTTAGCCGTGGCTTCCTCGACGGGTACCGTCATTGCTGTTCACTATTTGCAAACCGCACGTTCGTCCCCGTCAACAGAGCTTTACGAGCCGAAACCCTTCTTCACTCACGCGGCGTTGCTCCGTCA…
OTU236_Bacteria_unclassified	Treponema ruminis strain Ru1	CTGTTCGCTCCCCGCACCTTCGTACCTCAGCGTCAGTCGTGCGCCCGGGACCTGCCTTCGCCACCGGTGTTCTTCCTGATATCTACAGATTTCACCCCTACACCAGGAATTCCGGTCCCGCTTCGCCGACTCAAGCGCACCAGTATCGGGCGCAGCCACGGGGTTGAGCCCCGTGATTTCACGCCCGACTTTGCGCGCCGCCTACATACCCTTTACGCCCAATGATTCCGAACAACGCTAGCACCTTACGTGTTACCGCGGCTGCTGGCACGTAATTAGCCGGTGCTTATTCTCGCGCTACAGTCACCTGCCGGGCATTCCCTCCCGGCCTTATTCCTCGCGCGCTAAAGGGCTTTACAACCTTCCGGCCTCCATCGCCCACGCGGCGTCGCTCCGTCA…
OTU237_Prevotella	Prevotella copri DSM 18205 strain CB7	CTGTTCGATACCCGCACTTTCGAGCATTAGCGTCAGTTAAGGACTCGTCAGCTGCCTTCGCAATCGGGGTTCTTCGTGATATCTAAGCATTTCACCGCTACACCACGAATTCCGCTGACGTCGTACTCACTCAAGGTAACCAGTTCGCGCTGCAATTCGACGGTTGAGCCGCCGCATTTCACAACACGCTTAATAACCCGCCTGCGCTCCCTTTAAACCCAATAAATCCGGATAACGCCCGGACCTTCCGTATTACCGCGGCTGCTGGCACGGAATTAGCCGGTCCTTATTCATGCGGTACATACAAAAAGGCACGCGTGCCTCACTTTATTCCCGCATAAAAGCAGTTTACAACCCATAGGGCAGTCATCCTGCACGCTACTTGGCTGGTTCAGACTC…
OTU238_Bacteroidetes_unclassified	Capnocytophaga cynodegmi DSM 19736 strain E6447 16	CTGTTTGATCCCCACGCTTTCGTGCCTCAGCGTCAATCAACCCTTCGTGAGATGCCTTCGCAATCGGTGTTCTGTGTAATCTCTAAGCATTTCACCGCTACACTACACATTCCTCCCACGGCAGAGTCATTCTAGCTCACCAGTTCGGGAGGCACTTCCGACGTTGAGCGCCGGCATTTCACCTCCCGCTTAACAAGCCGCCTGCGCACCCTTTAAACCCAATAAATCCGGATAACGCTTGCATCCTCCGTATTACCGCGGCTGCTGGCACGGAGTTAGCCGATGCTTATTCGTCTGGTACTCTCATCGGACAACACGTTGCCCTTATTGCTCCCAAACAAAAGCGGTTTACAACCCATAGGGCCGTCATCCCGCACGCGGCATGGCTGGATCAGCCTT…
OTU239_Bacteroidales_unclassified	Mediterranea massiliensis strain Marseille-P2645 1	CTGTTTGATACCCGCGCTTTCGAGCCTCAACGTCAGTTGCGGTCCGGCACGCTGCCTTCGCGATCGGAGTTCTTCACGATATCTAAGCATTTCACCGCTACACCGTGAATTCCGCGTGCCCGTGCCGCACTCAAGAAAGCCAGTATCAACCGCAGGACGGCGTTGGGCGCCGCCATTTCACAGCTGACTTAACTCCCCGTCTGCGCTCCCTTTAAACCCAATAAATCCGGATAACGCTCGCATCCTCCGTATTACCGCGGCTGCTGGCACGGAGTTAGCCGATGCTTATTCGAAAGGTACTCGCAATGCGGGACGCGTCCCGCACTTTGCTCCCTCACAAAAGAGGTTTAAGACCCGTAGGGCCGTAATCCCTCACGCTACTTGGCTGGTTCAGCCTCG…
OTU240_Desulfovibrionaceae_unclassified	Desulfovibrio piger strain ATCC 29098	CTGTTTGCTACCCACGCTTTCGCACCTCAGCGTCAATGCCGGTCCAGTCAGCCGCCTTCGCCACTGATGTTCCTCCAGATATCTACGGATTTCACTCCTACACCTGGAATTCCGCTGACCTCTCCCGGATCCAAGTCCTGCAGTATCAAGGGCAGTTCCGCAGTTGAGCCGCGGGCTTTCACCCCTGACTTACAGGACAACCTACGTGCGCTTTACGCCCAGTAATTCCGATTAACGCTTGCACCCTCCGTATTACCGCGGCTGCTGGCACGGAGTTAGCCGGTGCTTCCTCTGAAGGTACCATCAATGCAGGGCTGATTGGCACCCTGCACCTTTTTCCCTTCTGACAGAGGTTTACGATCCGAAGACCTTCATCCCTCACGCGGCGTCGCTGCGTCA…
OTU241_Prevotella	Prevotella ruminicola strain Bryant 23	CTGTTCGATACCCGCACCTTCGAGCTTTAGCGTCAGTAAAGGCCTTGTAGGCTGCCTTCGCAATCGGAGTTCTTCGTGATATCTAAGCATTTCACCGCTACACCACGAATTCCGCCTACATCGAACTCACTCAAGAAAGCCAGTTCGCGACGCAGTTCAGCCGTTGAGCGGCTACATTTCACGTCACGCTTAACCTTCGGCCTGCGCTCCCTTTAAACCCAATAAATCCGGATAACGCCCGGACCTTCCGTATTACCGCGGCTGCTGGCACGGAATTAGCCGGTCCTTATTCATACGGTACCTACAAAAAGGGACACGTCCCTCACTTTATCCCCGTATAAAAGCAGTTTACAACCCATAGGGCCGTCATCCTGCACGCTACTTGGCTGGTTCAGGCTC…
OTU242_Lachnospiraceae_unclassified	Stomatobaculum longum strain ACC2	CTGTTTGCTCCCCACGCCTTCGAGCCTCAACGTCAGTTATCGTCCAGCAGGCCGCCTTCGCCACTGGTGTTCTTCCCAATATCTACGCATTTCACCGCTACACTGGGAATTCCGCCTGCCCCTCCGATACTCAAGCACAGCAGTTTCCAAAGCAGTCCCGGGGTTAAGCCCCGGGCTTTCACTTCAGACTTGCTGCGCCGTCTGCGCTCCCTTTACACCCAGTAAATCCGGATAACGCTTGCCCCCTACGTATTACCGCGGCTGCTGGCACGTAGTTAGCCGGGGCTTCTTACTCAGGTACCGTCATTTTCTTCCCTGCTGATAGAGCTTTACATACCGAAATACTTCTTCACTCACGCGGCGTCGCTGCATCAGGGTTTCCCCCATTGTGCAATATTC…
OTU243_Schwartzia	Schwartzia succinivorans strain S1-1	CCGTTCGCTCCCCTGGCTTTCGAGCCTCAGTGTCAGTTACAGTCCAGAAAGCCGCCTTCGCCACTGGTGTTCTTCCTAATATCTACGCATTTCACCGCTACACTAGGAATTCCGCTTTCCTCTCCTGCACTCAAGAACGATAGTTTCTTTCCCCTCACGGGGGTGAGCCCCGCACTTTTAAGAAAGACTTACCGTCCCACCTGCGCTCCCTTTACGCCCAATGATTCCGGACAACGCTTGCCGCCTACGTATTACCGCGGCTGCTGGCACGTAGTTAGCCGTGGCTTCCTCGTCAGGTACCGTCTAAGCAGACCCATTTCCTGATCTGCCCCTTCGTCCCCGACAACAGAGCTTTACGATCCGAAGACCTTCTTCACTCACGCGGCGTTGCTCCGTCAG…
OTU244_Prevotellaceae_unclassified	Bacteroides clarus YIT 12056 strain JCM 16067	CTGTTTGATTCCCGCACTTTCGAGCCTCAGCGTCAGTAGTACCCCCGAAGGCTGCCTTCGCAATCGGAGTTCTTCGTGATATCTAAGCATTTCACCGCTACACCACAAATTCCACCTTCGTTATGTACACTCAAGAATACCAGTTTCAACTGCAATTCCACGGTTGAGCCGCGGACTTTCACAACTGACTTGGCATCCCGCCTACGCTCCCTTTAAACCCAATAAATCCGGATAACGCTCGGACCTTCCGTATTACCGCGGCTGCTGGCACGGAATTAGCCGGTCCTTTTTCTTACGGTACTTGCAAGACACCACACGTGGCGCGTTTTACCCCCGTATAAAAGCGGTTTACAACCCATAGGGCCGTCGTCCCGCACGCTACTTGGCTGGTTCAGCCTT…
OTU245_Clostridiales_unclassified	Ruminiclostridium papyrosolvens DSM 2782	CTGTTTGCTCCCCACACTTTCGTGCCTCAACGTCAGTTACAGTCCAGAAAGCCGCCTTCGCCACTGGTGTTCCTCCTAATATCTACGCATTTCACCGCTACACTAGGAATTCCGCTTTCCTCTCCTGCACTCAAGAAAAATAGTTTTAGTTGCAGTTCCTCAGTTAAGCCGAGGGATTTCACAACTAACTTGTTTTCCCGTCTACGCACCCTTTACACCCAATAATTCCGGATAACGCTTGCTCCCTACGTATTACCGCGGCTGCTGGCACGTAGTTAGCCGGAGCTTATTTAACAGGTACCGTCATTTTTCTTCCCTGTCTAAAATAGTTTACAATCCTAAAACCTTCTTCCTATACGCGGCGTCACTGCGTCAGAGTTTCCTCCATTGCGCAATATT…
OTU246_Bacteroidetes_unclassified	Parapedobacter soli strain DCY14	CTGTTTGATCCCCACGCTTTCGTGCCTCAGCGTCAGTAACGTCCTCGCCAGCTGCCTTCGCGATCGGTGTTCTGTGTGATATCTATGCATTTCACCGCTACATCACACATTCCGCCGGCGCCGCTCGCACTCAAGCACGACAGTATCAACGGCAGCTCACCGGTTGAGCCGGTACATTTCACCGCTGACTTATCGCGCCGCCTGCGCACCCTTTAAACCCAATAAATCCGGATAACGCTTGCATCCTCCGTATTACCGCGGCTGCTGGCACGGAGTTAGCCGATGCTTATTCGCCCCGTACTCTCGTCGGCGGACGCATCCGCCTTATTGCTCCGGAGCAAAAGAGGTTTACAACCCATAGGACCTTCTTCCCTCACGCGGCATGGCTGGTTCAGACCT…
OTU247_Desulfovibrio	Desulfovibrio piger strain ATCC 29098	CTGTTTGCTCCCCACGCTTTCGCACCTCAGCGTCAATACCGGTCCAGGTGGCCGCCTTCGCCACTGATGTTCCTCCAGATATCTACGGATTTCACTCCTACACCTGGAATTCCGCCACCCTCTCCCGGATTCGAGTCGTGCAGTATCAAGGGCAGTTCCACGGTTGAGCCGTGGGCTTTCACCCCTGACTTACATAACAGCCTACGTGCGCTTTACGCCCAGTGATTCCGATTAACGCTTGCACCCTCCGTATTACCGCGGCTGCTGGCACGGAGTTAGCCGGTGCTTCCTTTGAAGGTACCGTCAGTAGGATGATGATTAGAGCACCCTAGTTTCTTCCCTTCTGACAGAGGTTTACGATCCGAAGACCTTCATCCCTCACGCGGCGTCGCTGCGTCA…
OTU248_Desulfovibrionaceae_unclassified	Desulfovibrio intestinalis strain KMS2	CTGTTTGCTCCCCACGCTTTCGCACCTCAGCGTCAATACCGGTCCAGGCGGCCGCCTTCGCCACTGATGTTCCTCCAGATATCTACGGATTTCACTCCTACACCTGGAATTCCGCCACCCTCTCCCGGATTCAAGCACTGCAGTATCAAGGGCAGTTCCGCGGTTGAGCCGCGGGATTTCACCCCTGACTTACAACGCAGCCTACGTGCGCTTTACGCCCAGTAATTCCGATTAACGCTCGCACCCTCCGTATTACCGCGGCTGCTGGCACGGAGTTAGCCGGTGCTTCCTTTGAAGGTACCGTCAATGCACTGCTGATTGGCACAATACACTTTCTTCCCTTCTGACAGAGGTTTACGATCCGAAAACCTTCATCCCTCACGCGGCGTCGCTGCGTCA…
OTU249_Bacteroides	Bacteroides pyogenes strain DSM 20611	CTGTTTGATACCCGCACTTTCGAGCATCAGTGTCAGTTCCGGCCCGGTGAGCTGCCTTCGCGATCGGAGTTCTTCGTGATATCTAAGCATTTCACCGCTACACCACGAATTCCGCCCACCTGTACCGTACTCAAGGAAACCAGTATCAACTGCAATTTTAAGGTTGAGCCCCAAACTTTCACAGCTGACTTAATATCCCACCTACGCTCCCTTTAAACCCAATAAATCCGGATAACGCTCGCATCCTCCGTATTACCGCGGCTGCTGGCACGGAGTTAGCCGATGCTTATTCATAACGGTACATGCAATAAGGTACGCGTACCTCATGTTATTCCCGTATAAAAGAAGTTTACAACCCAGAGGGCAGTCATCCTTCACGCTACTTGGCTGGTTCAGACT…
OTU250_Prevotella	Prevotella ruminicola strain Bryant 23	CTGTTCGATACCCGCACCTTCGAGCTTTAGCGTCAGTAAAGGACTTGTAGGCTGCCTTCGCAATCGGAGTTCTTCGTGATATCTAAGCATTTCACCGCTACACCACGAATTCCGCCTACATCGTACTCACTCAAGACTGCCAGTTCGCGACGCACTTCATACGGTTGAGCCGCTGCATTTCACGTCACGCTTAACTGTCCGCCTGCGCTCCCTTTAAACCCAATAAATCCGGATAACGCCCGGACCTTCCGTATTACCGCGGCTGCTGGCACGGAATTAGCCGGTCCTTATTCATCAGGTACATGCAAAAAGGTATACATACCTCACTTTATCCCCTGATAAAAGCAGTTTACAACCCATAGGGCCGTCATCCTGCACGCTACTTGGCTGGTTCAGGCT…
OTU251_Bacteria_unclassified	Clostridium oceanicum strain DSM 1290	CTGTTTGCTCCCCACGCTTTCGTGCCTCAGCGTCAGTTGTAGTCCAGATGATCGCTTTCGCCTCTGGTGTTCCTCCCAATATCTATGCATTCCACCGCTACACTGGGAATTCCATCATCCTCTCCTACACTCAAGTTCAGCAGTATTAGAAGCAGCACCCGAGTTAAGCCCTGGGTATTACACTTCTAACTTACCAAACCGCCTACACACCCTTTACGCCCAGTCATTCCGGACAACGCTCGCCCCCTATGTATTACCGCGGCTGCTGGCACATAGTTAGCCGGGGCTTGTTCTTTAGGTACCGTCATTTGTTCGTCCCTAATCAAAGAGTTTTACAATCCATAAGACCTTCATCACTCACGCGGCATTGCTGGGTAAGAGTTTCCTCCATTGCCCAAT…
OTU252_Treponema	Treponema berlinense strain 7CPL208	CTGTTTGATCCCCGCACCTTCGCACCTGAGCGTCAGTTATGTGCTGGAAACCTGCCTTCGCCATTGGTGTTCTTCCAGATATCTACAGATTTCACCCCTACACCTGGAATTCCGGTTTCCCCTCACTAACTCTAGCCATGCAGTTCTCAATGCAGTTTCAGGGTTGAGCCCTGAGATTTCACACCAAGCTTGCAAAGCCGCCTGCGTGCCCTTTACGCCCAATAATTCCGAATAACGCTCGCACCTTACGTGTTACCGCGGCTGCTGGCACGTAATTAGCCGGTGCTTATTCATAATCTACAGTCACCGCGGAACCATTCCCTGTCCCGCTTATTCCTCAATTATAAAAGGACTTTACAACCTTCCGGCCTTCATCGTCCACGCGGCGTTGCTCCGTCA…
OTU253_Prevotella	Ereboglobus luteus strain Ho45	CTGTTTGCTCCCCCGACTTTCGCGCCTCAGCGTCAGTACCGTTCCAGGAATCCGCCTTCGCCTCCGGTGTTCTACAGGATATCAACGCATTTCACCGCTACACCCTGTATTCCGATTCCCTCTCCCGGCCTCGAGCAAGGTAGTTTCAAGCGCACTTTCCGGGTTGGGCCCGGAGATTTCACACTTGACACGCCCTGCCGCCTACGCGCCCTTTACGCCCAGTAAATCCGAACAACGCTATGGGCCTCTGTATTACCGCGGCTGCTGGCACAGAGTTAGCCGCCCATTCCTCTTGGGGTACAGTCAACTAAGGGACGTATTCGGTCCCCTCGCCTCTTCCCCCATGACAGGAGTTTACAACCCGAAGGCCTTCATCCTCCACGCAGCGTCGCATCGTCA…
OTU254_Subdivision5_genera_incertae_sedis	Prevotella ruminicola strain Bryant 23	CTGTTCGATACCCGCACCTTCGAGCTTTAGCGTCAGTTAAGGACTCGCCAGCTGCCTTCGCAATCGGGGTTCTTCGTGATATCTAAGCATTTCACCGCTACACCACGAATTCCGCTGACGTCGCACTCACTCAAGAAAGCCAGTTCGCGACGCAGTTCGGCGGTTGAGCCGCCACATTTCACGTCACGCTTAACCTTCCGCCTGCGCTCCCTTTAAACCCAATAAATCCGGATAACGCCCGGACCTTCCGTATTACCGCGGCTGCTGGCACGGAATTAGCCGGTCCTTATTCATGCGGTACATACAAACAGGTACGCGTACCTGACTTTATTCCCGCATAAAAGCAGTTTACAACCCATAGGGCAGTCGTCCTGCACGCTACTTGGCTGGTTCAGCCTC…
OTU255_Comamonas	Comamonas kerstersii strain LMG 3475	CTGTTTGCTCCCCACGCTTTCGTGCATGAGCGTCAGTACAGGCCCAGGGGATTGCCTTCGCCATCGGTGTTCCTCCGCATATCTACGCATTTCACTGCTACACGCGGAATTCCATCCCCCTCTGCCGTACTCTAGCCTTGCAGTCACAAAGGCAGTTCCCAGGTTGAGCCCGGGGATTTCACCTCTGTCTTACAAAACCGCCTGCGCACGCTTTACGCCCAGTAATTCCGATTAACGCTTGCACCCTACGTATTACCGCGGCTGCTGGCACGTAGTTAGCCGGTGCTTATTCTTACGGTACCGTCATGACTCCAGGGTATTAACCCGAAGCTTTTCGTTCCGTACAAAAGCAGTTTACAACCCGAAGGCCTTCATCCTGCACGCGGCATTGCTGGATCA…
OTU256_Prevotella	Prevotella brevis strain GA33	CTGTTCGATACCCGCACCTTCGAGCTTTAGCGTCAGTTACACTCTCGCCAGCTGCCTTCGCAATCGGGGTTCTTCGTGATATCTAAGCATTTCACCGCTACACCACGAATTCCGCCGGCGTCGACTGCACTCAAGCCAACCAGTTCGCGACGCACTTCCACGGTTGAGCCGCGGCATTTCACGTCACGCTTAATCGGCAGCCTGCGCTCCCTTTAAACCCAATAAATCCGGATAACGCCCGGACCTTCCGTATTACCGCGGCTGCTGGCACGGAATTAGCCGGTCCTTATTCGTGCGGTACCTGCAAAAGGGTATGCATACCCCACGTTATCCCCGCACAAAAGCAGTTTACAACCCATAGGGCCGTCGTCCTGCACGCTACTTGGCTGGTTCAGAGTT…
OTU257_Lachnospiraceae_unclassified	Anaerocolumna cellulosilytica strain SN021	CTGTTTGCTCCCCACGCTTTCGAGCCTCAACGTCAGTCTCTGTCCAGTGAGCCGCCTTCGCCACCGGTGTTCTTCCTGATATCTACGCATTTCACCGCTACACCAGGAATTCCGCTCACCCCTCCAGTACTCTAGCTATAGAGTTTCAAATGCACTCCCCGGGTTATGCCCGGGGCTTCCACATCTGACTTCCACAGCCGTCTGCGCTCCCTTTACACCCAGTAAATCCGGATAACGCTCGCCCCCTACGTATTACCGCGGCTGCTGGCACGTAGTTAGCCGGGGCTTCTTACTCAGGTACCGTCATTATCTTCCCTGCTGATAGGGCTTTACATACCGAAATACTTCTTCACCCACGCGGCGTCGCTGCATCAGAGTTCCCTCCATTGTGCAATATCC…
OTU258_Olsenella	Olsenella scatoligenes strain SK9K4	CTGTTCGCTCCCCCAGCTTTCGCTCCTCAGCGTCAGTCGTGGCCCAGAAGGCCGCCTTCGCCACCGGTGTTCTTCCCGATATCTGCGCATTCCACCGCTACACCGGGAATTCCGCCTTCCCCTACCAAACTCAAGCCCGCCGGTATCGGGAGCGGCCGGGGGTTGGGCCCCCGCATTTGACTCCCGACCTGGCAGGCCGCCTACGAGCGCTTTACGCCCAATGAATCCGGATAACGCTCGCCCCCTACGTATTACCGCGGCTGCTGGCACGTAGTTAGCCGGGGCTTCTTCTGCAGGTACCGTCACCTTGCGGCCTCGTCCCTGCTGAAAGCGGTTTACGACCCGAGGGCCTTCCTCCCGCACGCGGCGTCGCTGCGTCAGGCTTCCGCCCATTGCGCA…
OTU259_Lachnospiraceae_unclassified	Marvinbryantia formatexigens strain I-52	CTGTTTGCTCCCCACGCTCTCGAGCCTCAACGTCAGTTGCTGTCCAGTGGGCCGCCTTCGCCGCTGGTGTTCTTCCCGATATCTACGCATTTCACCGCTACACCGGGAATTCCGCCCACCCCTCCAGCACTCTAGAGCTACAGTTTCAAATGCACTCCACAGGCTGAGCCTGTCGCTTCCACATCTGACTTATCTCTCCGTCTACGCTCCCTTTACACCCAGTAAATCCGGATAACGCTTGCCCCCTACGTATTACCGCGGCTGCTGGCACGTAGTTAGCCGGGGCTTCTTACTCAGGTACCGTCACTTTCTTCCCTGCTGATAGGGCTTTACATACCGAAATACTTCTTCACCCACGCGGCGTCGCTGCATCAGGGTTCCCCCCATTGTGCAATATCC…
OTU260_Prevotellaceae_unclassified	Prevotella brevis strain GA33	CTGTTCGATACCCGCGCTTTCGAGCTTTAGCGTCAGTAATGTGCTTGTCAGCTGCCTTCGCAATCGGAGTTCTTCGTGATATCTAAGCATTTCACCGCTACACCACGAATTCCGCCAACATCGCACACACTCAAGACAACCAGTTCGCGACGCAATCCTAAGGTTGAGCCTCAGCATTTCACGTCACGCTTAATCATCGGCCTGCGCTCCCTTTAAACCCAATAAATCCGGATAACGCCCGGACCTTCCGTATTACCGCGGCTGCTGGCACGGAATTAGCCGGTCCTTATTCATCTGGTACCTGCAAAACACTACACGTAGTGCCCTTTATCCCCAGATAAAAGCAGTTTACAACCCATAGGGCAGTCGTCCTGCACGCTACTTGGCTGGTTCAGGCTC…
OTU261_Lachnospiraceae_unclassified	Stomatobaculum longum strain ACC2	CTGTTTGCTCCCCACGCTTTCGGGCCTCAACGTCAGTCTCTGTCCAGCAGGCCGCCTTCGCCACCGGTGTTCTTCCTGATATCTACGCATTTCACCGCTACACCAGGAATTCCGCCTGCCCCTCCAGTACTCCAGGGATAAAGTTCCAAATGCAGTCCCGCAGGTGAGCCGCGGGCTTTCACATCTGGCTTGCATCCCCGTCTGCGCCCCCTTTACACCCAGTAAATCCGGATAACGCTTGCCCCCTACGTATTACCGCGGCTGCTGGCACGTAGTTAGCCGGGGCTTCTTAGTCAGGTACCGTCATTATCGTCCCTGCCGATAGGGCTTTACATACCGAAATACTTCTTCACCCACGCGGCGTCGCTGCATCAGGGTTTCCCCCATTGTGCAATATCC…
OTU262_Firmicutes_unclassified	Aminipila butyrica strain FH042	CTGTTTGCTCCCCACGCTTTCGTACCTCAGTGTCAGTTACAGTCCAGTAAGTCGCCTTCGCCACCGGTGTTCTTCCATATATCTACGCATTTCACCGCTACACATGGAGTTCCACTTACCCCTCCTGCACTCAAGTCTTGCAGTTCATCAGGCTCGCTGCGGTTAAGCCGCAGGCTTTCACCTAACGCTTACAAAACCACCTACGTACGCTTTACGCCCAATAATTCCGGATAACGCTCGCCCCCTACGTATTACCGCGGCTGCTGGCACGTAGTTAGCCGGGGCTTCCTCCTCAGGTACCGTCACTTCTTCGTCCCTGAGGACAGAGCTTTACGATCCGAAGACCTTCTTCACTCACGCGGCGTTGCTGCATCAGGCTTGCGCCCATTGTGCAATATT…
OTU263_Lachnospiraceae_unclassified	[Clostridium] asparagiforme strain N6	CTGTTTGCTCCCCACGCTTTCGAGCCTCAACGTCAGTTACAGTCCAGTAAGCCGCCTTCGCCACTGGTGTTCCTCCTAATATCTACGCATTTCACCGCTACACTAGGAATTCCGCTTACCTCTCCTGCACTCTAGCCTGGCAGTTTCCAAAGCAGTTCCATGGTTAAGCCATGGGATTTCACTTCAGACTTGCTATGCCGTCTACGCTCCCTTTACACCCAGTAAATCCGGATAACGCTTGCTCCATACGTATTACCGCGGCTGCTGGCACGTATTTAGCCGGAGCTTCTTAGTCAAGTACCGTCATTTTCTTCCTTGCTGATAGAGCTTTACATACCGAAATACTTCTTCACTCACGCGGCGTCGCTGGATCAGGGTTTCCCCCATTGTCCAATATTC…
OTU264_Bacteroidetes_unclassified	Anaerophaga thermohalophila DSM 12881 strain Fru22	CTGTTTGATCCCCACGCTTTCGTGCCTCAGCGTCAATGCCTGCTTCGTGAGATGCCTTCGCAATCGGTGTTCTGAGTAATATCTATGCATTTCACCGCTACACTACTCATTCCTCCCACGGCAACAGTATTCAAGCCTGCTAGTATCAAAGGCAATTCCACAGTTGAGCTGCGGTATTTCACCCCTGACTTAACAAACAGCCTACGCACCCTTTAAACCCAATAATTCCGGATAACGCTCGCATCCTCCGTATTACCGCGGCTGCTGGCACGGAGTTAGCCGATGCTTATTCGACGAGTACTCTCATCGGCCTACACGTAGACCTTATTGCTCCCCGTCAAAAGAAGTTTACGACCCATAGGGCCTTATTCCTTCACGCGGCATGGCTGGTTCAGGCTT…
OTU265_Clostridiales_unclassified	Saccharofermentans acetigenes strain P6	CTGTTTGCTCCCCACGCTTTCGTGCCTCAGCGTCAGTTGTCGTCCAGTAAACCGCCTTCGCCACTGGTGTTCCTCCCGATATCTACGCATTTCACCGCTACACCGGGAATTCCATTTACCTCTCCGACACTCAAGATCCGCAGTTTCAAATGCAACTTACAAGTTGAGCCCGTACATTTCACATCTGACTTGCAGACCCGCCTACTCACCCTTTACACCCAGTAATTCCGGATAACGCTTGCCACCTACGTATTACCGCGGCTGCTGGCACGTAGTTAGCCGTGGCTTTCTCTTCGGGTACCGTCACTTCCTTCTTCCCCGATAACTAAGCTTTACAATCCGAAGACCTTCTTCACTCACGCGGCGTCGCTGGGTCAGGCTTTCGCCCATTGCCCAATA…
OTU266_Porphyromonadaceae_unclassified	Muribaculum intestinale strain YL27	CTGTTCGATACCCACGCTTTCGTGCATGAGCGTCAGTCGCGTGATGGACCGCTGCCTTCGCAATCGGGGTTCTGCGCGATATCTATGCATTTCACCGCTACACCGCGCATTCCGCGATCCTCCCACGAACTCAAGCCGGCCAGTTTCAACGGCGGGACGGGGTTGAGCCCCGAAATTTGACCGCTGACTTGACCTGCCGCCTGCGCACCCTTTAAACCCAATAAATCCGGATAACGCTCGCATCCTCCGTATTACCGCGGCTGCTGGCACGGAGTTAGCCGATGCTTATTCTCCGGGTACTCTCACTGTGGCACACGTGCCACACGTTACTCCCCGGCTAAAGCGGTTTACGACCCGGAGGGCCTTCATCCCGCACGCGACTTGGCTGGTTCAGACTAC…
OTU267_Porphyromonadaceae_unclassified	Paludibacter propionicigenes WB4	CTGTTTGATACCCACGCTTTCGTGCCTCAGTGTCAGTTGCATGCTGGTAAGCTGCCTTCGCAATCGGGGTTCTGTGACATATCTAAGCATTTCACCGCTACACATCACATTCCGCCTACCTCGTTTGCACTCAAGTTCGCCAGTTTTCATGGCTTGGTACGGTTGAGCCGCACGCTTTCACCACAAACTTAACAAACCACCTACGCACCCTTTAAACCCAATAAATCCGGATAACGCTCGCATCCTCCGTATTACCGCGGCTGCTGGCACGGAGTTAGCCGATGCTTATTCGTCCGATACTTGCAAAAAGCTACACGTAGCCTCCTTTACCCTCGGACAAAAGAAGTTTACAATCCATAGAACCTTCATCCTTCACGCGACTTGGCTGGTTCAGGCTCT…
OTU268_Mitsuokella	Mitsuokella jalaludinii strain M9	CTGTTCGCTCCCCACGCTTTCGAGCCTCAGCGTCAGTTACAGTCCAGAAAGCCGCCTTCGCCACTGGTGTTCCTCCTAATATCTACGCATTTCACCGCTACACTAGGAATTCCGCTTTCCTCTCCTGCACTCAAGAAAGATAGTTTCCATCCCCTCACGGGGTTGAGCCCCGCACTTTTAAGATAGACTTACCTTCCCGCCTGCGCTCCCTTTACGCCCAATAATTCCGGACAACGCTCGCCACCTACGTATTACCGCGGCTGCTGGCACGTAGTTAGCCGTGGCTTCCTCGTCAGGTACCGTCATTCAGAACCCATATTTTGAGTCCTGACATTCGTCCCCGACAACAGAGCTTTACGAGTCGAAACCCTTCTTCACTCACGCGGCGTTGCTCCGTCA…
OTU269_Ruminococcus	Ruminococcus albus 7 = DSM 20455	CTGTTTGCTCCCCACGCTTTCGAGCCTCAGCGTCAGTTAAAGCCCAGTAAGCCGCCTTCGCCACTGATGTTCCTCCTAATATCTACGCATTTCACCGCTACACTAGGAATTCCGCTTACCTCTACTTCACTCAAGAACCACAGTTTCAAGTGCAGGGTAGGGGTTAAGCCCCTACATTTCACACCTGACTTGCAGTCCCGCCTACGCTCCCTTTACACCCAGTAATTCCGGACAACGCTCGCTCCCTACGTATTACCGCGGCTGCTGGCACGTAGTTAGCCGGAGCTTCCTCCTCGGGTACCGTCATTATCGTCCCCGAAGACAGAGGTTTACAATCCTAAAACCTTCTTCCCTCACGCGGCATCGCTGCATCAGGCTTTCGCCCATTGTGCAATATTC…
OTU270_Bibersteinia	Bibersteinia trehalosi strain NCTC 10370	CTGTTTGCTCCCCACGCTTTCGCACATGAGCGTCAGTATATTCCCAAGGGGCTGCCTTCGCCTTCGGTATTCCTCCACATCTCTACGCATTTCACCGCTACACGTGGAATTCTACCCCTCCCTAAAATACTCTAGATAGCCAGTCTGAAATGCAATTCCCAGGTTAAGCCCGGGGCTTTCACATCTCACTTAACTATCCGCCTGCGTGCCCTTTACGCCCAGTTATTCCGATTAACGCTCGCACCCTCCGTATTACCGCGGCTGCTGGCACGGAGTTAGCCGGTGCTTCTTCTGTGACTAACGTCAATTGCTTTGTCTATTAAACAAAACACCTTCCTCATCACCGAAAGAACTTTACAACCCGAAGGCCTTCTTCATTCACGCGGCATGGCTGCATCA…
OTU271_Bacteroidetes_unclassified	Porphyromonas pogonae strain MI 10-1288	CTGTTCGATACCCGCGCTTTCGTGCATGAGCGTCAGTAAAGGGTTCGTAACCTGCCTTCGCAATCGGTGTTCTGAGTAATATCTAAGCATTTCACCGCTACACCACTCATTCCAATTACGTCACCCTCACTCAAGCACCCCAGTATCGATGGCACGTCCGTGGTTGGGCCACGGGTTTTCACCGCCGACTTAGAATGCCGCCTGCGCACCCTTTAGACCTAATAAATCCGGATAACGCCCGCATCCTCCGTATTACCGCGGCTGCTGGCACGGAGTTAGCCGATGCTTATTCAAATGGTACTCTCAACGCCCTATGCATAGGACGGATTGCTCCCATATAAAAGGGGTTTACGATCTTAACGACCTCCTTCCCCCACGCGGTTTGGCTGGATCAGGGTT…
OTU272_Prevotellaceae_unclassified	Paraprevotella clara strain JCM 14859	CTGTTCGATACCCGCGCTTTCGAGCCTCAGCGTCAATCACGGGCCAGGAGGCTGCCTTCGCAATCGGGGTTCTTCGCCATATCTAAGCATTTCACCGCTACATGGCGAGTTCCGCCTCCCTTGACCGCATTCAAGGCTCCCAGTTCCAACGGCTTTCCGGCGTTGGGCGCCGACATTTGACCGCTGGCTTAAAAGCCCGCCTACGCTCCCTTTAAACCCAATAAATCCGGATAACGCCCGCATCTTCCGTATTACCGCGGCTGCTGGCACGGAATTAGCCGATGCTTATTCGTAAGGTACATACAAAGCGGTACGCGTACCGCACTTTATTCCCAAACAAAAGAGGTTTACAACCCATAGGGCAGTCATCCCTCACGCTACTTGGCTGGTTCAGTCTCT…
OTU273_Prevotella	Prevotella ruminicola strain Bryant 23	CTGTTCGATACCCGCACCTTCGAGCTTTAGCGTCAGTAAAGGACTGGAATGCTGCCTTCGCAATCGGGGTTCTTCGTGATATCTAAGCATTTCACCGCTACACCACGAATTCCGCATTCCTCGCACTCACTCAAGAGAGCCAGTTCGCGACGCAACTCCCCGGTTGAGCCGGGACATTTCACGTCACGCTTAACACTCCGCCTGCGCTCCCTTTAAACCCAATAAATCCGGATAACGCCCGGACCTTCCGTATTACCGCGGCTGCTGGCACGGAATTAGCCGGTCCTTATTCATAGGGTACATACAAAATGGCACACGTGCCACACTTTATTCCCCTATAAAAGCAGTTTACAACCCATAGGGCCGTCATCCTGCACGCTACTTGGCTGGTTCAGGCTT…
OTU274_Lachnospiraceae_unclassified	Eisenbergiella massiliensis strain AT11	CTGTTTGCTCCCCACGCTTTCGGGCCTCAACGTCAGTCTCTGTCCAGTAAGCCGCCTTCGCCACCGGTGTTCTTCCTGATATCTACGCATTTCACCGCTACACCAGGAATTCCGCTTACCTCTCCAGTACTCTAGATACACAGTTCCAAATGCACTCCCAGGGCTGAGCCCCGGGCTTTCACATCTGGCTTGCATTTCCGTCTGCGCCCCCTTTACACCCAGTAAATCCGGATAACGCTTGCCCCCTACGTATTACCGCGGCTGCTGGCACGTAGTTAGCCGGGGCTTCTTACTCAGGTACCGTCATTATCGTCCCTGCTGATAGGGCTTTACATACCGAAATACTTCTTCACCCACGCGGCGTCGCTGCATCAGGGTTTCCCCCATTGTGCAATATCC…
OTU275_Saccharofermentans	Saccharofermentans acetigenes strain P6	CTGTTTGCTCCCCACGCTTTCGCGCCTCAGCGTCAGTTACTGTCCAGATAGCCGCCTTCGCCACCGGTGTTCTTCCTAATATCTGCGCATTTTACCGCTCCACTAGGAATTCCGCTATCCCCTCCAGCACTCAAGTCCTGCAGTTTCAGAAGCAGCGCCCGAGTTGAGCTCAGGAATTTCACTTCTGACTTGCAAGACCGCCTACACGCCCTTTACGCCCAGTAAATCCGGATAACGCTTGTCACCTACGTATTACCGCGGCTGCTGGCACGTAGTTAGCCGTGACTTATTCTTTGGGTAGGTCATTTTGTTCTTCCCCAATTAAAGAAGTTTACAATCCGAAGACCGTCATCCTTCACGCGGCGTTGCTGGGTCAGGCTTTCGCCCATTGCCCAATAT…
OTU276_Bacteria_unclassified	Fournierella massiliensis strain AT2	CTGTTTGCTCCCCACGCTTTCGTGTATCAGCGTCAGTCGCGGCCCAGTAAATCGCCTTCGCCACTGATGTTCCTCCCGATATCTACGCATTTCACCGCTACACCGGGAATTCCATTTACCTCTTCCGCTCTCAAGATCGACAGTTTCGTTAGCACGTTACGGGTTGAGCCCGTAGATTTCACTCCCGACTTGCCGACCCGCCTACTCACCCTTTACACCCAGTAATTCCGGATAACGCTCGCCACCTACGTATTACCGCGGCTGCTGGCACGTAGTTAGCCGTGGCTTTCTCTGCAGGTACCGTCACTCACTTCTTCCCTGCTAACTGAAGTTTACAACCCGAAGGCCTTCTTCCTTCACGCGGCGTCGCTGGATCAGGGTTTCCCCCATTGTCCAATA…
OTU277_Lachnospiracea_incertae_sedis	Eubacterium ruminantium strain GA195	CTGTTTGCTCCCCACGCTTTCGTGCCTCAGTGTCAGTTTCAGTCCAGAAAGCCGCCTTCGCCACTGGTGTTCCTCCTAATATCTACGCATTTCACCGCTACACTAGGAATTCCGCTTTCCTCTCCTGTACTCTAGTTTGACAGTTTCAAAAGCAGTCCCGGGGTTGAGCCCCAGCCTTTCACTTCTGACTTGCCATACCACCTACGCACCCTTTACACCCAGTAAATCCGGATAACGCTTGCACCATACGTATTACCGCGGCTGCTGGCACGTATTTAGCCGGTGCTTCTTAGTCAGGTACCGTCATTATCTTCCCTGCTGATAGAGTTTTACATACCGAAATACTTCATCACTCACGCGGCGTCGCTGCATCAGGGTTTCCCCCATTGTGCAATATTC…
OTU278_Paraprevotella	Paraprevotella clara strain JCM 14859	CTGTTTGATACCCGCGCTTTCGAGCCTCAGCGTCAATCGCACTCCAGAAGGATGCCTTCGCGATCGGAGTTCCTCGTCATATCTAAGCATTTCACCGCTACACGACGAATTCCACCTTCCCTGTGTGCATTCAAGACTGCCAGTTTCAACGGAAGGACGATGTTGGGCACCGACATTTGACCGCTGACTTAACAATCCGCCTACGCTCCCTTTAAACCCAATAAATCCGGATAACGCTCGCATCTTCCGTATTACCGCGGCTGCTGGCACGGAATTAGCCGATGCTTATTCGTACGGTACATGCAGTAGCCCACACGTGGGCCAGGTTATTCCCGTACAAAAGAAGTTTACAACCCATAGGGCAGTCATCCTTCACGCTACTTGGCTGGTTCAGCCTCC…
OTU279_Clostridiales_unclassified	Christensenella massiliensis strain Marseille-P243	CTGTTTGCTCCCCACGCTTTCGTGCCTCAGCGTCAGTTACGGTCCAGAAAGCCGCCTTCGCCACCGGTGTTCCTCCTAATATCTACGCATTTTACCGCTACACTAGGAATTCCGCTTTCCTCTCCCGCACTCAAGCTCAGCAGTTTTGAATGCAGCCCCCAAGTTAAGCCCGGGTATTTCACATCCAACTTACCGTGCCGCCTACGCACCCTTTACGCCCAGTAATTCCGGACAACGCTCGCCCCCTACGTATTACCGCGGCTGCTGGCACGTAGTTAGCCGGGGCTTCCTCCTATGCTACCGTCACTTCCTTCGTCACATAGGACAGAGGTTTACAATCCGAAAACCTTCTTCCCTCACGCGGCGTTGCTGGGTCAGGCTTGCGCCCATTGCCCAATA…
OTU280_Treponema	Treponema porcinum strain 14V28	CTGTTTGCTCCCCGCACCTTCGCACCTGAGCGTCAGTCGTCCGCTCGGAGCCTGCCTTCGCCATCGGTGTTCTTCCAGATATCTACAGATTTCACCCCTACACCTGGAATTCCGGCTCCGCCACGGCAACTCTAGCCCTCCAGTTTCCAGAGCAGTTGCAGGGTTGAGCCCTGCGCTTTCACTCCAGACTTGAACGGCCGCCTACATGCCCTTTACGCCCAATGATTCCGAACAACGCTCGCAACTTACGTGTTACCGCGGCTGCTGGCACGTAATTAGCCGTTGCTTATTCATTAGCTACAGTCACCATACGGGCATTCCCTCCCGTACTTATTCCTCGCTAATAAAAGGATTTTACAACCTTCCGGCCTTCATCATCCACGCGGCGTCGCTCCGTCA…
OTU281_Bacteroidetes_unclassified	Capnocytophaga sputigena strain JCM 12967	CTGTTTGATCCCCACACTTTCGTGCCTCAGCGTCAATAACGGATTTGTGAGATGCCTTCGCAATCGGTGTTCTGTGTGATATCTATGCATTTCACCGCTACACCACACATTCCTCCCACAGCATCCGCATTCCAGTCCGACAGTTTCAACGGCAGGTCAAGGGTTGAGCCCTTGCGTTTCACCGCTGACTTGACAAACCGCCTACGCACCCTTTAAACCCAATAAATCCGGATAACGCTCGCATCCTCCGTATTACCGCGGCTGCTGGCACGGAGTTAGCCGATGCTTATTCGAAAGGTACTCTCATCAGTGTACTCGTACACCTTATTGCTCCCTCTCAAAAGCAGTTTACAATCCATAGGACCTTATTCCTGCACGCGGCATGGCTGGATCAGCCTT…
OTU282_Lachnospiraceae_unclassified	[Clostridium] aminophilum strain F	CTGTTTGCTCCCCACGCTTTCGAGCCTCAACGTCAGTTACTGTCCAGTAAGCCGCCTTCGCCACTGATGTTCTTCCTGATATCTACGCATTTCACCGCTACACCAGGAATTCCGCTTACCTCTCCAGCACTCAAGTCGCATAGTTTCCAAAGCAATTCCTCAGTTGAGCCGAGGGATTTCACTTCAGACTTGCACGACCGTCTGCGCTCCCTTTACACCCAGTAAATCCGGATAACGCTTGCCCCCTACGTATTACCGCGGCTGCTGGCACGTAGTTAGCCGGGGCTTCTTAGTCAGGTACCGTCATTATCTTCCCTGCTGATAGAGCTTTACATACCGAAATACTTCATCACTCACGCGGCGTCGCTGCATCAGGGTTTCCCCCATTGTGCAATATCC…
OTU283_Prevotellaceae_unclassified	Prevotella loescheii strain JCM 8530	CTGTTCGATACCCGCACCTTCGAGCTTCAGCGTCAGTAACGCTGCGGCAGGCTGCCTTCGCAATCGGAGTTCCTCGTGATATCTAAGCATTTCACCGCTACACCACGAATTCCGCCTGCCTTCCGCGCACTCAAGGTCTCCAGTTCGCGCTGCACTCCCGAGGTTGAGCCCCAGCATTTCACAGCACGCTTAAAAACCGGCCTACGCTCCCTTTAAACCCAATAAATCCGGATAACGCCCGGACCTTCCGTATTACCGCGGCTGCTGGCACGGAATTAGCCGGTCCTTATTCATGCGGTACCTGCAGGCCCCCACGCGTGGGGGCGGTTATCCCCGCATAAAAGAGGTTTACAACCCGTAGGGCCGTCATCCCTCACGCTACTTGGCTGGTTCAGGCTT…
OTU284_Lachnospiracea_incertae_sedis	Ruminococcus faecis JCM 15917 strain Eg2	CTGTTTGCTCCCCACGCTTTCGAGCCTCAGCGTCAGTTACCGTCCAGTAAGCCGCCTTCGCCACTGGTGTTCCTCCTAATATCTACGCATTTCACCGCTACACTAGGAATTCCACTTACCTCTCCGATACTCTAGCCTGACAGTTTCAAATGCAGTTCCGGGGTTGGGCCCCGGGCTTTCACATCTGACTTGCCATGCCGCCTACGCTCCCTTTACACCCAGTAAATCCGGATAACGCTTGCACCATACGTATTACCGCGGCTGCTGGCACGTATTTAGCCGGTGCTTCTTAGTCAGGTACCGTCATTTTCTTCCCTGCTGATAGAGCTTTACATACCGAAATACTTCATCACTCACGCGGCGTCGCTGCATCAGGGTTTCCCCCATTGTGCAATATTC…
OTU285_Treponema	Treponema porcinum strain 14V28	CTGTTTGCTCCCCGCACCTTCGCACCTCAGCGTCAGTAATCTGCTGGTAGCCTGCCTTCGCCATTGGTGTTCTTCCAGATATCTACAGATTTCACCCCTACACCTGGAATTCCGGCTGCCCCTCAGTTACTCTAGTCGTGCAGTTCTCAACGCAGTGCCGGAGTTAAGCCCCGGCATTTCACACCAAGCTTGCATGACCGCCTACATGCCCTTTACGCCCAATAATTCCGAACAACGCTCGGGGCTTACGTGTTACCGCGGCTGCTGGCACGTAATTAGCCGCCCCTTATTCAAGTGCTACGGTCATCTTCCTGCCATTCCCTGCAGGCTTTATTCATCACACTCAAAAGGACTTTACAACCTTCCGGCCTTCATCATCCACGCGGCGTCGCTCCGTCA…
OTU286_Bacteria_unclassified	Aestuariispira insulae strain AH-MY2	CTGTTTGATCCCCATGCTTTCGTGCCTCAGCGTCAGTTGATAGCCAGATACTCGCCTTCGCCTCCGGTGTTCTACCCAATATCTACGAATTTCACCTCTACACTGGGTATTCCAATATCCTCTCTACCACTCTAGTTCAATAGTTATAACGGCAATTCCATGGTTGAGCCTTGGGATTTCACCGCTATCTTACTAAACCGCCTACACACCCTTTACGCCCAGTAATTCCGAACAACGCTTGCACCCTTCGTATTACCGCGGCTGCTGGCACGAAGTTAGCCGGTGCTTCTTCTGATGATACCGTCATTATCTTCTCATCTGAAAGAGCTTTACAATCCGAAAACCTTCTTCACTCACGCGGCATGGCTGGGTCAGAGTTCCCTCCATTGCCCAATATTC…
OTU287_Pasteurellaceae_unclassified	Ursidibacter maritimus strain Pb43106	CTGTTTGCTCCCCACGCTTTCGCACATGAGCGTCAGTATATTCCCAAGGGGCTGCCTTCGCCTTCGGTATTCCTCCACATCTCTACGCATTTCACCGCTACACGTGGAATTCTACCCCTCCCTAAAATACTCTAGATAGCCAGTCTGAAATGCAATTCCCAGGTTAAGCCCGGGGCTTTCACATCTCACTTAACTATCCGCCTGCGTGCCCTTTACGCCCAGTTATTCCGATTAACGCTCGCACCCTCCGTATTACCGCGGCTGCTGGCACGGAGTTAGCCGGTGCTTCTTCTGTGACTAACGTCAATCAAATAAGCTATTAACTTATCTGCCTTCCTCATCACCGAAAGAACTTTACAACCCGAAGGCCTTCTTCATTCACGCGGCATGGCTGCATCA…
OTU288_Ruminococcaceae_unclassified	Ruminococcus bromii strain ATCC 27255	CTGTTTGCTACCCATGCTTTCGTGCCTCAGCGTCAGTTAAAGCCCAGTAGGCCGCCTTCGCCACTGGTGTTCCTCCCAATCTCTACGCATTTCACCGCTACACTGGGAATTCCGCCTACCTCTACTTCACTCAAGCTCTACAGTTTCAACTGCTATTTATGGGTTGAGCCCATAGATTTCACAGCTGACTTGCAAAGCCGCCTACGCACCCTTTACACCCAGTAAATCCGGACAACGCTTGCTCCCTACGTATTACCGCGGCTGCTGGCACGTAGTTAGCCGGAGCTTATTCGTCAGGTACCGTCATTGTTCGTCCCTGACAAAAGAAGTTTACAATCCGAAGACCTTCAATCCTTCACGCGGCATTGCTGCGTCAGGGTTTCCCCCATTGCGCAATAT…
OTU289_Succinivibrio	Succinivibrio dextrinosolvens strain 0554	CTGTTTGCTACCCACGCTTTCGCATATGAGCGTCAGTATTTGCCCAGGAGACTGCCTTCGCCTTTGGTGTTCTTTCAGATATCTACGCATTCCACCGCTACACCTGAAATTCCGTCTCCCCCTGCAATACTCTAGTCACACAGTTTAGAATGCAGTTCTGAGGTTGAGCCCCAGGCTTTCACATCCTACTTGTATAACCGCCTGCATGCCCTTTACGCCCAGTTATTCCGATTAACGCTTGCACCCTCCGTATTACCGCGGCTGCTGGCACGGAGTTAGCCGGTGCTTCTTCTGAGGGTAACGTCATCTTTTCCTCCCCTCCGAAAGTGCTTTACAACCCGAAGGCCTTCTTCACACACGCGGCATGGCTGCATCAGAGTTTCCTCCATTGTGCAATAT…
OTU290_Bacteroidetes_unclassified	Lentimicrobium saccharophilum strain TBC1	CTGTTTGATCCCCACGCTTTCGTGCTTGAGCGTCTATCTCCGGTTCGCGACCTGTCTTCACGATCGGCGTTCTGTGTCATATCTATGCATTTCACCGCTACACGACACATTCCGGCCGCGCCCCCGGCATACCAGTCCGGCAGTATCAACGGCACTTCACACGTTGGGCGTGTGGATTTCACCGCTGACTTACCGGTCCGCCTGCGCACCCTTTAAACCCAATAAATCCGGATAACGCTCGCATCCTCCGTATTACCGCGGCTGCTGGCACGGAGTTAGCCGATGCTTATTCGCCCGGTACCTTCCAACGGCCCACGCGTGGGCCGCACTATCCCCGGGCAAAAGCGGTTTACGACCCGTAGGGCCTTCCTCCCGCACGCGGCATGGCTGGTTCAGGAT…
OTU291_Bacteria_unclassified	Christensenella minuta strain YIT 12065	CTGTTTGCTCCCCACACTTTCGTGTCTCAGTGTCAGTTACAGTCCAGTTAGCCGCCTTCGCCTCTGGTGTTCCTCCTAATATCTACGCATTCCACCGCTACACTAGGAATTCCACTAACCTCTACTGCACTCAAGTCTAACAGTTTTAAAAGCAGCACCTGAGTTAAGCCCAGGTATTACACTTCTAACTTGCCAAACCACCTACACACCCTTTACGCCCAGTCATTCCGGACAACGCTTGCTCCCTACGTATTACCGCGGCTGCTGGCACGTAGTTAGCCGGAGCTTATTCTTCAGATCTTTCATTTATTAATCCCTGACTAAAGAACTTTACAATCTTACGACCTTCTTCGTTCACGCGGCATTGCTGGGTAAGAGTTTCCTCCATTGCCCAATATT…
OTU292_Prevotella	Prevotella oris strain JCM 12252	CTGTTCGATACCCGCGCCTTCGAGCATGAGCGTCAGTAACGCAACAGCCAGCTGCCTTCGCAATCGGAGTTCTTCGTGATATCTAAGCATTTCACCGCTACACCACGAATTCCGCCGGCTTCCCGCGCACTCAAGCCGACCAGTTCGCGACGCACGACAGACGTTGAGCGTCTGCTTTTCACGTCACGCTTAATCGGCGGCCTGCGCTCCCTTTAAACCCAATAAATCCGGATAACGCCCGGACCTTCCGTATTACCGCGGCTGCTGGCACGGAATTAGCCGGTCCTTATTCATGCGGTACCTGCAAGGCGGAACACGTCCCGCGTTTTATCCCCGCATAAAAGCAGTTTACAACCCATAGGGCCGTCGTCCTGCACGCTACTTGGCTGGTTCAGGCTC…
OTU293_Oscillibacter	Oscillibacter valericigenes strain Sjm18-20	CTGTTTGCTCCCCACGCTTTCGCGCCTCACCGTCAGTTGTCGTCCAGTAACCCGCCTTCGCCACTGGTGTTCTTCCTAATATCTACGCATTTCACCGCTACACTAGGAATTCCGGTTACCTCTCCGATACTCAAGACCAACAGTTTCAAATGCAGTTCACGGGTTAAGCCCGTGGATTTCACATCTGACTTGTCAGCCCGGCTGCACGCCCTTTACACCCAGTAAATCCGGACAACGCTTGCCACCTACGTATTACCGCGGCTGCTGGCACGTAGTTAGCCGTGGCTTATTCAAGGGGTACCGTCTTCTCCTCTTCCCCCTTAAAAGAAGTTTACAACCCGAAAGCCTTCTTCCTTCACGCGGCGTTGCTGGGTCAGACTTGCGTCCATTGCCCAATAT…
OTU294_Bifidobacterium	Bifidobacterium merycicum strain JCM 8219	CTGTTCGCTCCCCACGCTTTCGCTCCTCAGCGTCAGTAACGGCCCAGAGACCTGCCTTCGCCATTGGTGTTCTTCCCGATATCTACACATTCCACCGTTACACCGGGAATTCCAGTCTCCCCTACCGCACTCCAGCCCGCCCGTACCCGGCGCAGATCCACCGTTAAGCGATGGACTTTCACACCGGACGCGACGAACCGCCTACGAGCTCTTTACGCCCAATAATTCCGGATAACGCTTGCACCCTACGTATTACCGCGGCTGCTGGCACGTAGTTAGCCGGTGCTTATTCGAAGGGTACACTCACCCGAAGGCTTGCTCCCCGACAAAAGCGGTTTACAACCCGAAGGCCTCCATCCCGCACGCGGCGTCGCTGCATCAGGCTTGCGCCCATTGTGC…
OTU295_Prevotellaceae_unclassified	Prevotella dentalis DSM 3688	CTGTTCGATACCCGCACCTTCGAGCTTCAGCGTCAGTAACAGCGCGGAAAGCTGCCTTCGCAATCGGGGTTCCTCGTGATATCTAAGCATTTCACCGCTACACCACGAATTCCGCCTTCCTTCAATGCACTCAAGCACGGCAGTTCGCGCTGCAGTCCGGATGTTGAGCACCCGCATTTCACAACACGCTTACCATGCCGCCTACGCTCCCTTTAAACCCAATAAATCCGGATAACGCCCGGACCTTCCGTATTACCGCGGCTGCTGGCACGGAATTAGCCGGTCCTTATTCATAACGGTACATGCAAACCGCCACAAGTGGCGGACTTTATTCCCGTATAAAAGCAGTTTACAACCCGTAGGGCCGTCGTCCTGCACGCTACTTGGCTGGTTCAGGCC…
OTU296_Clostridiales_unclassified	Intestinimonas butyriciproducens strain SRB-521-5-	CTGTTTGCTCCCCACGCTTTCGTGTCTCAGCGTCAGTCATGGTCCAGTAAGCCGCCTTCGCCACTGGTGTTCCTCCCGATATCTACGCATTTCACCGCTACACCGGGAATTCCGCTTACCTCTCCCACGCTCAAGAACGACAGTTTCAAATGCAGCCCCGGAGTTGAGCCCCGGTATTTCACATCTGACTTGCCATCCCGCCTACACACCCTTTACACCCAGTAAATCCGGATAACGCTCGCCACCTACGTATTACCGCGGCTGCTGGCACGTAGTTAGCCGTGGCTTTCTTTACAGGTACCGTCACTTTCTTCTTCCCTGTCAACAGAGCTTTACAATCCGAAGACCTTCTTCACTCACGCGGCGTCGCTGGGTCAGGCTTGCGCCCATTGCCCAATA…
OTU297_Treponema	Treponema bryantii strain RUS-1	CTGTTTGCTCCCCGCACCTTCGCACCTCAGCGTCAGTCATCCGCTCGAAGCCTGCCTTCGCCATTGGTGTTCTTCCAGATATCTACAGATTTCACCCCTACACCTGGAATTCCGGCTCCGCCTCGGTGACTCCAGTCACGCAGTTTCCAAAGCAGTTCCGGGGTTGAGCCCCGGCATTTCACTCCAGACTTGCACGACCGCCTACATGCCCTTTACGCCCAATGATTCCGAACAACGCTCGCACCTTACGTGTTACCGCGGCTGCTGGCACGTAATTAGCCGGTGCTTATTCCTGACCTACAGTCACCGGCCCGGCATTCCCTCCGGACCTTCTTCCTCCGTCAGAAAAGGACTTTACAACCTTCCGGCCTTCATCGTCCACGCGGCGTCGCTCCGTCA…
OTU298_Pyramidobacter	Desulfovibrio intestinalis strain KMS2	CTGTTTGCTCCCCACGCTTTCGCACCTCAGCGTCAATACCGGTCCAGGTGGCCGCCTTCGCCACTGATGTTCCTCCAGATATCTACGGATTTCACTCCTACACCTGGAATTCCGCCACCCTCTCCCGAATTCAAGTCACGCAGTTTCAAGGGCAGTTCCACGGTTGAGCCGTGGGATTTCACCCCTGACTTACACAACAGCCTACGCGCGCTTTACGCCCAGTGATTCCGATTAACGCTCGCACCCTCCGTATTACCGCGGCTGCTGGCACGGAGTTGGCCGGTGCTTCCTTTGAAGGTACCGTCAATGCACTGTTGATTGGCGCAGTGCAACTTCTTCCCTTCTGACAGAGGTTTACGATCCGAGGACCTTCATCCCTCACGCGGCGTCGCTGCGTCA…
OTU299_Desulfovibrio	Pyramidobacter piscolens strain W5455	CCGTTCGCTCCCCTGGCTTTCGCGCTTCAGCGTCAGTATGCAGCCAGCAAACCGCCTTCGCCACTGGTATTCTTCCTGATATCTACGCATTTCACCGCTACACCAGGAATTCTGTTTGCCTCTCTGCTTCTCAAGCTCTCCAGTTTCGTCTGCGAAAAAGGGTTAAGCCCTTCCATTTGACAGACGACTTGAAGCGCCGCCTACGCGCCCTTTACGCCCAGTAATTCCGGACAACGCTCGCTCCCTACGTATTACCGCGGCTGCTGGCACGTAGTTAGCCGGAGCTTCCTCGCAGGGTACCGTCACTTCCTTCTTCCCCTGCAACAGAGGTTTACAACCCGAAGGCTGTCTTCCCTCACGCGGCGTCGCTGGGTCAGGCTTCCGCCCATTGCCCAATAT…
OTU300_Lachnospiraceae_unclassified	Oribacterium sinus strain AIP 354.02	CTGTTTGCTCCCCACGCTTTCGAGCCTCAACGTCAGTTATCGTCCAGTAAGCCGCCTTCGCCTCCGGTGTTCTTCCTGATATCTACGCATTTCACTACTACACCAGGAATTCCGCTTACCTCTCCGACACTCCAGATCAACAGTTTCCAAAGCAGTTCCCGGGTTGAGCCCGGGGATTTCACTTCAGACTTGCTGTTCCGTCTACGCTCCCTTTACACCCAGTAAATCCGGATAACGCTTGCCCCCTACGTATTACCGCGGCTGCTGGCACGTAGTTAGCCGGGGCTTCTTGGTCAGGTACTGTCATTATCTTCCCTGCTGATAGAGCTTTACATACCGAAATACTTCTTCACTCACGCGGCGTCGCTGCATCAGAGTTTCCTCCATTGTGCAATATCC…
OTU301_Bacteroidetes_unclassified	Rikenella microfusus strain Q-1	CTGTTCGATCCCCACGCTTTCGTGCCTCAGCGTCAGTAAGACATTCGCCAGGTGCCTTCGCAATCGGTGTTCTGAGTGATATCTATGCATTTCACCGCTACACCACTCATTCCCCCGGCGGCACGTCCACTCCAGACACACAGTATCCGAGGCAACCCCGGGGTTGGGCCCCGGTCTTTCACCTCGGACTTACATGTCCGCCTACGCACCCTTTAAACCCAATGAATCCGGATAACGCTCGCATCCTCCGTATTACCGCGGCTGCTGGCACGGAGTTAGCCGATGCTTATTCGAATGATACTCTCATCGGACCACACGTGATCCTTATTGCTCTCACTCAAAAGCGGTTTACAACCCATAGGGCCGTCCTCCCGCACGCGGCATGGCTGGTTCAGGCTT…
OTU302_Bacteroidetes_unclassified	Porphyromonas cangingivalis strain JCM 15983	CTGTTCGATCCCCGCACTTTCGTGCCTGAGCGTCATTTGCGGTCTGGTAAGCTGCCTACGCAATCGGTGTTCTTCGTCATATCTATGCATTTCACCGCTACACGACGAATTCCGCCTACCTCGACCGCAATCAAGCCCCCCAGTATCAACGGCAGGATGGGGTTGAGCCCCACGATTTTACCGCTGACTTAAAAGGCCGCCTGCGCACCCTTTAAACCCAATAAATCCGGATAACGCTCGGATCCTCCGTATTACCGCGGCTGCTGGCACGGAGTTAGCCGATCCTTATTCTCAGTGTACTTGCATCGGTGGTCTCGACCACCTTATTACTCCACTGCTAAAGAAGTTTACAATACATAATACCTTCATCCTTCACGCGACTTGGCTGGTTCAGGCTTC…
OTU303_Bacteroidales_unclassified	Bacteroides gallinaceum strain C13EG186	CTGTTTGATACCCGCACCTTCGAGCTTCAATGTCAGTAAGGGCCTGGCAGGATGCCTACGCTGTCGGAGTTCTTCGTGATATCTAAGCATTTCACCGCTACACCACGAATTCCACCTGCCCCGAACCCACTCAAGGAACACAGTTCCAATTGCACGACGCGGGTTGGGCCCGCGCTTTTCACAACTGGCTTAAGCTCCCATCTACGCTCCCTTTAAACCCAATAAATCCGGATAACGCTCGCATCCTCCGTATTACCGCGGCTGCTGGCACGGAGTTAGCCGATGCTTATTCGCTGGATTACTGCACTACGCCACTAGTGGCGCATCTTAATCTCCAGCAAAAGAAGTTTACAACCCGGAGGGCTGTCATCCTTCACGCTACTTGGCTGGTTCAGTCTC…
OTU304_Bifidobacterium	Bifidobacterium thermophilum strain AS 1.2235	CTGTTCGCTCCCCACGCTTTCGCTCCTCAGCGTCAGTAACGGCCCAGAGACCTGCCTTCGCCATTGGTGTTCTTCCCGATATCTACACATTCCACCGTTACACCGGGAATTCCAGTCTCCCCTACCGCACTCCAGCCCGCCCGTACCCGGCGCAGATCCACCGTTAGGCGATGGACTTTCACACCGGACGCGACGAACCGCCTACGAGCCCTTTACGCCCAATAAATCCGGATAACGCTCGCACCCTACGTATTACCGCGGCTGCTGGCACGTAGTTAGCCGGTGCTTATTCGAAAGGTACACTCACCCCGAAGGGCTTGCTCCCAAACAAAAGCGGTTTACAACCCGAAGGCCTCCATCCCGCACGCGGCGTCGCTGCATCAGGCTTGCGCCCATTGT…
OTU305_Olsenella	Olsenella profusa DSM 13989	CTGTTCGCTCCCCTAGCTTTCGCGTCTCAGCGTCAGTCGTGGCCCAGAAAGCCGCCTTCGCCACCGGTGTTCTTCCAAATATCTGCGCATTCCACCGCTACACTTGGAATTCCACTTTCCCCTACCAGACTCAAGTCCGCCGGTATCGGGAGCGGGCGGGGGTTGAGCCCCCGGATTTGACTCCCGACCTAACGGACCGCCTACACGCGCTTTACGCCCAATGAATCCGGATAACGCTCGCCCCCTACGTATTACCGCGGCTGCTGGCACGTAGTTAGCCGGGGCTTCTTCTGCAGGTACCGTCACCTCGCGGCCTCGTCCCTGCTGAAAGCGGTTTACAACCCGAAGGCCTTCATCCCGCACGCGGCGTCGCTGCATCAGGCTTTCGCCCATTGTGCA…
OTU306_Megasphaera	Caecibacter massiliensis strain Marseille-P2974 16	CCGTTCGCTCCCCTGGCTTTCGCGCCTCAGCGTCAGTTGTCGTCCAGAAAGCCGCTTTCGCCACTGGTGTTCCTCCTAATATCTACGCATTTCACCGCTACACTAGGAATTCCGCTTTCCTCTCCGACACTCCAGTCTCACAGTTTCCGTCCCCTCACGGGGTTAAGCCCCGCACTTTTAAGACAGACTTATGAAACCGCCTGCGCGCCCTTTACGCCCAATAATTCCGGACAACGCTTGCCACCTACGTATTACCGCGGCTGCTGGCACGTAGTTAGCCGTGGCTTTCTCTTACGGTACCGTCATTCTAATGTGGTATTGGCACACTAGCCGTTCGTCCCGTATAACAGAGCTTTACAACCCGAAGGCCGTCTTCGCTCACGCGGCGTTGCTCCGTCA…
OTU307_Prevotellaceae_unclassified	Bacteroides oleiciplenus YIT 12058 strain JCM 1610	CTGTTCGATACCCGCGCTTTCGAGCCTCAGCGTCAATCACGGGCCAGGAGGCTGCCTTCGCAATCGGGGTTCTTCGCCATATCTAAGCATTTCACCGCTACATGGCGAGTTCCGCCTCCCTTGACCGCATTCAAGAAACCCAGTTTCCACGGCATGACGATGTTGGGCACCGACATTTAACCGCAGACTTAAGCTCCCGCCTACGCTCCCTTTAAACCCAATAAATCCGGATAACGCTCGCATCTTCCGTATTACCGCGGCTGCTGGCACGGAATTAGCCGATGCTTATTCGTAAGGTACATACAAACGGGGACGCGTCCCCGACTTTATTCCCAAACAAAAGAGGTTTACAACCCATAGGGCAGTCGTCCCTCACGCTACTTGGCTGGTTCAGCCTCT…
OTU308_Treponema	Treponema porcinum strain 14V28	CTGTTTGCTCCCCGCACCTTCGCACCTCAGCGTCAGTCATCTGCCCGCAGCCTGCCTTCGCCATTGGTATTCTTCCAGATATCTACAGATTTCACCCCTACACCTGGAATTCTGGCTGCGCTTCAGTGACTCTAGCCGTGCAGTTCCGGGCGCAGTCCAGGGGTTGAGCCCCTGCCTTTCACGCCCGGCTTGCTCGGCCGCCTACATGCCCTTTACGCCCAATGATTCCGAACAACGCTCGCACCTTACGTGTTACCGCGGCTGCTGGCACGTAATTAGCCGGTGCTTATTCACGGACTACCGTCACCGGCCGGGCATTCCCTCCCGGCCTCCTTCGCCGTCCGTAAAAGGATTTTACAACCTTCCGGCCTTCCTCATCCACGCGGCGTCGCTCCGTCA…
OTU309_Prevotella	Prevotella corporis strain JCM 8529	CTGTTCGATACCCGCACCTTCGAGCTTCAGCGTCAGTAACGACACGGCGAGCTGCCTTCGCAATCGGAGTTCTTCGTGATATCTAAGCATTTCACCGCTACACCACGAATTCCGCCCGCCTTCAACGCACTCAAGCCAGCCAGTTCGCGCAGCACGTCAGATGTTGAGCACCTACATTTCACTGCACGCTTAACAGGCAGCCTACGCTCCCTTTAAACCCAATAAATCCGGATAACGCCCGGACCTTCCGTATTACCGCGGCTGCTGGCACGGAATTAGCCGGTCCTTATTCATGCGGTACCTGCAATATGCCACACGTGGCACACTTTATCCCCGCATAAAAGCAGTTTACAACCCATAGGGCCGTCATCCTGCACGCTACTTGGCTGGTTCAGGCTT…
OTU310_Treponema	Treponema bryantii strain RUS-1	CTGTTTGCTCCCCGCACCTTCGCACCTCAGCGTCAGTCGTCTGCTAGAAGCCTGCCTTCGCCATTGGTATTCTTCCGGATATCTACAGATTCCACCCCTACACCCGGAATTCTGGCTTCCCCTCAGCGACTCAAGTCACGCAGTTTCCAACGCAGTTCATGGGTTGAGCCCATGGATTTCACGCCAGACTTTCGCGACCGCCTACATGCCCTTTACGCCCAATAATTCCGAACAACGCTCGCAACTTACGTGTTACCGCGGCTGCTGGCACGTAATTAGCCGTTGCTTATTCGAACCGTACCGTCACCACGCAGGCATTCCCTCCTGCGCTTATTCTTCCGGTTCAAAAGGATTTTACAACCTTTCGGCCTTCAATCATCCACGCGGCGTCGCTCCGTC…
OTU311_Clostridiales_unclassified	Ethanoligenens harbinense YUAN-3	CTGTTTGCTCCCCACGCTTTCGAGCCTCAGCGTCAGTTAGAGTCCAGTAAGCCGCCTTCGCCACTGGTGTTCCTCCGAATATCTACGCATTTCACCGCTACACTCGGAATTCCGCTTACCTCTGCTCCACTCAAGAACAACAGTTTTGGATGCAGGACTGAGGTTGAGCCTCAGTTTTTCACATCCAACTTGCCGTCCCGCCTGCGCTCCCTTTACACCCAGTAAATCCGGACAACGCTTGCCACCTACGTATTACCGCGGCTGCTGGCACGTAGTTAGCCGTGGCTTCCTCCAAGGGTACCGTCATTTGTTTCTTCCCCAAGGACAGAGGTTTACAATCCGAAGACCGTCCTCCCTCACGCGGCGTTGCTGCATCAGGCTTGCGCCCATTGTGCAATA…
OTU312_Clostridiales_unclassified	Blautia caecimuris strain SJ18	CTGTTTGCTCCCCACGCTTTCGTGCCTCAGCGTCAGTTTCAGTCCAGAAAGCCGCCTTCGCCACTGGTGTTCTTCCTAATATCTACGCATTTCACCGCTACACTAGGAATTCCGCTTTCCTCTCCTGTACTCTAGATCAGCAGTTTCGAAAGCCGTTCGTGGGTTAAGCCCGCGCCTTTCACTTCCGACTTGCTGTTCCGCCTACGCACCCTTTACACCCAGTAATTCCGGATAACGCTCGCCCCCTACGTATTACCGCGGCTGCTGGCACGTAGTTAGCCGGGGCTGCTTACTCAAGTACTGTCATTTTCTTCCTTGCTGATAGAAGTTTACGTACCGAAATACTTCTTCCTTCACGCGGCATCGCTGCATCAGGGTTTCCCCCATTGTGCAATATTC…
OTU313_Methanomassiliicoccus	Methanomassiliicoccus luminyensis B10	CCGTTTGCGACCCAGGGCTTCGTCCCTCACCGTCGGATCCGTTCTAGCAAGACGCCTTCGCCACCGGTGGTCCTTTTAGGATTACAGGATTTTACCCCTACCCCAAAAGTACCTCTTGCCTCTCCCGGTCCCAAGTTCACCAGTCTCCCCGGAATTCGGATAGTTAAGCCATCCGATTTACCCAAGGATTTAATGAACCGGCTACGAACGTTTTAGACTCAATAAAATCGACCACCACTTGGGCTGCGGGTATTACCGCGGCGGCTGGCACCCGTCTTACCCAGCCCTTATTCCTTAAGTTATCTATGCTTAAGAAAAGCTAACACTAATGTGCTAGCACTTGGAATTCCCTCATCGGAGTTGCCTCCATTGTGAAGTTTTCGCGA
OTU314_Blautia	Blautia schinkii strain B	CTGTTTGCTCCCCACGCTTTCGAGCCTCAACGTCAGTTACCGTCCAGTAAGCCGCCTTCGCCACTGGTGTTCCTCCTAATATCTACGCATTTCACCGCTACACTAGGAATTCCGCTTACCCCTCCGGCACTCAAGCTTAACAGTTTCCAATGCAGTCCCGGGGTTAAGCCCCAGCCTTTCACATCAGACTTGTTATGCCGTCTACGCTCCCTTTACACCCAGTAAATCCGGATAACGCTTGCCCCCTACGTATTACCGCGGCTGCTGGCACGTAGTTAGCCGGGGCTTCTTAGTCAGGTACCGTCATTTTCTTCCCTGCTGATAGAAGTTTACATACCGAGATACTTCTTCCTTCACGCGGCGTCGCTGCATCAGGGTTTCCCCCATTGTGCAATATTC…
OTU315_Ruminococcaceae_unclassified	Intestinimonas butyriciproducens strain SRB-521-5-	CTGTTTGCTCCCCACGCTTTCGCGCCTCAGCGTCAGTTAATGTCCAGCAAGCCGCCTTCGCCACTGGTGTTCCTCCGTATATCTACGCATTTCACCGCTACACACGGAATTCCGCTTGCCTCTCCATCACTCAAGAATCGCAGTTTCAAATGCAGGCTATGGGTTAAGCCCATAGTTTTCACATCTGACTTGCAGTCCCGCCTACGCGCCCTTTACACCCAGTAAATCCGGACAACGCTTGCCACCTACGTATTACCGCGGCTGCTGGCACGTAGTTAGCCGTAGCTTATTCGTCGAGTACCGTCACTTTCTTCGTCCTCAACAAAAGAAGTTTACAACCCGAAGGCCTTCTTCCTTCACGCGGCGTTGCTGGGTCAGGCTTTCGCCCATTGCCCAATA…
OTU316_Burkholderiales_unclassified	Oxalobacter vibrioformis strain WoOx3	CTGTTTGCTCCCCACGCTTTCGTGCATGAGCGTCAGTGTCACCCCAGGGGGCTGCCTTCGCCATCGGTGTTCCTCCACATATCTACGCATTTCACTGCTACACGTGGAATTCCACCCCCCTCTGGCGCACTCCAGCCGTGCAGTCACAAGTGCGGTTCCCAGGTTGAGCCCGGGGATTTCACACCTGTCTTACACAACCGCCTGCGCACGCTTTACGCCCAGTTATTCCGATTAACGCTCGCACCCTACGTATTACCGCGGCTGCTGGCACGTAGTTAGCCGGTGCTTATTCTCCAGGTACCGTCAGCAGCGGAAGCTCTTAACCTCCGCCTTTTCTTCCCTGGCAAAAGAGCTTTACAACCCGAAGGCCTTCTTCACTCACGCGGCATTGCTGGATCA…
OTU317_Paenibacillus	Paenibacillus phoenicis strain 3PO2SA	CTGTTTGCTCCCCACGCTTTCGCGCCTCAGCGTCAGTTACAGCCCAGAGAGTCGCCTTCGCCACTGGTGTTCCTCCACATCTCTACGCATTTCACCGCTACACGTGGAATTCCACTCTCCTCTTCTGCACTCAAGCCGTCCAGTTTCCAGTGCGACCCGGGGTTGAGCCCCGGGATTAAACACCAGACTTAAACAGCCGCCTGCGCGCGCTTTACGCCCAATAATTCCGGACAACGCTCGCCCCCTACGTATTACCGCGGCTGCTGGCACGTAGTTAGCCGGGGCTTTCTTCTCAGGTACCGTCACTCTTAGAGCAGTTACTCTCTAAGACGTTCTTCCCTGGCAACAGAGCTTTACGATCCGAAAACCTTCATCACTCACGCGGCGTTGCTCCGTCAG…
OTU318_Bacillus	Bacillus massilioanorexius AP8	CTGTTTGCTCCCCACGCTTTCGCGCCTCAGTGTCAGTTACAGACCAGAAAGTCGCCTTCGCCACTGGTGTTCCTCCAAATATCTACGCATTTCACCGCTACACTTGGAATTCCACTTTCCTCTTCTGCACTCAAGTTCCCCAGTTTCCAATGACCTTCCACGGTTGAGCCGTGGGCTTTCACATCAGACTTAAGGAACCACCTGCGCGCGCTTTACGCCCAATAATTCCGGACAACGCTTGCCACCTACGTATTACCGCGGCTGCTGGCACGTAGTTAGCCGTGGCTTTCTGGTTAGGTACCGTCAAGGTACGAGCAGTTACTCTCGTACTTGTTCTTCCCTAACAACAGAACTTTACGATCCGAAGACCTTCATCGTTCACGCGGCGTTGCTCCGTCA…
OTU319_Prevotellaceae_unclassified	Prevotella brevis strain GA33	CTGTTCGATACCCGCACCTTCGAGCTTTAGCGTCAGTAAGAGACTGGCACGCTGCCTTCGCAATCGGGGTTCTTCGTGATATCTAAGCATTTCACCGCTACACCACGAATTCCGCATGCCTCGACTCCACTCAAGCCCGCCAGTTCGCGACGCACTGCATTGGTTGAGCCAATACATTTCACGTCACGCTTAACAGGCAGCCTGCGCTCCCTTTAAACCCAATAAATCCGGATAACGCCCGGACCTTCCGTATTACCGCGGCTGCTGGCACGGAATTAGCCGGTCCTTATTCTCCGGGTACATACAAACGCCTACACGTAGACGACTTTATTCCCCGGCAAAAGCGGTTTACAACCCATAGGGCCGTCATCCCGCACGCTACTTGGCTGGTTCAGGCTC…
OTU320_Alloprevotella	Alloprevotella rava strain 81/4-12	CTGTTCGATACCCGCACTTTCGAGCCTCAGCGTCAGTAGCGCTCCGGACACCTGCCTTCGCCGTCGGAGTTCTTCACAATATCTAAGCATTTCACCGCTACACCGTGAATTCCAGCGTCCCTGCGCGCACTCAAGACCAACAGTTTCGACCGCAATACGGGGTTGAGCCCCGCACTTTCACAACCGACTTGCCGGCCCGCCTACGCTCCCTTTAAACCCAATAATTCCGGATAACGCCCGGACCTTCCGTATTACCGCGGCTGCTGGCACGGAATTAGCCGGTCCTTTTTCTTACGGTACACGCAAAACCCTACACGTAGGGCACTTTGTTCCCGTATAAAAGCAGTTTACAACCCAGAGGGCCGTCTTCCTGCACGCTACTTGGCTGGTTCAGCCTCG…
OTU321_Rothia	Rothia mucilaginosa strain DSM 20746	CTGTTCGCTCCCCATGCTTTCGCTTCTCAGCGTCAGTTACAGCCCAGAGACCTGCCTTCGCCATCGGTGTTCCTCCTGATATCTGCGCATTCCACCGCTACACCAGGAATTCCAGTCTCCCCTACTGCACTCTAGTCTGCCCGTACCCACTGCAATACACGGGGTTAAGCCCCGGCCTTTCACAGCAGACGCGACAAACCGCCTACAAGCTCTTTACGCCCAATAATTCCGGACAACGCTCGCGCCCTACGTATTACCGCGGCTGCTGGCACGTAGTTAGCCGGCGCTTTCTCTGCAGGTACCGTCAATTTCTCTTCTTCCCTGCTAACAGAGGTTTACAACCCGAAGGCCGTCATCCCTCACGCGGCGTCGCTGCATCAGGCTTGCGCCCATTGTGCA…
OTU322_Allisonella	Allisonella histaminiformans strain MR2	CTGTTTGCTCCCCACGCTTTCGCGCCTCAGCGTCAGTTGTCGTCTAGAAAGTCGCCTTCGCCACCGGTGTTCTTCCTAATCTCTACGCATTTCACCGCTACACTAGGAATTCCACTTTCCCCTCCGACACTCCAGCCCTGCAGTTTCCATCCCCTCATGGGGTTAAGCCCCACGCTTTTAAGATGGACTTGCACGGCCGCCTGCGCGCGCTTTACGCCCAATAATTCCGGACAACGCTTGCCACCTACGTATTACCGCGGCTGCTGGCACGTAGTTAGCCGTGGCTTGCTTTTCCGGTACCGTCAACATCAATCAATATTCTCAATCAATGCCTTCGTCCCGGATCACAGAACTTTACAATCCGAAGACCTTCATCGTTCACGCGGCGTTGCTCCGTCA…
OTU323_Prevotellaceae_unclassified	Paraprevotella clara strain JCM 14859	CTGTTTGATACCCGCACTTTCGAGCCTCAGCGTCAGAACAGCTCCCGGCACCTGCCTTCGCGATCGGAGTTCTTCGTGATATCTAAGCATTTCACCGCTACACCACGAATTCCAGTGCCGCTGCGCTGTCTCAAGACATGCAGTTTCAACCGCACGACTGTGGTTGAGCCACAGCTTTTCACGGCTGACTTGCAAATCCGCCTGCGCTCCCTTTAAACCCAATAAATCCGGATAACGCCCTGACCTTCCGTATTACCGCGGCTGCTGGCACGGAATTAGCCGGTCATTATTCATGCGGTACGCACATCTCAGTCACACGTGACTGCCATTGATCCCGCATAAAAGCAGTTTACAACCCGATAGGGCCGTCATCCTGCACGCTACTTGGCTGGTTCAGAC…
OTU324_Prevotellaceae_unclassified	Prevotella stercorea DSM 18206 strain CB35	CTGTTCGATACCCGCACCTTCGAGCATGAACGTCAGTAAAGCTACAGAGGGCTGCCTACGCAATCGGAGTTCTTCGTGATATCTAAGCATTTCACCGCTACACCACAAATTCCGCCCTCTTCCGGCTCACTCAAGCCAGGCAGTTCACGCAGCACTCCGACGGGTGAGCCGCCGGATTTCACTGCACGCTTACCAAGCCGTCTGCGCTCCCTTTAAACCCAATAAATCCGGATAACGCCCGGACCTTCCGTATTACCGCGGCTGCTGGCACGGAATTAGCCGGTCCTTATTCATAGGGTACCTGCAATGTCCCACACGTGAGACAGATTATCCCCCTATAAAAGCAGTTTACAACCCGTAGGGCCGTCTTCCTGCACGCTACTTGGCTGGTTCAGTCTT…
OTU325_Bacteroides	Bacteroides fragilis strain NCTC 9343	CTGTTTGATACCCACACTTTCGAGCATCAGTGTCAGTTGCAGTCCAGTGAGCTGCCTTCGCAATCGGAGTTCTTCGTGATATCTAAGCATTTCACCGCTACACCACGAATTCCGCCCACCTCTACTGTACTCAAGACTGACAGTATCAACTGCAATTTTACGGTTGAGCCGCAAACTTTCACAACTGACTTACCAGTCCACCTACGCTCCCTTTAAACCCAATAAATCCGGATAACGCTCGGATCCTCCGTATTACCGCGGCTGCTGGCACGGAGTTAGCCGATCCTTATTCATATAATACATACAAAACAGTATACATACTGCACTTTATTCTTATATAAAAGAAGTTTACGACCCATAGAGCCTTCATCCTTCACGCTACTTGGCTGGTTCAGGCTA…
OTU326_Ruminococcaceae_unclassified	Sporobacter termitidis strain SYR	CTGTTTGCTCCCCACGCTTTCGCGCCTCAGCGTCAGTTGTCGTCCAGCAGGCCGCCTTCGCCACTGGTGTTCCTCCTAATATCTATGCATTTCACCGCTACACTAGGAATTCCGCCTGCCTCTCCGATACTCAAGGGATGCAGTTTCAAAAGCAGTTCAGGGGTTAAGCCCCTGCATTTCACTCCTGACTTGCACCTCCGCCTACACGCCCTTTACACCCAGTAAATCCGGACAACGCTTGCCACCTACGTATTACCGCGGCTGCTGGCACGTAGTTAGCCGTGGCTTTTTCTCCAGGTACCGTCACGTCCTTCGTCCCTGGTAAAAGAAGTTTACAACCCGAAAGCCTTCTTCCTTCACGCGGCGTTGCTGGGTCAGGGTTTCCCCCATTGCCCAATA…
OTU327_Clostridium.XlVa	Anaerocolumna cellulosilytica strain SN021	CTGTTTGCTCCCCACGCTTTCGAGCCTCAACGTCAGTTACAGTCCAGTAAGCCGCCTTCGCCACCGGTGTTCCTCCTAATATCTACGCATTTCACCGCTACACTAGGAATTCCACTTACCTCTCCTGCACTCTAGTCTGACAGTTTCCAATGCAGTCCCGCGGTTGAGCCCCGGGCTTTCACATCAGACTTGCCATACCGTCTACGCTCCCTTTACACCCAGTAAATCCGGATAACGCTTGCCCCCTACGTATTACCGCGGCTGCTGGCACGTAGTTAGCCGGGGCTTCTTAGTCAAGTACCGTCATTATCTTCCTTGCTGATAGAGCTTTACATACCGAAATACTTCTTCACTCACGCGGCGTCGCTGGATCAGGGTTTCCCCCATTGTCCAATATTC…
OTU328_Ethanoligenens	Ethanoligenens harbinense YUAN-3	CTGTTTGCTACCCATGCTTTCGTGCCTCAGCGTCAGTAACAGCCCAGCAAGCCGCCTTCGCCACTGGTGTTCCTCCCGATCTCTGCGCATTTCACCGCTACACCGGGAATTCCGCTTGCCTCTACTGCACTCAAGAGCAACAGTTTTGAATGCAGTTCTCGAGTTGAGCCCGAGGATTTCACATCCAACTTGCTGCCCCGCCTACGCACCCTTTACACCCAGTAAATCCGGACAACGCTTGCCACCTACGTATTACCGCGGCTGCTGGCACGTAGTTAGCCGTGGCTTCCTCCCATGGTACCGTCATTATCTTCCCATAGGACAAAGGTTTACAATCCGAAGACCTTCTTCCCTCACGCGGCGTCGCTGCATCAGGCTTTCGCCCATTGTGCAATATCC…
OTU329_Methanomassiliicoccus	Methanomassiliicoccus luminyensis B10	CCGTTTGCGACCCAGGGCTTCGTCCCTCACCGTCGGATCCGTTCTAGCTAGACGCCTTCGCCACCGGTGGTCCTTCCAGGATTACAGGATTTTACCCCTACCCCAGAAGTACCTCTAGCCTCTCCCGGTCCCAAGTCCGGCAGTCTCCCCGGAATTCGGGAAGTTGAGCTTCCCGATTTACCCAGGGATTTACCGGACCGGCTACGAACGTTTTAGACTCAATAAAATCGACCACCACTCGGGCTGCAGGTATTACCGCGGCGGCTGGCACCCGTCTTACCCAGCCCTTATTCCTCCAGTAATCTACGCTGGAGAAAAGCCAGGACAAAAAGCCCTGGCACTAGGAATTCCCTCATCGGGGTTGCCCCCAGTGTGAAGTTTTCGCGA
OTU330_Firmicutes_unclassified	Desulfotomaculum nigrificans strain NCIMB 8395 16S	CTGTTTGCTCCCCACACTTTCGCGCCTCAGCGTCAGTTGCAGTCCAGTTACCCGCCTTCGCCACTGGTGTTCCTCCCGATCTCTACGCATTTCACCGCTACACCGGGAATTCCGATAACCTCTCCTGCACTCAAGCCCGCCAGTATCCAAAGCAATTCCCATCTTGAAAACAGGACTTTCACTCCAGACTTAACAGGCCGCCTACACGCCCTTTACGCCCAATCATTCCGGACAACGCTCGCCCCCTACGTATTACCGCGGCTGCTGGCACGTAGTTAGCCGGGGCTTCCTCCTAAGATACCGTCTTCCCCTCTTCTCTTAGGACAGAGATTTACAATCCGAAGACCTTCTTCACTCACGCGGCGTTGCTGGGTCAGGCTTTCGCCCATTGCCCAATAT…
OTU331_Actinomyces	Schaalia odontolytica strain NCTC 9935	CTGTTCGCTCCCCACGCTTTCGCTCCTCAGCGTCAGTAACGGCCCAGAGACCCGCCTTCGCCACCGGTGTTCTTCCTGATATCTGCGCATTCCACCGCTACACCAGGAGTTCCAGTCTCCCCTACCGCACTCAAGTCTGCCCGTACCCACCGCACGCCCCCAGTTAAGCCAGAGGATTTCACGGCAGACGCGACAAACCGCCTACAAGCCCTTTACGCCCAATAATTCCGGACAACGCTCGCACCCTACGTATTACCGCGGCTGCTGGCACGTAGTTAGCCGGTGCTTCTTTACCCACTACCCTCACCACAACCTTAAGTTGCGGCTTGACCATGAGCGAAAGAGGTTTACAACCCGAAGGCCTTCATCCCTCACGCGGCGTCGCTGCATCAGGCTTTC…
OTU332_Lachnospiraceae_unclassified	Moryella indoligenes strain AIP 220.04	CTGTTTGCTCCCCACGCCTTCGAGCATGAACGTCAGTTACTGTCCAGTAAGCCGCCTTCGCCACCGGTGTTCTTCCCAATATCTACGCATTTCACCGCTACACTGGGAATTCCGCTTACCTCTCCAGCACTCTAGCCGCACAGTTTCCAAAGCAGTTCCACGGTTAAGCCGTGGAGTTTCACTTCAGACTTGTGTGGCCGTCTGCGCTCCCTTTACACCCAGTAAATCCGGATAACGCTTGCCCCCTACGTATTACCGCGGCTGCTGGCACGTAGTTAGCCGGGGCTTCTTACTCAGGTACCGTCATCTTCTTCCCTGCTGATAGAGCTTTACATACCGAAATACTTCATCACTCACGCGGCGTCGCTGCATCAGGGTTTCCCCCATTGTGCAATATTC…
OTU333_Ruminococcaceae_unclassified	Sporobacter termitidis strain SYR	CTGTTTGCTCCCCACGCTTTCGCGCCTCAGCGTCAGTTGTCGTCCAGCAAGCCGCCTTCGCCACTGGTGTTCCTCCTAATATCTACGCATTTCACCGCTACACTAGGAATTCCGCTTGCCTCTCCGATACTCAAGACCTGCAGTTTCAAATGCAATTTCCGGGTTGAGCCCGGAGATTTCACATCTGACTTGCCTGCCCGCCTACGCGCCCTTTACACCCAGTAAATCCGGACAACGCTTGCCACCTACGTATTACCGCGGCTGCTGGCACGTAGTTAGCCGTGGCTTGTTTTCGAGGTACCGTCATTATCGTCCCTCGTCAAAGGAGTTTACAACCCGAAAGCCTTCTTCCTCCACGCGGCGTTGCTGGGTCAGGGTTGCCCCCATTGCCCAATATTC…
OTU334_Ruminococcaceae_unclassified	Oscillibacter valericigenes strain Sjm18-20	CTGTTTGCTCCCCACACTTTCGCGCCTCACCGTCAGTTGCCGTCCAGCAATCCGCCTTCGCCACTGGTGTTCCTCCTAATATCTACGCATTTCACCGCTACACTAGGAATTCCGATTGCCCCTCCGGTACTCAAGATCTACAGTTTCAAATGCAGTTCATGGGTTGAGCCCATGGATTTCACATCTGACTTGCAGACCCGGCTGCACGCCCTTTACACCCAGTAAATCCGGACAACGCTTGCCACCTACGTATTACCGCGGCTGCTGGCACGTAGTTAGCCGTGGCTTATTCTAGGGGTACCGTCTTCTGCTCTTCCCCCTTAAAAGAAGTTTACAACCCGAAAGCCTTCTTCCTTCACGCGGCGTTGCTGGGTCAGGCTTGCGCCCATTGCCCAATAT…
OTU335_Bacteroidetes_unclassified	Parapedobacter soli strain DCY14	CTGTTTGATCCCCACGCTTTCGTGCCTCAGCGTCAGTGTCGGATTCGTGAGATGCCTTCGCAATCGGTGTTCTGGGCAATATCTATGCATTTCACCGCTACACTGCCCATTCCTCCCACGGCATCCGAACTCCAGACATGCAGTATCAAAGGCAGTTCCGAGGTTGAGCCCCGGTATTTCACCCCTGACTTACACGTCCGCCTACGCACCCTTTAAACCCAATAAATCCGGATAACGCTTGCATCCTCCGTATTACCGCGGCTGCTGGCACGGAGTTAGCCGATGCTTATTCGACGAGTACTCTCATCGGGCCACTCGTGACCCTTATTGCTCCCCGTCAAAAGAAGTTTACGACCCATAGGGCCTTATTCCTTCACGCGGCATGGCTGGTTCAGGCTT…
OTU336_Bacteroidetes_unclassified	Tidjanibacter massiliensis strain Marseille-P3084	CTGTTTGATCCCCACGCTTTCGTGCCTCAGCGTCAATCACCCCTTCGTGAGATGCCTTCGCAATCGGTGTTCTGTGTGATCTCTATGCATTTCACCGCTACACCACACATTCCTCCCACGGCAGGGGCATTCCAGACAACCAGTTCGCGAGGCAGTTCCACGGTTGAGCCGTGGCATTTCACCTCACGCTTAATCATCCGCCTACGCACCCTTTAAACCCAATAAATCCGGATAACGCTCGCATCCTCCGTATTACCGCGGCTGCTGGCACGGAGTTAGCCGATGCTTATTCGCTGGATACTCTCATCAAGTCACACGTGACTCTTATTGCTCTCCAACAAAAGCGGTTTACAACCCATAGGGCCGTCTTCCCGCACGCGGCATGGCTGGATCAGCCTC…
OTU337_Bacteroidetes_unclassified	Lentimicrobium saccharophilum strain TBC1	CTGTTTGATCCCCACGCTTTCGTGCCTGAGCGTCAGTACCGGCCTCGCCAGCTGCCTTCGCGATCGGTGTTCTGTGGCATATCTAAGCATTTCACCGCTACATGACACATTCCGCCGGCGCCGTCCGTACTCTAGATTGCCAGTATCAACGGCAGCTCCCCGGTTGAGCCGGGACATTTCACCGCTGACTTAACTATCCGCCTGCGCACCCTTTAAACCCAATAAATCCGGATAACGCTTGCATCCTCCGTATTACCGCGGCTGCTGGCACGGAGTTAGCCGATGCTTATTCGTCCCGTACTCTCATCGTGCCTCGCAAGGCACTTATTACTCCGGAACAAAAGGAGTTTACAACCCATAGGACCTTCTTCCTCCACGCGGCATGGCTGGTTCAGACTT…
OTU338_Prevotella	Prevotella oris strain JCM 12252	CTGTTCGATACCCGCACCTTCGAGCTTCAGCGTCAGTAAAGGTACAGCCAGCTGCCTTCGCAATCGGAGTTCTTCGTGATATCTAAGCATTTCACCGCTACACCACGAATTCCGCCGGCTTTCAACTCACTCAAGAGGAACAGTTCGCGACGCAGTGCAGATGTTGAGCAACTACATTTCACGTCACGCTTATACCCCAGCCTACGCTCCCTTTAAACCCAATAAATCCGGATAACGCCCGGACCTTCCGTATTACCGCGGCTGCTGGCACGGAATTAGCCGGTCCTTATTCATGCGGTACCTGCAAAACACTACACGTAGTGAACTTTATCCCCGCATAAAAGCAGTTTACAACCCATAGGGCCGTCGTCCTGCACGCTACTTGGCTGGTTCAGGCTC…
OTU339_Fibrobacter	Fibrobacter succinogenes subsp. elongatus strain H	CTGTTTGCTACCCGCACTTTCGAGCCTCAGCGTCGATGAGTCCCCAGCAGGCTGCCTTCGCCATCGGTGTTCTTCCTGATCTCTACGCATTCCACCGCTACACCAGGAATTCCGCCTGCCCCTGAACTATCCAAGAAAAGCAGTCCGAACTGCAGGTCCGGGGTTGGGCCCCGGTATTGTACAGTCCGCTTGCTTCTCCGCCTACGCTCCCTTTACGCCCAGTGATTCCGAACAACGCTTGCACCCCTCGTATTACCGCGGCTGCTGGCACGAAGTTTGCCGGTGCTTCCTTTCGAGGTACATTCAACATCGCCGAAACGATGCCTTATTCCCTCACGACAGTGGTTTACACACCGAAATGCTTCTTCCCACACGTGGCGTTGCTGCATCAGGGTTTCC…
OTU340_Intestinimonas	Intestinimonas butyriciproducens strain SRB-521-5-	CTGTTTGCTCCCCACGCTTTCGCGCCTTAGCGTCAGTTGCTGTCCAGCAGGCCGCCTTCGCCACTGGTGTTCCTCCGTATATCTACGCATTTCACCGCTACACACGGAATTCCGCCTGCCTCTCCAGTACTCAAGAAGTACAGTTTCAAATGCAGGCTATGGGTTGAGCCCATAGTTTTCACATCTGACTTGCACTCCCGCCTACACGCCCTTTACACCCAGTAAATCCGGATAACGCTTGCTCCCTACGTATTACCGCGGCTGCTGGCACGTAGTTAGCCGGAGCTTATTCATGTGGTACCGTCACTTTCTTCGTCCCACATAAAAGAAGTTTACAACCCGAAAGCCTTCTTCCTTCACGCGGCGTTGCTGGGTCAGGCTTGCGCCCATTGCCCAATA…
OTU341_Ruminococcus	Ruminococcus bromii strain ATCC 27255	CTGTTTGCTACCCACGCTTTCGTGCCTCAGCGTCAGTTAAAGCCCAGCAGGCCGCCTTCGCCACTGGTGTTCCTCCCTATCTCTACGCATTTCACCGCTACACAGGGAATTCCGCCTGCCTCTACTTCACTCAAGCTCAATAGTTTCAAATGCAGTTTATGGGTTGAGCCCATAGATTTCACATCTGACTTACCAAGCCGCCTACGCACCCTTTACACCCAGTAAATCCGGACAACGCTTGCTCCCTACGTATTACCGCGGCTGCTGGCACGTAGTTAGCCGGAGCTTATTCATCAGGTACCGTCAGTGTTCGTCCCTGATAAAAGAAGTTTACAATCCGAAAACCTTCATCCTTCACGCGGCGTTGCTGCGTCAGGGTTGCCCCCATTGCGCAATATC…
OTU342_Lachnospiracea_incertae_sedis	Eubacterium ventriosum strain ATCC 27560	CTGTTTGCTCCCCACGCTTTCGAGCCTCAGCGTCAGTAGTCGTCCAGTAAGCCGCCTTCGCCACTGGTGTTCCTCCTAATATCTACGCATTTCACCGCTACACTAGGAATTCCACTTACCCCTCCGACACTCTAGCTTGACAGTTTCAAAAGCAATTCCAGGGTTGAGCCCCAGGCTTTCACTTCTGACTTGCCATGCCGCCTACGCTCCCTTTACACCCAGTAAATCCGGATAACGCTTGCCCCATACGTATTACCGCGGCTGCTGGCACGTATTTAGCCGGGGCTTCTTAGTCAAGTACCGTCATTTTCTTCCTTGCTGATAGAAGTTTACATACCGAAATACTTCATCCTTCACGCGGCGTCGCTGCATCAGGGTTTCCCCCATTGTGCAATATTC…
OTU343_Prevotellaceae_unclassified	Bacteroides cellulosilyticus strain JCM 15632	CTGTTTGATACCCGCACCTTCGAGCATCAGCGTCAGTTGCACCCCAGCAAGCTGCCTTCGCAATCGGAGTTCTTCGAGATATCTAAGCATTTCACCGCTACACCTCGAATTCCACCTGCCTCTTGTGCACTCAAGACTGACAGTTTCAATCGCTGGACGTGGTTGAGCCACGCAATTTAACGACTGACTTAACAGTCCGCCTACGCTCCCTTTAAACCCAATAAATCCGGATAACGCTCGGACCTTCCGTATTACCGCGGCTGCTGGCACGGAATTAGCCGGTCCTTATTCGTCAGGTACCTGCAAACAGTCACACGTGACTGACTTTATCCCCTGACAAAAGCAGTTTACAACCCGTAGGGCCGTCATCCTGCACGCTACTTGGCTGGTTCAGACTTG…
OTU344_Firmicutes_unclassified	Desulfohalotomaculum tongense strain TGB60-1	CTGTTCGCTCCCCACGCTTTCGCGCCTCAGCGTCAGTTACGGCCCAGTAAGTCGCCTTCGCCACTGGTGTTCCTCCCAATCTCTACGCATTTCACCGCTACACTGGGAATTCCACTTACCTCTTCCGCACTCAAGCCAACCAGTCTCCAAAGCAATTCCCACATTGAATGCAGGACTTTCACTCCAGACTTAATCGGCCGCCTACACGCCCTTTACGCCCAGTCATTCCGGACAACGCTCGCCCCCTACGTATTACCGCGGCTGCTGGCACGTAGTTAGCCGGGGCTTCCTTATGCGATACCGTCACGTCCTTCTTCTCGCATAACAGAGCTTTACAACCCGAAGGCCTTCTTCACTCACGCGGCGTTGCTGGGTCAGGCTTTCGCCCATTGCCCAATA…
OTU345_Bacteroidetes_unclassified	Marinilabilia salmonicolor JCM 21150 strain NBRC 1	CTGTTCGATCCCCACGCTTTCGTGCCTCAGCGTCAGTTCCTGCTTCGTGAGATGCCTTCGCAATCGGTGTTCTGAGTAATATCTATGCATTTCACCGCTACACTACTCATTCCTCCCACGGCAACAGGACTCCAGAATGACAGTATCAATGGCACGGCCCACGTTGAGCGCGGGTATTTCACCACTGACTTACCATTCCGCCTACGCACCCTTTAAACCCAATAAATCCGGATAACGCTCGCATCCTCCGTATTACCGCGGCTGCTGGCACGGAGTTAGCCGATGCTTATTCGCTGGGTACTCTCATCAGTCTACACGTAGACCTTATTGCTCCCCAACAAAAGCGGTTTACGACCCATAGGGCCTTAGTCCCGCACGCGGCATGGCTGGATCAGGGTT…
OTU346_Bacteroidetes_unclassified	Parapedobacter pyrenivorans strain P-4	CTGTTCGATCCCCGCGCTTTCGTGCCTCAGCGTCAATAACGGTATAGTAAGCTGCCTTCGCAATCGGTGTTCTGTACAATATCTAAGCATTTCACCGCTACACTGCACATTCCGCCTACTTCCACCGCATCCCAGCCCGGCAGTATCAATGCCAATTCTACGGTTGAGCCGCAGACTTTCAACGCTGACTCACCGGGCCGCCTACGCACCCTTTAAACCTAATAAATCCGGATAACGCCTGCATCCTCCGTATTACCGCGGCTGCTGGCACGGAGTTAGCCGATGCTTATTCTCACGGTACCTTCAATCGGCCACGCGTGGCCGAGTTTATTCCCGTGCTAAAGGAGTTTACAACCCGTAGGGCCGTCTTCCTCCACGCGGCATGGCTGGTTCAGGGTT…
OTU347_Porphyromonadaceae_unclassified	Paludibacter propionicigenes WB4	CTGTTTGATACCCACGCTTTCGTGCCTGAGCGTCAGTTGCATGCTGGTAAGCTGCCTTCGCAATCGGAGTTCTGTTACATATCTAAGCATTTCACCGCTACACATAACATTCCGCCTACCTCGTTTGCACTCAAGTTCACCAGTTTCCATGGCTTGGTACGGTTGAGCCGCACGCTTTCACCACAGACTTAACAAACCGCCTGCGCACCCTTTAAACCCAATAAATCCGGATAACGCTCGCATCCTCCGTATTACCGCGGCTGCTGGCACGGAGTTAGCCGATGCTTATTCGTCCGATACTTGCAATATGGTACACGTACCACACTTTACCCTCGGACAAAAGAAGTTTACAATCCATAGAACCGTCTTCCTTCACGCGACTTGGCTGGTTCAGGCTTA…
OTU348_Mannheimia	Mannheimia glucosida strain CCUG 38457	CTGTTTGCTCCCCACGCTTTCGCACATGAGCGTCAGTACATTTCCAAGGGGCTGCCTTCGCCTTCGGTATTCCTCCACATCTCTACGCATTTCACCGCTACACGTGGAATTCTACCCCTCCCTAAAGTACTCTAGTTGTCCAGTCTGAAATGCAATTCCCAGGTTAAGCCCGGGGCTTTCACACCTCACTTAAACAACCGCCTGCGTGCCCTTTACGCCCAGTTATTCCGATTAACGCTCGCACCCCCCGTATTACCGCGGCTGCTGGCACGGAGTTAGCCGGTGCTTCTTCTGTGATTAACGTCAATCGACTGTTCTATTAAAACAATCGCCTTCCTCGTCACCGAAAGAACTTTACAACCCGAAGGCCTTCTTCATTCACGCGGCATGGCTGCATCA…
OTU349_Bacteroidetes_unclassified	Tidjanibacter massiliensis strain Marseille-P3084	CTGTTCGATCCCCGCACTTTCGTGCCTCAGCGTCAATCACGGATTTGTGAGATGCCTTCGCAATCGGTGTTCTGTGTGATATCTATGCATTTCACCGCTACACCACACATTCCTCCCACAGCATCCGCATTCTAGAAAAACAGTATCAACGGCACGGCAGGTGTTGAGCACCTGAGTTTCACCGCTGACTTACCTCTCCGCCTACGCACCCTTTAAACCCAATAAATCCGGATAACGCTCGCATCCTCCGTATTACCGCGGCTGCTGGCACGGAGTTAGCCGATGCTTATTCGTACGATACTCTCATCGGTGTACACGTACACCTTATTGCTCTCGTACAAAAGAAGTTTACAATCCATAGGACCGTCTGCCTTCACGCGGCATGGCTGGATCAGTCTT…
OTU350_Prevotella	Prevotella ruminicola strain Bryant 23	CTGTTCGATACCCGCACCTTCGAGCTTTAGCGTCAGTAAAGGCCTCGTGGGCTGCCTTCGCAATCGGAGTTCTTCGTGATATCTAAGCATTTCACCGCTACACCACGAATTCCGCCCACGTCGAACTCACTCAAGAAGGCCAGTTCGCGACGCAGTGCAGATGTTGAGCAACTACATTTCACGTCACGCTTGACCCTCGGCCTGCGCTCCCTTTAAACCCAATAAATCCGGATAACGCCCGGACCTTCCGTATTACCGCGGCTGCTGGCACGGAATTAGCCGGTCCTTATTCATGCGGTACCTGCAATAGGCTACGCGTAGCCCACGTTATCCCCGCATAAAAGCAGTTTACAACCCATAGGGCCGTCATCCTGCACGCTACTTGGCTGGTTCAGAGTT…
OTU351_Enterococcus	Enterococcus faecalis strain NBRC 100480	CTGTTTGCTCCCCACGCTTTCGAGCCTCAGCGTCAGTTACAGACCAGAGAGCCGCCTTCGCCACTGGTGTTCCTCCATATATCTACGCATTTCACCGCTACACATGGAATTCCACTCTCCTCTTCTGCACTCAAGTCTCCCAGTTTCCAATGACCCTCCCCGGTTGAGCCGGGGGCTTTCACATCAGACTTAAGAAACCGCCTGCGCTCGCTTTACGCCCAATAAATCCGGACAACGCTTGCCACCTACGTATTACCGCGGCTGCTGGCACGTAGTTAGCCGTGGCTTTCTGGTTAGATACCGTCAGGGGACGTTCAGTTACTAACGTCCTTGTTCTTCTCTAACAACAGAGTTTTACGATCCGAAAACCTTCTTCACTCACGCGGCGTTGCTCGGTCA…
OTU352_Bacteroidetes_unclassified	Anaerophaga thermohalophila DSM 12881 strain Fru22	CTGTTTGATCCCCACGCTTTCGTGCCTCAGCGTCAATGTCGGATTCGTGAGATGCCTTCGCAATCGGTGTTCTGAGTAATATCTATGCATTTCACCGCTACACTACTCATTCCTCCCACGGCATCCGAATTCAAGACTGCCAGTATCAAAGGCAGTTCCGGAGTTAGGCTCCGGGATTTCACCCCTGACTTGGCAACCCGCCTACGCACCCTTTAAACCCAATAAATCCGGATAACGCTCGCATCCTCCGTATTACCGCGGCTGCTGGCACGGAGTTAGCCGATGCTTATTCGTGACGTACTCTCATCGGTGTACACGTACACCTTATTGCTCCGCCACAAAAGCAGTTTACGACCCATAGGGCCTCATTCCTGCACGCGGCATGGCTGGTTCAGCCTT…
OTU353_Bacteroidetes_unclassified	Parapedobacter luteus strain 4M29	CTGTTTGATCCCCACGCTTTCGTGCATGAGCGTCAGTTGTGAACTCGCGACCTGACTTCTCGATCGGTGTTCTGTGGAATATCTAAGCATTTCACCGCTACACTCCACATTCCGGCCACGTCTATCACACTCCAGTCCGCCAGTATCAAAGGCACGGTTCGAGTTGAGCCCGAACTTTTCACCCCTGACTTAACGGTCCGCCTGCGCACCCTTTAAACCCAATAAATCCGGATAACGCTCGTATCCCCCGTATTACCGCGGCTGCTGGCACGGAGTTAGCCGATACTTATTCCTCGTGTACTCTCAACCGGGGACACGTCCCCGGGTTTACTCCACGATAAAAGAAGTTTACGACCCATAGGGCCTTATTCCTTCACGCGGCATGGCTGGGTCAGAGTT…
OTU354_Ruminococcus	Ruminococcus flavefaciens strain C94	CTGTTTGCTCCCCACGCTTTCGAGCCTCAGCGTCAGTAAAAGCCCAGTAAGCCGCCTTCGCCACCGGTGTTCCTCCTGATATCTACGCATTTCACCGCTACACCAGGAATTCCGCTTACCTCTACTTCACTCAAGAACCACAGTTTCAAATGCAGCCCATGGGTTGAGCCCATGTATTTCACATCTGACTTGCGATCCCGCCTACGCTCCCTTTACACCCAGTAATTCCGGACAACGCTCGCTCCCTACGTATTACCGCGGCTGCTGGCACGTAGTTAGCCGGAGCTTCCTCCTAAAGTACCGTCATTATCGTCCTTTAAGACAGGAGTTTACAATCCGAAAACCTTCTTCCTCCACGCGGCATCGCTGCATCAGGGTTTCCCCCATTGTGCAATATTC…
OTU355_Prevotella	Prevotella brevis strain GA33	CTGTTCGATACCCGCACTTTCGAGCTTTAGCGTCAGTTACAGCCTCGCCAGCTGCCTTCGCAATCGGAGTTCTTCGTGATATCTAAGCATTTCACCGCTACACCACGAATTCCGCTGGCGTCGAATGCACTCAAGGCTCCCAGTTCGCGACGCAGTTCAGATGTTGAGCATCCACATTTCACGTCACGCTTAAAAGCCCGCCTGCGCTCCCTTTAAACCCAATAAATCCGGATAACGCCCGGACCTTCCGTATTACCGCGGCTGCTGGCACGGAATTAGCCGGTCCTTATTCATCAGGTACCTACAAAAAGGGACACGTCCCTCACTTTATCCCCTGATAAAAGCAGTTTACAACCCATAGGGCCGTCATCCTGCACGCTACTTGGCTGGTTCAGACTC…
OTU356_Betaproteobacteria_unclassified	Thauera propionica strain KNDSS-Mac4	CTGTTTGCTCCCCACGCTTTCGTGCATGAGCGTCAGTTACGACCCAGGGGGCTGCCTTCGCCATCGGTGTTCCTCCACATCTCTACGCATTTCACTGCTACACGTGGAATTCCACCCCCCTCTGTCGCACTCTAGCCTTGCAGTCACAAACGCAGTTCCCAGGTTGAGCCCGGGGATTTCACATCTGTCTTACAAAACCGCCTGCGCACGCTTTACGCCCAGTAATTCCGATTAACGCTCGCACCCTACGTATTACCGCGGCTGCTGGCACGTAGTTAGCCGGTGCTTCTTCTTACGGTACCGTCAGCCCACCACAATGTTCTCATGGCAGTTTTCTTCCCGTCCGAAAGAGCTTTACAACCCGAAGGCCTTCTTCACTCACGCGGCATGGCTGGATCA…
OTU357_Ruminococcaceae_unclassified	Pseudoflavonifractor phocaeensis strain Marseille-	CTGTTTGCTCCCCACGCTTTCGCGCCTCAGCGTCAGTTATCGTCCAGCAATCCGCCTTCGCCACTGGTGTTCCTCCGTATATCTACGCATTTCACCGCTACACACGGAATTCCGATTGCCTCTCCGACACTCAAGAACTACAGTTTCAAATGCAGGCTATGGGTTGAGCCCATAGTTTTCACATCTGACTTGCAGTCCCGCCTACACGCCCTTTACACCCAGTAAATCCGGATAACGCTTGCCACCTACGTATTACCGCGGCTGCTGGCACGTAGTTAGCCGTGGCTTATTCAACAGGTACCGTCACTTGCTTCGTCCCTGTTAAAAGAAGTTTACAACCCGAAAGCCTTCTTCCTTCACGCGGCGTTGCTGGGTCAGGCTTGCGCCCATTGCCCAATA…
OTU358_Bacteria_unclassified	Treponema ruminis strain Ru1	CTGTTTGCTCCCCGCACCTTCGCACCTCAGCGTCAGTCATGCGCCCGGGACCTGCCTTCGCCACCGGTGTTCTTCCTGATATCTACAGATTTCACCCCTACACCAGGAATTCCGGTCCCGCTTCGCTGACTCAAGCCATGCAGTATCGGGCGCAGCGACGGGGTTGAGCCCCGTCATTTCACGCCCGACTTACCTGACCGCCTACATGCCCTTTACGCCCAATAATTCCGAACAACGCTCGCACCTTACGTGTTACCGCGGCTGCTGGCACGTAATTAGCCGGTGCTTGTTCTCGCCCTACAGTCAATCCGCCGCCATTCCCTGCGGCGTTCTTTCCTCAGGCGCCAAAGGACTCTGCAACCTTCCGGCCTTCATCGTCCACGCGGCGTCGCTCCGTCA…
OTU359_Prevotella	Prevotella loescheii strain NCTC 11321	CTGTTCGATACCCGCGCTTTCGAGCATGAGCGTCAGTAACGCAACAGCCAGCTGCCTTCGCAATCGGAGTTCCTCGTGATATCTAAGCATTTCACCGCTACACCACGAATTCCGCCGGCTTCCCACGCACTCAAGCCTCCCAGTTCGCGACGCAGTGCCATGGTTGAGCCACGGCATTTCACGTCACGCTTAAAAGGCGGCCTGCGCTCCCTTTAAACCCAATAAATCCGGATAACGCCCGGACCTTCCGTATTACCGCGGCTGCTGGCACGGAATTAGCCGGTCCTTATTCATGCGGTACCTGCAATACACCAACACGTGGCGCACGTTATCCCCGCATAAAAGCAGTTTACAACCCATAGGGCCGTCGTCCTGCACGCTACTTGGCTGGTTCAGGCT…
OTU360_Bacteroidetes_unclassified	Williamwhitmania taraxaci strain A7P-90m	CTGTTCTATCCCCACGCTTTCGTGCCTCAGCGTCAGTAACGGCCTCGGCGGATGCCTTCGCAATCGGTGTTCTGAGTGATATCTATGCATTTCACCGCTACACCACTCATTCCTCCGCCGGCGTCCGTACTCCAGCCCCACAGTATCAACGGCACCCTCCGGGTTGGGCCCGGACATTTCACCGCCGACTTGGGGGGCCGCCTACGCACCCTTTATACCCAATGAATCCGGATAACGCTCGCATCCTCCGTATTACCGCGGCTGCTGGCACGGAGTTAGCCGATGCTTATTCCGCGCGTACTCTCATCGGAGGGACGACCCCCCCTTATTGCTCCGCGCGAAAAGCAGTTCACGACCCGTAGGGCCTCATTCCTGCACGCGGCATGGCTGGTTCAGGCT…
OTU361_Prevotella	Prevotella micans strain JCM 16134	CTGTTCGATACCCGCGCTTTCGAGCTTTAGCGTCAGTAATGTGCTTGTCAGCTGCCTTCGCAATCGGAGTTCTTCGTGATATCTAAGCATTTCACCGCTACACCACGAATTCCGCCAACATCGCACACACTCAAGAATACCAGTTCGCGCTGCAGTTCCAAGGTTGAGCCTCAGTATTTCACAACACGCTTAATATCCCGCCTGCGCTCCCTTTAAACCCAATAAATCCGGATAACGCCCGGACCTTCCGTATTACCGCGGCTGCTGGCACGGAATTAGCCGGTCCTTATTCATCTGGTACCTGCAAAACACTACACGTAGTGCCCTTTATCCCCAGATAAAAGCAGTTTACAACCCATAGGGCAGTCTTCCTGCACGCTACTTGGCTGGTTCAGGCTC…
OTU362_Ruminococcus	Ruminococcus champanellensis 18P13 = JCM 17042 16S	CTGTTTGCTCCCCACGCTTTCGAGCCTCAGCGTCAGTTAAAGCCCAGTAAGCCGCCTTCGCCACCGATGTTCCTCCTGATATCTACGCATTTCACCGCTACACCAGGAATTCCGCTTACCTCTACTTCACTCAAGAACCACAGTTTCAAATGCACGTTACAGGTTGAGCCCGTAAATTTCACATCTGACTTGCAGTCCCGCCTGCGCTCCCTTTACACCCAGTAATTCCGGACAACGCTCGCTCCCTACGTATTACCGCGGCTGCTGGCACGTAGTTAGCCGGAGCTTTTTCTTCAGGTACCGTCATTATCGTCCCTGATAAAAGGAGTTTACAATCCGAAAACCTTCTTCCTCCACGCGGCATCGCTGCATCAGGGTTTCCCCCATTGTGCAATATCC…
OTU363_Firmicutes_unclassified	Desulfotomaculum nigrificans strain NCIMB 8395 16S	CTGTTTGCTCCCCACACTTTCGCGCCTCAGCGTCAGTTGCAGTCCAGTTACCCGCCTTCGCCACTGGTGTTCCTCCCGATCTCTACGCATTTCACCGCTACACCGGGAATTCCGATAACCTCTCCTGCACTCAAGCTGAGCAGTATCCAAAGCAATTCCCATCTTGAAAACAGGACTTTCACTCCAGACTTACTCGGCCGCCTACGCGCCCTTTACGCCCAATCATTCCGGACAACGCTCGCCCCCTACGTATTACCGCGGCTGCTGGCACGTAGTTAGCCGGGGCTTCCTCCTATACTACCGTCATTATCTTCATATAGGACAGAAGTTTACGATCCGAAAACCTTCTTCCTTCACGCGGCGTTGCTGGGTCAGGCTTTCGCCCATTGCCCAATATTC…
OTU364_Ruminococcaceae_unclassified	Intestinimonas butyriciproducens strain SRB-521-5-	CTGTTTGCTCCCCACGCTTTCGTGTCTCAGCGTCAGTAATCGTCCAGTAACCCGCCTTCGCCACCGGTGTTCCTCCTGATATCTACGCATTTCACCGCTACACCAGGAATTCCGGTTACCTCTCCGACCCTCAAGAATCACAGTTTCAAATGCAGGTTATGGGTTGAGCCCATAATTTTCACATCTGACTTGCAATCCCGCCTACACACCCTTTACACCCAGTAAATCCGGATAACGCTCGCCACCTACGTATTACCGCGGCTGCTGGCACGTAGTTAGCCGTGGCTTATTCATGTAGTACCGTCATTTCTTCGTCCTACATAAAAGAAGTTTACAATCCGAAGACCGTCTTCCTTCACGCGGCGTCGCTGGGTCAGGCTTTCGCCCATTGCCCAATAT…
OTU365_Neisseriaceae_unclassified	Neisseria wadsworthii 9715 strain WC 05-9715	CTGTTTGCTACCCACGCTTTCGAGCATGAACGTCAGTGTTATCCCAGGGGGCTGCCTTCGCCATCGGTATTCCTCCACATCTCTACGCATTTCACTGCTACACGTGGAATTCTACCCCCCTCTGACACACTCTAGTCTCCCAGTTCAGAACGCAGTTCCCAGGTTAAGCCCGGGGATTTCACATCCTGCTTAAAAAACCGTCTGCGCTCGCTTTACGCCCAGTAATTCCGATTAACGCTCGCACCCTACGTATTACCGCGGCTGCTGGCACGTAGTTAGCCGGTGCTTATTCTTCAGGTACCGTCATCACACAATGGTATTAACACCGTGCTTTTCTTCCCTGACAAAAGTACTTTACAACCCGAAGGCCTTCTTCATACACGCGGCATGGCTGGATCA…
OTU366_Bacteroidetes_unclassified	Lishizhenia tianjinensis strain H6	CTGTTCGATACCCACGCTTTCGTGCCTCAACGTCAGTGCCCCGTCACGGGATGCCTCCGCTATCGGTGTTCTGCGACATATCTAAGCATTTCACCGCTACTTGTCGCATTCCTCCCGCGCCCACGACACTCCAGCCCGACAGTATCAACGGCAATTTCTTGGTTGAGCCAGGAAATTTCACCGCTGACTTACCAGACAGTCTGCGCACCCTTTAAACCCAATAAATCCGGATAACGCTTGCACCCCCCGTATTACCGCGGCTGCTGGCACGGAGTTAGCCGGTGCTTATTCTTCCGGTACCGTCACTTGATTACACGTAATCATGCTCGTCCCGAACAAAAGCAGTTCTCGACCCGTAGGGCCTCCTTCCTGCACGCGGCATGGCTGGTTCAGAGTTTC…
OTU367_Bacteroidetes_unclassified	Capnocytophaga cynodegmi DSM 19736 strain E6447 16	CTGTTTGATCCCCACGCTTTCGTGCCTCAGCGTCAATCACCCCTTCGTGAGATGCCTTCGCAATCGGTGTTCTGTGTGATCTCTATGCATTTCACCGCTACACCACACATTCCTCCCACGGCAGGGGCATTCCAGAACTCCAGTTCGCGAGGCAGTTCCCAGGTTGAGCCCGGGCATTTCACCTCACGCTTAAAGCTCCGCCTACGCACCCTTTAAACCCAATAAATCCGGATAACGCTTGCATCCTCCGTATTACCGCGGCTGCTGGCACGGAGTTAGCCGATGCTTATTCGCTGGGTACTCTCATCAGTGGACGCGTCCACCTTATTGCTCCCCAACAAAAGCGGTTTACAACCCATAGGGCCGTCCTCCCGCACGCGGCATGGCTGGTTCAGCCTC…
OTU368_Bacteroidetes_unclassified	Porphyromonas pogonae strain MI 10-1288	CTGTTCGATCCCCACGCTTTCGTGCCTCAGCGTCAGTCGCGCCTTCGCGGGATGCCTTCGCAATCGGTGTTCTGAGTGATATCTATGCATTTCACCGCTACACCACTCATTCCTCCCGCGGCAAGCGTACTCCAGCTATACAGTTCCCGAGGCAGGTCAGGGGTTGGGCCCCTGAATTTCACCCCGGGCTTACATAGCCGCCTACGCACCCTTTAAACCCAATGATTCCGGATAACGCTCGCATCCTCCGTATTACCGCGGCTGCTGGCACGGAGTTAGCCGATGCTTATTCGCAGTGTACTCTCATCGGTTGTCTCGACAACCTTATTGCTCCACTGCAAAAGCGGTTCACAATCCATAGGACCTACTTCCCGCACGCGGCATGGCTGGTTCAGGCTT…
OTU369_Lachnospiraceae_unclassified	Pseudobutyrivibrio ruminis strain DSM 9787	CTGTTTGCTCCCCACGCTTTCGAGCCTCAGCGTCAGTAATCGTCCAGTAAGCCGCCTTCGCCACTGGTGTTCCTCCTAATATCTACGCATTTCACCGCTACACTAGGAATTCCACTTACCCCTCCGACACTCTAGTGATCCAGTTTCCAATGCAATACCGGGGTTGAGCCCCGGGCTTTCACATCAGACTTAAACCACCGCCTACGCTCCCTTTACACCCAGTAAATCCGGATAACGCTTGCTCCATACGTATTACCGCGGCTGCTGGCACGTATTTAGCCGGAGCTTCTTAGTCAGGTACCGTCATTTTTCTTCCCTGCTGATAGAACTTTACATACCGAAATACTTCTTCGTTCACGCGGCGTCGCTGCATCAGGCTTTCGCCCATTGTGCAATATT…
OTU370_Clostridiales_unclassified	Alkalibacter saccharofermentans strain Z-79820 16S	CTGTTTGCTCCCCACGCTTTCGTGTCTCAGCGTCAGTATCGTTCCAGCAAGCCGCCTTCGCCACTGGTGTTCCTCCTAATATCTACGCATTCCACCGCTACACTAGGAATTCCACTTGCCTCTCCCGAACTCAAGTCTAGCAGTATCAAATGCAGTTCCGTAGTTGAGCTACGGGCTTTCACATTTGACTTACCAAACCGCCTACGCACCCTTTACGCCCAGTCAATCCGGACAACGCTTGCCCCCTACGTATTACCGCGGCTGCTGGCACGTAGTTAGCCGGGGCTTACTCATCGGGTACCGTCACTATCTTCTTCCCCGATAACAGAAGTTTACAATCCGAAGACCTTCTTCCTTCACGCGGCGTTGCTGGGTCAGAGTTGCCTCCATTGCCCAATA…
OTU371_Sphaerochaeta	Sphaerochaeta pleomorpha strain Grapes	CTGTTTGCTCCCCGCACCTTCGCGCCTCAGCGTCAGTCAGTCGCCAGATGCCTGCCTTCGCCATTGGTGTTCTTCCAGATATCTACAGATTTCACCCCTACACCTGGAATTCCGGCATCCCCTCGTTGACTCAAGCCACACAGTTTCCAGCGCATGATCATGTTAAGCATGACCATTTTACACCAGACTTACATGGCCGCCTGCGCGCCCTTTACGCCCAATGATTCCGAACAACGCTCGCCCCCTACGTGTTACCGCGGCTGCTGGCACGTAGTTAGCCGGGGCTTATTCCTGAATTCACGTCATCTGAGGACCATTCCCTGTCCCCGTTATTCTCCCTTCAGAAAAGGACTTTACAACCTCACGGCCTTCATCGTCCACGCGGCGTCGCTCCATCAG…
OTU372_Bacteria_unclassified	Desulfohalotomaculum halophilum strain SEBR 3139 1	CTGTTCGCTCCCCACGCTTTCGCGCCTCAGCGTCAGTTACAGCCCAGTAAGCCGCCTTCGCCACTGGTGTTCTTCCCAATCTCTACGCATTTCACCGCTACACTGGGAATTCCGCTTACCTCTTCTGCACTCTAGCCCGACAGTATTAAAAGCACGTCCATCCTTGAAAAATGGAATTTCACTCCTAACTTACCAGGCCGCCTACGCGCCCTTTACGCCCAGTCATTCCGGACAACGCTCGCCCCCTACGTATTACCGCGGCTGCTGGCACGTAGTTAGCCGGGGCTTCCTTGTGGACTACCGTCACTTCCTTCGTCACCCACAACAGAGGTTTACAATCCGAAAACCTTCTTCCCTCACGCGGCGTTGCTGGGTCAGGCTTTCGCCCATTGCCCAATA…
OTU373_Clostridiales_unclassified	Aminipila butyrica strain FH042	CTGTTTGCTCCCCACGCTTTCGTACCTCAGCGTCAGTTACTGTCCAGAAAGTCGCCTTCGCCACTGGTGTTCCTCCTAATATCTACGCATTTCACCGCTACACTAGGAATTCCACTTTCCCCTCCAGCACTCAAGTCCTGCAGTTCGAAAGGCTTACCGGAGTTAAGCCCCGGGCTTTCACCTCACGCTTACAGAACCGCCTACGTACTCTTTACGCCCAATAATTCCGGATAACGCTCGCCCCCTACGTATTACCGCGGCTGCTGGCACGTAGTTAGCCGGGGCTTCCTCCTCAGGTACCGTCACTTCTTCGTTCCTGAGGACAGAGCTTTACGATCCGAAGACCTTCTTCGCTCACGCGGCGTTGCTGCATCAGGCTTGCGCCCATTGTGCAATATT…
OTU374_Veillonella	Veillonella tobetsuensis strain JCM 17976	CCGTTCGCTCCCCTGGCTTTCGCGCCTCAGCGTCAGTTTTCGTCCAGAAAGTCGCCTTCGCCACTGGTGTTCTTCCTAATATCTACGCATTTCACCGCTACACTAGGAATTCCACTTTCCTCTCCGATACTCTAGATCAGCAGTTTCCATCCCATCACGGGGTTAAGCCCCGAACTTTTAAGACAGACTGACTGATCCGCCTGCGCGCGCTTTACGCCCAATAATTCCGGACAACGCTTGCCACCTACGTATTACCGCGGCTGCTGGCACGTAGTTAGCCGTGGCTTTCTATTCCGGTACCGTCAATCCTTCTAACTATTCGCAAGAAGGCCTTTCGTCCCGATTAACAGAGCTTTACAACCCGAAGGCCGTCATCACTCACGCGGCGTTGCTCCGTCA…
OTU375_Ruminococcaceae_unclassified	Flintibacter butyricus strain BLS21	CTGTTTGCTCCCCACGCTTTCGCGCCTCAGCGTCAGTTGCTGTCCAGCAGACCGCCTTCGCCACTGGTGTTCCTCCTAATATCTACGCATTTCACCGCTACACTAGGAATTCCGTCTGCCTCTCCAGTACTCAAGAACTACAGTTTCAAATGCAGGCCATGAGTTGAGCCCATGGTTTTCACATCTGACTTGCAATCCCGCCTACACGCCCTTTACACCCAGTAAATCCGGATAACGCTTGCCACCTACGTATTACCGCGGCTGCTGGCACGTAGTTAGCCGTGGCTTATTCATCAGGTACCGTCACTTGCTTCGTCCCTGATAAAAGAAGTTTACAACCCGAAAGCCTTCTTCCTTCACGCGGCGTTGCTGGGTCAGGCTTGCGCCCATTGCCCAATA…
OTU376_Methanobrevibacter	Methanobrevibacter olleyae strain KM1H5-1P	CGGTTCGCGCCCCTAGCTTTCGTCCCTCACCGTCAGGTTCGTTCCAGTTAGCCGCCTTCGCCACAGGTGGTCCTCCCAGGATTACAGAATTTCACCTCTACCCTGGGAGTACCGCTAACCTCTCCCGACCTCAAGTTCAACAGTATCACCAGCAATTCCCACAGTTAAGCTACAGGATTTCACCAGTGACTTATCAAACCGGCTACGAACGCTTTAGGCCCAATAAAAACAGCTACCACTAGAGCTGCCGGTGTTACCGCGGCGGCTGGCACCGGTCTTGCCCAGCTCTTATTCCAAAAGCTTTTTACACTTAAGAAAAGCCATCCCGTTAAGAATGGCACTTGGGATCCCCCCGTCGCGATTTCTCACATTGCGGAGGTTTCGCGC
OTU377_Ruminococcaceae_unclassified	Hungateiclostridium aldrichii strain P-1	CTGTTTGCTCCCCACACTTTCGCTCCTCAGCGTCAGTTAATGTCCAGCAGGCCGCCTTCGCCACTGGTGTTCTTCCCAATATCTATGCATTTTACCGCTACACTGGGAATTCCGCCTGCCTCTCCATCACTCAAGACTTACAGTTTCAAATGCAGCCCCGAAGTTGAGCCTCGGTATTTCACATCTGACTTGCAAGCCCGCCTACTCGCCCTTTACACCCAGTAAATCCGGACAACGCTCGCCACCTACGTATTACCGCGGCTGCTGGCACGTAGTTAGCCGTGGCTTATTCATGAGGTACCGTCACTATCGTCCCTCATAAAAGAAGTTTACAATCCGAAAACCTTCATCCTTCACGCGGCGTCGCTAGGTCAGGGTTTCCCCCATTGCCTAATATTC…
OTU378_Clostridiales_unclassified	Hespellia porcina strain PC80	CTGTTTGCTCCCCACACTTTCGCGCCTCAACGTCAGTTTTGGTCCAGAAAGCCGCCTTCGCCACTGGTGTTCCTCCTAATATCTACGCATTTCACCGCTACACTAGGAATTCCGCTTTCCTCTCCCATACTCAAGTTAAACAGTTTTAGTTGCAATTCCTAAGTTGAGCCCAGGGATTTCACAACTAACTTGCTATACCGTCTACGCGCCCTTTACACCCAATAAATCCGGATAACGCTCGCTCCCTACGTATTACCGCGGCTGCTGGCACGTAGTTTGCCGGAGCTTCCTCCACAGGTACTGTCATTTTTCTTCCCTGTCGACAACAGTTTACAATCCAAAGACCTTCTTCCTGTACGCGGCGTCACTGCATCAGAGTTTCCTCCATTGTGCAATATT…
OTU379_Ruminococcaceae_unclassified	Ruminiclostridium cellulolyticum H10	CTGTTTGCTCCCCACACTTTCGCGCCTCAGCGTCAGTTACAGTCCAGATAGCCGCCTTCGCCACTGGTGTTCCTCCTAATCTCTACGCATTTCACCGCTACACTAGGAATTCCGCTATCCTCTCCTGCACTCAAGACACCCAGTTTCAAACGCAGCCCCGGAGTTGAGCCCCGGTATTTCACGTCTGACTTAGGCACCCGCCTACACGCCCTTTACACCCAGTAAATCCGGACAACGCTTGCCACCTACGTATTACCGCGGCTGCTGGCACGTAGTTAGCCGTGGCTTTTGTTCAGGTACCGTCATTTTTTTCTTCCCTGCTTGCTGAAGTTTACAATCCGAAAACCGTCATCCTTCACGCGGTATTGCTGCGTCAGGGTTGCCCCCATTGCGCAATAT…
OTU380_Bacteroides	Bacteroides thetaiotaomicron strain VPI-5482	CTGTTTGATACCCACACTTTCGAGCATCAGTGTCAGTTGCAGTCCAGTGAGCTGCCTTCGCAATCGGAGTTCTTCGTGATATCTAAGCATTTCACCGCTACACCACGAATTCCGCCCACCTCTACTGTACTCAAGACAGCCAGTATCAACTGCAATTTTACGGTTGAGCCGCAAACTTTCACAACTGACTTAACTGTCCACCTACGCTCCCTTTAAACCCAATAAATCCGGATAACGCTCGGATCCTCCGTATTACCGCGGCTGCTGGCACGGAGTTAGCCGATCCTTATTCATATGGTACATACAAAATTCCACACGTGGAAAACTTTATTCCCATATAAAAGAAGTTTACAACCCATAGGGCAGTCATCCTTCACGCTACTTGGCTGGTTCAGGCCT…
OTU381_Prevotellaceae_unclassified	Prevotella buccalis strain JCM 12246	CTGTTCGATACCCGCACCTTCGAGCCTCAGCGTCAGTCAACGGCTTGCGCGCTGCCTTCGCAATCGGAGTTCTTCGTGATATCTAAGCATTTCACCGCTACACCACGAATTCCGCGCACATCGCCGCAACTCAAGGCAGCCAGTTCGCGACGCAACTCCCCGGTTGGGCCGGGACATTTCACGTCACGCTTAACCACCCGCCTGCGCTCCCTTTAAACCCAATAAATCCGGATAACGCCCGGACCTTCCGTATTACCGCGGCTGCTGGCACGGAATTAGCCGGTCCTTATTCATGCGGTACCTGCAAAATGCCACAAGTGGCACACTTTATCCCCGCATAAAAGCAGTTTACAACCCATAGGGCCGTCGTCCTGCACGCTACTTGGCTGGTTCAGCCTC…
OTU382_Prevotellaceae_unclassified	Prevotella micans strain JCM 16134	CTGTTTGATACCCGCACTTTCGAGCCTCAGCGTCAGTAAAGCACCCGTCACCTGCCTTCGCAATCGGAGTTCTTCGTGATATCTAAGCATTTCACCGCTACACCACGAATTCCAGCAACGTTGCACCTACTCAAGACTTCCAGTTCGAACTGCAATTCCGAGGTTGAGCCCCGAACTTTCACAGCTCGCTTAAAAATCAGCCTACGCTCCCTTTAAACCCAATAAATCCGGATAACGCCCGAACCTTCCGTATTACCGCGGCTGCTGGCACGGAATTAGCCGGTCCTTATTCATGCAATACTTGCAATAAACTACACGTAGCTCACTTTACTCTTGCATAAAAGCAGTTTACAACCTGTAAGGCAGTCGTCCTGCACGCTACTTGGCTGGTTCAGCCTC…
OTU383_Bacteria_unclassified	Holdemania filiformis strain J1-31B-1	CTATTTGCTCCCCACGCTTTCGTGACTGAGCGTCAGTGCAGTGCTGGTAAACCGCCTTCGCCACTGGTGTTCTTCCATATATCTACGCATTTCACCGCTACACATGGAGTTCCGTTTACCTCTCACGCACTCTAGCTTGGCAGTTTCCAAGGCTATATGGGGTTGAGCCCCACGCTTTCACCTCAGACTTACCATGCCGCCTGCTCACTCTTTACGCCCAATAATTCCGGATAACGCTCGTGACCTACGTATTACCGCGGCTGCTGGCACGTAGTTAGCCGTCACTTTCTGGCGAGGTACCGTCAAGCCGGGCCCATTTCCTGACCCAGTAATTCGTCCCTCGTAACAGAGCTTTACAATCCGAAGACCTTCATCACTCACGCGGCGTTGCTCGGTCAG…
OTU384_Prevotellaceae_unclassified	Prevotella copri DSM 18205 strain JCM 13464	CTGTTTGATACCCACACTTTCGAGCCTCAGCGTCAGTTGCGCCCCCGGCACCTGCCTTCGCGATCGGAGTTCTTCGTGATATCTAAGCATTTCACCGCTACACCACGAATTCCAGCGCCGCTGTGCGCACTCAAGTAAAACAGTTTCAACTGCAGTCGCGACGTTGAGCGACGCAATTTCACAGCTGACTTATCCTACCGCCTACGCTCCCTTTAAACCCAATAAATCCGGATAACGCCCGGACCTTCCGTATTACCGCGGCTGCTGGCACGGAATTAGCCGGTCCTTATTCATGCGATACTTGCAATATGCCACACGTGGCACACTTTACCCTCGCATAAAAGCAGTTTACAACCTGTAAGGCCGTCATCCTGCACGCTACTTGGCTGGTTCAGTCTT…
OTU385_Moraxella	Moraxella ovis strain 199/55	CTGTTTGCTACCCACGCTTTCGCACCTCAGTGTCAGTATGATGCCAGGAAGCTGCCTTCGCCATCGGTATTCCTCCAGATCTCTACGCATTTCACCGCTACACCTGGAATTCTACTTCCCTCTCACCTACTCCAGTTTGCCAGTATCAGATGCAGTTCCTAGGTTGAGCCCAGGGATTTCACATCTGACTTAACAAACCACCTACGCGCGCTTTACGCCCAGTAATTCCGATTAACGCTTGCACCCTCTGTATTACCGCGGCTGCTGGCACAGAGTTAGCCGGTGCTTATTCTGTGGGTAACGTCAGGGCTTATGGGTATTAACCACAAGCTTTTCCTCCCCACTTAAAGTGCTTTACAACCAAAAGGCCTTCTTCACACACGCGGCATGGCTGGATCA…
OTU386_Moryella	Moryella indoligenes strain AIP 220.04	CTGTTTGCTCCCCACGCCTTCGAGCCTCAACGTCAGTTTTCGTCCAGTAAGCCGCCTTCGCCACCGGTGTTCTTCCCAATATCTACGCATTTCACCGCTACACTGGGAATTCCGCTTACCTCTCCGATACTCTAGTCCTGCAGTTTCCAAAGCAGTCCCGCAGTTGAGCCGCGGGCTTTCACTTCAGACTTGTAAAACCGTCTGCGCTCCCTTTACACCCAGTAAATCCGGATAACGCTTGCCCCCTACGTATTACCGCGGCTGCTGGCACGTAGTTAGCCGGGGCTTCTTACTCAGGTACCGTCATCTTCTTCCCTGCTGATAGAGCTTTACATACCGAAATACTTCTTCACTCACGCGGCGTCGCTGCATCAGGGTTCCCCCCATTGTGCAATATTC…
OTU387_Bacteroidetes_unclassified	Galbibacter mesophilus strain NBRC 101624	CTGTTTGATCCCCACGCTTTCGTGCCTCAGCGTCAGTGTCGGATTCGTGAGATGCCTTCGCAATCGGTGTTCTGAGTAATATCTATGCATTTCACCGCTACACTACTCATTCCTCCCACGGCATCCGAACTCCAGCGCGCCAGTATCAAGGGCAGTTCCGGGGTTGGGCCCCGGGCTTTCACCCCTGACTTGACGCACAGCCTACGCACCCTTTAAACCCAATAAATCCGGATAACGCTTGCATCCTCCGTATTACCGCGGCTGCTGGCACGGAGTTAGCCGATGCTTATTCGACGCATACTCTCATCGGACCACACGTGGCCCTTATTGCTCTGCGTCAAAAGAAGTTTACGACCCATAGGGCCTTATTCCTTCACGCGGCATGGCTGGTTCAGGCTT…
OTU388_Porphyromonadaceae_unclassified	Barnesiella intestinihominis strain JCM 15079	CTGTTCGATACCCACGCTTTCGTGCCTCAGCGTCAGACGGGTGCTCGGAAGCTGCCTTCGCAATCGGGGTTCTGCGTGATATCTATGCATTTCACCGCTACACCACGCATTCCGCCTCCGTCGCACCTGCTCAAGCACCCCAGTTTCAACGGCGGCACCGGGTTGAGCCCGGAACTTTGACCGCTGACTTGGAGCGCCGCCTGCGCACCCTTTAAACCCAATGAATCCGGATAACGCTCGCATCCTCCGTATTACCGCGGCTGCTGGCACGGAGTTAGCCGATGCTTATTCTCCGGGTACTCTCAATACGGCACGCGTGCCGCACGTTACTCCCCGGCTAAAGCGGTTTACAACCCGTAGGGCCGTCTTCCCGCACGCGACTTGGCTGGTTCAGGCCTG…
OTU389_Bacteroidetes_unclassified	Parapedobacter soli strain DCY14	CTGTTTGATCCCCACGCTTTCGTGCCTCAGCGTCAGTGTCGGATTCGTGAGATGCCTTCGCAATCGGTGTTCTGGGCAATATCTATGCATTTCACCGCTACACTGCCCATTCCTCCCACGGCATCCGAACTCCAGATACGCAGTATCAAAGGCAGTTCCGAGGTTGAGCCTCGGTATTTCACCCCTGACTTACGCATCCGCCTACGCACCCTTTAAACCCAATAAATCCGGATAACGCTTGCATCCTCCGTATTACCGCGGCTGCTGGCACGGAGTTAGCCGATGCTTATTCGACGAGTACTCTCATCGGACGTCACGACGCCCTTATTGCTCCCCGTCAAAAGAAGTTTACGACCCATAGGGCCTTATTCCTTCACGCGGCATGGCTGGTTCAGGCTT…
OTU390_Bacteria_unclassified	Hungateiclostridium thermocellum strain ATCC 27405	CTGTTTGCTCCCCACACTTTCGTGCCTCAGCGTCAGTTACAGTCCAAAAAGTCGCCTTCGCCTCTGGTGTTCCTCCTAATATCTACGCATTCCACCGCTACACTAGGAATTCCACTTTTCTCTACTGCACTCCAGTCATACAGTCTTAAAAGCAGCACCCGAGTTAAGCCCGGGGATTTCACTTTTAACTTGTATAACCGCCTACACACCCTTTACGCCCAGTCATTCCGGACAACGCTCGCCCCCTATGTATTACCGCGGCTGCTGGCACATAGTTAGCCGGGGCTTATTCATTGACTAATATCACTTTCTTTATCATCAATAAAAGAACTTTACAACCCGAAGGCCTTCTTCATTCACGCGGCATTGCTGGGTAAGAGTTTCCTCCATTGCCCAATA…
OTU391_Lachnospiraceae_unclassified	Lachnoclostridium pacaense strain Marseille-P3100	CTGTTTGCTCCCCACGCTTTCGAGCCTGAACGTCAGTTACTGTCCAGTAAGCCGCCTTCGCCACTGGTGTTCTTCCTAATATCTACGCATTTCACCGCTACACTAGGAATTCCGCTTACCTCTCCAGCACTCTAGCCATACAGTTTCCAAAGCAGTTCCCAGGTTGAGCCCGGGTATTTCACTTCAGACTTGCATCGCCGTCTACGCTCCCTTTACACCCAGTAAATCCGGATAACGCTTGCCCCCTACGTATTACCGCGGCTGCTGGCACGTAGTTAGCCGGGGCTTCTTAGTCAGGTACCGTCATTTTCTTCCCTGCTGATAGAGCTTTACATACCGAAATACTTCTTCACTCACGCGGCGTCGCTGCATCAGAGTTTCCTCCATTGTGCAATATCC…
OTU392_Bilophila	Desulfovibrio simplex strain JCM 16812	CTGTTTGCTACCCACGCTTTCGCACCTCAGCGTCAGTTACCGTCCAGGTGGCCGCCTTCGCCACCGGTGTTCCTCCAGATATCTACGGATTTCACTCCTACACCTGGAATTCCGCCACCCTCTCCGGTACTCAAGCCTGGCAGTATCAAAGGCAGTTCCACAGTTGGGCTGTGGGATTTCACCCCTGACTTACCAAGCCGCCTACGTGCGCTTTACGCCCAGTGATTCCGATTAACGCTTGCACCCTCCGTATTACCGCGGCTGCTGGCACGGAGTTAGCCGGTGCTTCCTTTGGGGGTACCGTCAAGCCCTCGCATTATTCACACGAGGGGGTTTCTTCCCCCCTGACAGAGGTTTACGATCCGAGAACCTTCATCCCTCACGCGGCGTCGCTGCGTC…
OTU393_Sphaerochaeta	Sphaerochaeta globosa strain Buddy	CTGTTTGCTCCCCGCACCTTCGCGCCTCAGCGTCAGTCAGTCGCCAGATGCCTGCCTTCGCCATCGGTGTTCTTCCAGATATCTACAGATTTCACCCCTACACCTGGAATTCCGGCATCCCCTCGTTGACTCTAGCCCGACAGTTTCCAGCGCATGATCGTGTTGAGCACGACCATTTTACACCAGACTTACCGGGCCGCCTGCGCGCCCTTTACGCCCAATGATTCCGAACAACGCTCGCCCCCTACGTGTTACCGCGGCTGCTGGCACGTAGTTAGCCGGGGCTTATTCCTCGATTCATGTCATCCACACCCCATTCCCTGGATGTGTTGTTCCCCCTCAAGAAAAGCGCTTTACAACCTCACGGCCTTCATCGCGCACGCGGCGTCGCTCCATCAG…
OTU394_Streptococcus	Streptococcus sinensis strain HKU4	CTGTTTGCTCCCCACGCTTTCGAGCCTCAGCGTCAGTTACAGACCAGAGAGCCGCTTTCGCCACCGGTGTTCCTCCATATATCTACGCATTTCACCGCTACACATGGAATTCCACTCTCCCCTTCTGCACTCAAGTTAAACAGTTTCCAAAGCGTACTATGGTTAAGCCACAGCCTTTAACTTCAGACTTATCTAACCGCCTGCGCTCGCTTTACGCCCAATAAATCCGGATAACGCTCGGGACCTACGTATTACCGCGGCTGCTGGCACGTAGTTAGCCGTCCCTTTCTGGTAAGTTACCGTCACAGTGTGAACTTTCCACTCTCACACTCGTTCTTCTCTTACAACAGAGCTTTACGATCCGAAAACCTTCTTCACTCACGCGGCGTTGCTCGGTCA…
OTU395_Ruminococcaceae_unclassified	Ethanoligenens harbinense YUAN-3	CTGTTTGCTCCCCACGCTTTCGGGCCTCAGCGTCAGTTAGAGCCCAGCAAGCCGCCTTCGCCACTGGTGTTCCTCCGAATATCTACGCATTTCACCGCTACACTCGGAATTCCGCTTGCCTCTACTCCACTCAAGAAAACCAGTTTTGGATGCAGCTCCGGAGTTGAGCCCCGGTATTTCACATCCAACTTAGCTTCCCGCCTGCGCCCCCTTTACACCCAGTAAATCCGGACAACGCTTGCCACCTACGTATTACCGCGGCTGCTGGCACGTAGTTAGCCGTGGCTTCCTTCTTGGGTACCGTCATTTGTTTCTTCCCCAAGGACAGCGGTTTACAACCCGAAGGCCGTCTTCCCGCACGCGGCGTTGCTGCATCAGGCTTGCGCCCATTGTGCAATA…
OTU396_Proteobacteria_unclassified	Pelobacter propionicus strain DSM 2379	CTGTTTGCTACCCACGCTTTCGCGTCTCAGCGTCAATATCGGTCCAGATCGTCGCCTTCGCCACGAGTGTTCCTCCTGATCTCTACGAATTTCACCTCTACACCAGGAATTCCACGATCCTCTCCCGTATTCGAGTCCCGCAGTCTTGAACGCACGTCCTGGGTTAAGCCCAGGGATTTCACATTCAACTTGCGGTGACCGCCTGCACGCCCTTTACGCCCAGTAATTCCGAACAACGCTTACACCCCCCGTATTGCCGCGGCTGCTGGCACGGAGTTAGCCGGTGTTTTCTTTAAGGGTACCATCAATCACCTGGCCTGTTGGACCAAATGCCATTTTTCCCCTTAGACAGAGCTTTACAACCCGAGGGCCTTCATCACTCACGCGGCATGGCTGCGT…
OTU397_Bacteroidetes_unclassified	Gangjinia marincola strain GJ16	CTGTTCGATACCCGCACTTTCGTGCATCAGCGTCAATCGGTGGTTCGTCAGCTGCTTTCGCAATCGGTGTTCTGTGTAATATCTAAGCATTTCACCGCTACACTTCACATTCCGCCAACGGCACCACTATTCAAGAAAGACAGTTTCCATGGCACGATCCAGGTTAGGCCCGGACTTTTCACCACAGACTTGACTTCCCGCCTACGCACCCTTTAAACCCAATAAATCCGGATAACGCTTGCATCCTCCGTATTACCGCGGCTGCTGGCACGGAGTTAGCCGATGCTTATTCACAGAGTACTCTCGTCGGTCCACACGTGGACCTTATTGCTCCCCTGCAAAAGCGGTTTACAACCCATAGGGCCGTCATCCCGCACGCGGCATGGCTGGATCAGATTT…
OTU398_Ruminococcaceae_unclassified	Flintibacter butyricus strain BLS21	CTGTTTGCTCCCCACGCTTTCGCGCCTCAGCGTCAGTTATCGTCCAGTTGACCGCCTTCGCCACTGGTGTTCCTCCTAATATCTACGCATTTCACCGCTACACTAGGAATTCCGTCAACCTCTCCGACACTCAAGAAACGCAGTTTCAAGTGCAGTTTACAGGTTGAGCCTGTAGATTACACACCTGACTTGCATTCCCGCCTACGCGCCCTTTACACCCAGTAAATCCGGATAACGCTCGCCACCTACGTATTACCGCGGCTGCTGGCACGTAGTTAGCCGTGGCTTATTCAACAGGTACCGTCACTTCTTCGTCCCTGTTAAAAGAAGTTTACAACCCGAAGGCCTTCTTCCTTCACGCGGCGTTGCTGGGTCAGGCTTTCGCCCATTGCCCAATAT…
OTU399_Treponema	Treponema bryantii strain RUS-1	CTGTTTGCTCCCCGCACCTTCGCGCCTCAGCGTCAGTTATCTGCTAGCAGCCTGCCTTCGCCATTGGTGTTCTTCCAGATATCTACAGATTTCACCCCTACACCTGGAATTCCGGCTGCTCCTCAGTAACTCAAGCCTCGCAGTTTCCAACGCAGTCCGGGGGTTGAGCCCCCGCCTTTCACATCAGACTTGCATGACCGCCTACACGCCCTTTACGCCCAATAATTCCGAACAACGCTCGAGGCTTACGTGTTACCGCGGCTGCTGGCACGTAATTAGCCGCCTCTTATTCATATGCTACAGTCACCACAAAGGCTTTCCACTCCTCTGCTTATTCTCCACATATAAAAGGACTTTACAACCTTCCGGCCTTCCTCGTCCACGCGGCGTCGCTCCGTC…
OTU400_Bacteroidetes_unclassified	Olivibacter sitiensis strain AW-6	CTGTTCGATCCCCACGCTTTCGTGCCCGAGCGTCAATGCAGGCCTGGCGAGCTGCCTCCGCTATCGGCGTTCTGTGGCATATCTACGCATTTCACCGCTACACGCCACGTTCCGCCCGCCTCGACCGCATTCCAGCCCACCAGTATCAACGGCACTTCTGGGGTTGGGCCCCGGGCTTTCACCGCTGACTTGGCAGGCCGCCTGCGCACCCTTTAAACCCAATGAATCCGGATAACGCTCGCGTCCTCCGTATTACCGCGGCTGCTGGCACGGAGTTAGCCGACGCTTATTCCCTCGGTACCCTCAACGTCGCATCCCGTGCGACGCCTTGTCCCCGAGTAAAAGAGGTTCACGACCCGTAGGGCCTCATTCCCTCACGCGGCATGGCTGGTTCAGGGT…
OTU401_Enterobacteriaceae_unclassified	Klebsiella oxytoca strain NBRC 102593	CTGTTTGCTCCCCACGCTTTCGCACCTGAGCGTCAGTCTTTGTCCAGGGGGCCGCCTTCGCCACCGGTATTCCTCCAGATCTCTACGCATTTCACCGCTACACCTGGAATTCTACCCCCCTCTACAAGACTCCAGCCTGCCAGTTTCGAATGCAGTTCCCAGGTTGAGCCCGGGGATTTCACATCCGACTTGACAGACCGCCTGCGTGCGCTTTACGCCCAGTAATTCCGATTAACGCTTGCACCCTCCGTATTACCGCGGCTGCTGGCACGGAGTTAGCCGGTGCTTCTTCTGCGGGTAACGTCAATGAATGAGGTTATTAACCTCACTCCCTTCCTCCCCGCTGAAAGTACTTTACAACCCGAAGGCCTTCTTCATACACGCGGCATGGCTGCATCA…
OTU402_Firmicutes_unclassified	Alkalibacter saccharofermentans strain Z-79820 16S	CTGTTCGCTCCCCACGCTTTCGCGCCTCAGCGTCAGTTACGGCCCAGTAAGTCGCCTTCGCCACTGGTGTTCCTCCCAATCTCTACGCATTTCACCGCTACACTGGGAATTCCACTTACCTCTTCCGCACTCAAGTTCTCCAGTATTCAAAGCAATTCCCAAATTGAATCCAGGACTTTCACTCCAAACTTAAAGAACCGCCTACACGCCCTTTACGCCCAGTCATTCCGGACAACGCTCGCCCCCTACGTATTACCGCGGCTGCTGGCACGTAGTTAGCCGGGGCTTCCTTATAGCCTACCGTCACTTCCTTCGTCAACTATAACAGAGCTTTACAACCCGAAGGCCTTCTTCACTCACGCGGCGTTGCTGGGTCAGGCTTTCGCCCATTGCCCAATA…
OTU403_Treponema	Treponema porcinum strain 14V28	CTGTTCGCTCCCCGCACCTTCGCACCTCAGCGTCAGTTATCTGCTGGCAGCCTGCCTTCGCCATTGGTGTTCTTCCAGATATCTACAGATTTCACCCCTACACCTGGAATTCCGGCTGCCCCTCAGTAACTCTAGCCGCGTAGTTCCCAATGCAGTTCCGGGGTTGAGCCCCGGCATTTCACATCAGGCTTACGCAGCCGCCTGCATGCCCTTTACGCCCAATAATTCCGAACAACGCTCGCAACTTACGTGTTACCGCGGCTGCTGGCACGTAATTAGCCGTTGCTTATTCAGACGCTACAGTCACCGGCACGCCATTCCCTGCGCACCTTATTCCTCACGTCCAAAAGAACTTTACAACCTTCCGGCCTTCTTCGTTCACGCGGCGTCGCTCCGTCA…
OTU404_Ruminococcaceae_unclassified	Anaerotruncus rubiinfantis strain MT15	CTGTTTGCTCCCCACACTTTCGAGCCTCAGCGTCAGTAAAAGCCCAGCAAGCCGCCTTCGCCACTGGTGTTCCTCCTAATATCTACGCATTTCACCGCTACACTAGGAATTCCGCTTGCCTCTACTTCACTCAAGAAAAACAGTTTTGAATGCAGTCTGTCGGTTGAGCCCACAGTTTTCACATCCAACTTGCCTTCCCGCCTACGCTCCCTTTACACCCAGTAATTCCGGACAACGCTCGCTCCCTACGTATTACCGCGGCTGCTGGCACGTAGTTAGCCGGAGCTTCCTCCTTGGGTACCGTCCTTTTTCGTCCCCAAAGACAGAGGTTTACAATCCGAAGACCGTCTTCCCTCACGCGGCGTCGCTGGGTCAGGGTTTCCCCCATTGCCCAATATC…
OTU405_Firmicutes_unclassified	Selenomonas flueggei strain JCM 8544	CCGTTCGCTCCCCTGGCTTTCGGGCCTCAGCGTCAGCCGCGGTCCAGGAAGCCGCCTTCGCCACTGGTGTTCTTCCTGATATCTACGCATTTCACCGCTACACCAGGAATTCCGCTTCCCTCTCCCGCGCTCAAGAGATACAGTTTCTTTCCCATCATGGGGCTGAGCCCCACGCTTTCAGGAAAGACTTGCATCCCCGCCTGCGCCCCCTTTACGCCCAATGATTCCGGACAACGCTTGCCGCCTACGTATTACCGCGGCTGCTGGCACGTAGTTAGCCGCGGCTTCCTCGCCGGGTACCGTCCCTCTTGGAGTCCCCTCCAAGCACTCTTCCCCGGCAACAGAGCTTTACGGCCCGAAGGCCTTCTTCACTCACGCGGCGTTGCTCCGTCAGGCTTT…
OTU406_Proteobacteria_unclassified	Pelobacter propionicus strain DSM 2379	CTGTTTGCTACCCACGCTTTCGCGTCTCAGCGTCAATATCGGTCCAGGTCGTCGCCTTCGCCACGAGTGTTCCTCCTGATATCTACGAATTTCACCTCTACACCAGGAATTCCACGACCCTCTCCCGTATTCAAGTCCCGCAGTCTTGAACGCACGTCCTGGGTTAAGCCCAGGGATTTCACATTCAACTTGCGGCGACCGCCTGCACGCCCTTTACGCCCAGTAATTCCGAACAACGCTTACACCCCCCGTATTGCCGCGGCTGCTGGCACGGAGTTAGCCGGTGTTTTCTTTAAGGGTACCGTCAATCTTTGCGTCTCTTGTTCACAAAGCCGTTCGTCCCCTTAGACAGAGCTTTACAACCCGAGGGCCTTCATCACTCACGCGGCATGGCTGCGT…
OTU407_Prevotellaceae_unclassified	Prevotella shahii strain EHS11	CTGTTCGATACCCGCACCTTCGAGCATCAGCGTCAGTAATCATGCAGGCAGCTGCCTTCGCAATCGGAGGTCGTCGTGATATCTAAGCATTTCACCGCTACACCACGAATTCCGCCACCTTTCATGACACTCAAGCCAACCAGTTCGCGCTGCACGACAAATGGTGAGCACCTGCTTTTCACAACACGCTTAATCGGCCGCCTACGCTCCCTTTAAACCCAATAAATCCGGATAACGCCTTGACCTTCCGTATTACCGCGGCTGCTGGCACGGAATTAGCCGGTCATTATTCTTACGGTACCTGCAACGAACCAACACGTGGAACGAATTAATCCCGTAAAAAAGCAGTTTACAACCCATAGGGCAGTCATCCTGCACGCTACTTGGCTGGTTCAGACT…
OTU408_Bacteroidetes_unclassified	Marinilabilia salmonicolor JCM 21150 strain NBRC 1	CTGTTCGATCCCCACGCTTTCGTGCCTCAGCGTCAGTGACTGCTTCGTGAGATGCCTTCGCAATCGGTGTTCTGGGTAATATCTATGCATTTCACCGCTACACTACCCATTCCTCCCACGGCAACAGTACTCCAGATTGACAGTATCAATGGCACGGCCCACGTTGAGCGCGGGTATTTCACCACTGACTTACCAGTCCGCCTGCGCACCCTTTAAACCCAATAAATCCGGATAACGCTCGCATCCTCCGTATTACCGCGGCTGCTGGCACGGAGTTAGCCGATGCTTATTCGCCAGGTACTCTCATCGGTGTACACGTACACCTTATTGCTCCCCAACAAAAGCGGTTTACGACCCATAGGGCCTTAGTCCCGCACGCGGCATGGCTGGATCAGGGTT…
OTU409_Intestinimonas	Intestinimonas butyriciproducens strain SRB-521-5-	CTGTTTGCTCCCCACGCTTTCGTGTCTCAGCGTCAGTTGTGGTCCAGTAAACCGCCTTCGCCACCGGTGTTCCTCCCGATATCTACGCATTTCACTGCTACACCGGGAATTCCGTTTACCTCTCCCACTCTCAAGACCCACAGTTTCAAATGCAGGCTATGGGTTAAGCCCATAGTTTTCACATCTGACTTGCAGGCCCGCCTACACACCCTTTACACCCAGTAATTCCGGATAACGCTCGCCACCTACGTATTACCGCGGCTGCTGGCACGTAGTTAGCCGTGGCTTCCTCCACAGGTACCGTCACTTGCTTCGTCCCTGTTGACTAAGGTTTACAATCCGAAGATCTTCTTCCCTCACGCGGCGTCGCTGGGTCAGGCTTTCGCCCATTGCCCAATA…
OTU410_Porphyromonadaceae_unclassified	Barnesiella intestinihominis strain JCM 15079	CTGTTCGATACCCACGCTTTCGTGCCTCAGCGTCAGTCGAGTGCTCGGAAGCTGCCTTCGCAATCGGGGTTCTGCGTGATATCTATGCATTTCACCGCTACACCACGCATTCCGCCTCCGTCGCACCTACTCAAGCACGCCAGTTTCAACGGCGACACCGGGTTGAGCCCGGAGATTTGACCGCTGACTTGGCGCGCCGCCTGCGCACCCTTTAAACCCAATGAATCCGGATAACGCTCGCATCCTCCGTATTACCGCGGCTGCTGGCACGGAGTTAGCCGATGCTTATTCTCCGGGTACTCTCATGGCGCCACACGTGGCGCTTGTTACTCCCCGGCTAAAGCGGTTTACAACCCGTAGGGCCGTCTTCCCGCACGCGACTTGGCTGGTTCAGGCTCC…
OTU411_Clostridia_unclassified	Desulfitobacterium dehalogenans strain ATCC 51507	CTGTTTGCTCCCCACGCTTTCGCGCCTCAGCGTCAGGTACAGTCCAGAAAGTCGCCTTCGCCACTGGTGTTCCTCCTAATATCTACGCATTTCACCGCTACACTAGGAATTCCACTTTCCTCTCCTGCCCTCAAGGGATCCAGTTCAGAATGCAGGCTACGGGTTGAGCCCATAGTTTTCACACCCTGCTTAGATCTCCGCCTACACGCCCTTTACGCCCAGTAATTCCGGACAACGCTCGCTCCCTACGTATTACCGCGGCTGCTGGCACGTAGTTAGCCGGAGCTTCCTCCTAAGGTACCGTCAGGCAATAGCAATATTTTCGCTACTGTTGTTCTTCCCTTAAGACAGAGCTTTACGACCCGAAGGCCTTCTTCACTCACGCGGCGTTGCTCCGTC…
OTU412_Treponema	Treponema parvum strain OMZ 833	CTGTTTGCTCCCCGCACCTTCGCACCTCAGCGTCAGTTATCTGCCTGAAACCTGCCTTCGCCATTGGTATTCTTCCAGATATCTACAGATTTCACCCCTACACCTGGAATTCTGATTCCACTTCAGTAACTCTAGTCATCCAGTTCTCAACGCAGTCCAGGAGTTGAGCTCCTGCCTTTCACGCCAAGCTTAGATGGCCGCCTACATGCCCTTTACGCCCAATAATTCCGAACAACGCTCGAGGCTTACGTGTTACCGCGGCTGCTGGCACGTAATTAGCCGCCTCTTATTCAAACTGTACCGTCACCATATGACCATTCCCTGCCACACTTATTCGTCCAGTTCAAAAGGATTTTACAACCTTTCGGCCTTCATCATCCACGCGGCGTCGCTCCGTCA…
OTU413_Clostridium.XlVb	Anaerotignum propionicum strain JCM 1430	CTGTTTGCTCCCCACGCTTTCGTGCCTCAGCGTCAGTTTCAGTCCAGTAAGCCGCCTTCGCCACCGGTGTTCTTCCTAATATCTACGCATTTCACCGCTACACTAGGAATTCCGCTTACCTCTCCTGTACTCTAGCTTAGTAGTTCCAAATGCAGTCCCGCAGTTAAGCTGCGGGCTTTCACATCTGGCTTACCATGCCGCCTACTCACCCTTTACACCCAGTAATTCCGGATAACGCTTGCCCCCTACGTTTTACCGCGGCTGCTGGCACGTAGTTAGCCGGGGCTTCTTATTCAGGTACCGTCACTTTCTTCGTCCCTGTTGATAGAAGTTTACGATCCGAAAACCTTCTTCCTTCACGCGGCGTTGCTGCATCAGGGTTTCCCCCATTGTGCAATA…
OTU414_Spirochaetaceae_unclassified	Sphaerochaeta coccoides strain DSM 17374	CTGTTTGCTCCCCGCACCTTCGCGCCTCAGCGTCAGTACATGCCCAGACATTCGCCTTCGCCACCGGTGTTCTTCCAGATATCTACAGATTTCACCCCTACACCTGGAATTCCAATGTCCCCTGCTGTACTCAAGCCGGCCAGTTTCCGGCGCATGGAGAGGTTGAGCCTCTCCCTTTAACACCGGACTTGACCAGCCGCCTGCGCGCCCTTTACGCCCAATGATTCCGAACAACGCTCGCCCCCTACGTGTTACCGCGGCTGCTGGCACGTAGTTAGCCGGGGCTTATTCATGGATTCACGTCATCCCACTCCCATTCCCTGGAGTGGCTGTTCTCCCTCCATAAAAGGACTTTACAACCTTACGGCCTTCATCGTCCACGCGGCGTCGCTCCATCAG…
OTU415_Dorea	Dorea longicatena strain 111-35	CTGTTTGCTCCCCACGCTTTCGAGCCTCAACGTCAGTCATCGTCCAGCAAGCCGCCTTCGCCACTGGTGTTCCTCCTAATATCTACGCATTTCACCGCTACACTAGGAATTCCACTTGCCTCTCCGACACTCTAGCTCAGCAGTTCCAAATGCAGTCCCGGGGTTGAGCCCCGGGCTTTCACATCTGGCTTGCCGTGCCGTCTACGCTCCCTTTACACCCAGTAAATCCGGATAACGCTTGCCCCCTACGTATTACCGCGGCTGCTGGCACGTAGTTAGCCGGGGCTTCTTAGTCAGGTACCGTCATTTTCTTCCCTGCTGATAGAAGTTTACATACCGAAATACTTCATCCTTCACGCGGCGTCGCTGCATCAGAGTTTCCTCCATTGTGCAATATTC…
OTU416_Bacteroidetes_unclassified	Anaerophaga thermohalophila DSM 12881 strain Fru22	CTGTTTGATCCCCACGCTTTCGTGCCTCAGCGTCAATAACTGCTTCGCGAGATGCCTTCGCAATCGGTGTTCTGAGTAATATCTATGCATTTCACCGCTACACTACTCATTCCTCCCGCGGCAACAGTATTCCAGCACTGCAGTATCGAAGGCACCCTCCCGGTTGAGCCCGGATATTTCACCCCCGACTTGCAGCACAGCCTACGCACCCTTTAAACCCAATAAATCCGGATAACGCTCGCATCCTCCGTATTACCGCGGCTGCTGGCACGGAGTTAGCCGATGCTTATTCGCGATGTACTCTCATCGGTGTACACGTACACCTTATTGCTCCACCGCAAAAGCAGTTTACGACCCGTAGGGCCTTCGTCCTGCACGCGGCATGGCTGGTTCAGCCTT…
OTU417_Porphyromonadaceae_unclassified	Muribaculum intestinale strain YL27	CTGTTCGATACCCACGCTTTCGTGCATGAGCGTCAGTCGTGTGCTGGACAGCTGCCTTCGCAATCGGAGTTCTGCGCGATATCTATGCATTTCACCGCTACACCGCGCATTCCGCCATCCTCGCACGAACTCGAGCATGCCAGTTTCAACGGCGGTACGGCGTTGAGCGCCGCATTTTGACCGCTGACTTGACACGCCGCCTGCGCACCCTTTAAACCCAATAAATCCGGATAACGCTCGCATCCTCCGTATTACCGCGGCTGCTGGCACGGAGTTAGCCGATGCTTATTCTCCGGGTACTCTCACTGCGGGACGCGTCCCGCACGTTACTCCCCGGCTAAAGCGGTTTACGACCCGGAGGGCCTTCATCCCGCACGCGACTTGGCTGGTTCAGGCTAT…
OTU418_Bacteroidetes_unclassified	Pedobacter nanyangensis strain Q-4	CTGTTCGATCCCCACGCTTTCGTGCCTGAGCGTCAATGCAGGCCCGGCCAGCTGCCTTCGCTATCGGTGTTCTGTGGCATATCTATGCATTTCACCGCTACACGCCACATTCCGCCGGCCTTGACCGCATTCAAGACAACCAGTATCAACGGCACTGCTCCGGTTGAGCCCGAGCCTTTCACCGCTGACTTAATCGCCCGCCTGCGCACCCTTTAAACCCAATAAATCCGGATAACGCTCGGATCCTCCGTATTACCGCGGCTGCTGGCACGGAGTTAGCCGATCCTTATTCGTACGGTACATGCACTTACGCTCACGAGCACAACGTTATTCCCGTACAAAAGCAGTTTACAACCCATAGGGCCGTCATCCTGCACGCTACTTGGCTGGTTCAGGCTC…
OTU419_Firmicutes_unclassified	Gracilibacter thermotolerans JW/YJL-S1	CTGTTTGCTCCCCACGCTTTCGAGCCTCAGTGTCAGTTGCAGTCCAGTAAGCCGCCTTCGCCTCTGGTGTTCTTCCTAATATCTACGCATTCCACCGCTACACTAGGAATTCCGCTTACCCCTCCTGTACTCTAGTCATCCAGTATTAAATGCAGTTCCGGAGTTGAGCCCCGGGATTTCACATTTAACTTAAACAACCACCTACGCTCCCTTTACGCCCAGTTATTCCGGACAACGCTCGCCACCTACGTATTACCGCGGCTGCTGGCACGTAGTTAGCCGTGGCTTTCTCCTGAGGTACCATCGCTTTCTTTTTCCCTCAGATCAGAAGTTTACAATCCGAAAACCTTCATCCTTCACGCGGCGTTGCTGGGTCAGAGTTTCCTCCATTGCCCAATA…
OTU420_Paraprevotella	Prevotellamassilia timonensis strain Marseille-P28	CTGTTTGATACCCGCACTTTCGAGCCTCAGCGTCAGTACGGCCCCAGACGGCTGCCTTCGCAATCGGAGTTCTTCGTGATATCTAAGCATTTCACCGCTACACCACGAATTCCACCGTCCTCATGCCGACTCAAGAGCACCAGTCTCAACTGCAGGCCGACGGTTGAGCCGCCGGATTTCACAACTGACTTAACGCTCCGCCTACGCTCCCTTTAAACCCAATAAATCCGGATAACGCTCGCATCTTCCGTATTACCGCGGCTGCTGGCACGGAATTAGCCGATGCTTATTCGAACGGTACACGCAGGGCGGCTCACGAGCCGCCGGTTGCTCCCGAACAAAAGCAGTTTACAACCCATAGGGCCGTCTTCCTGCACGCTACTTGGCTGGTTCAGGCTT…
OTU421_Sphaerochaeta	Marispirochaeta aestuarii strain JC444	CTGTTCGCTCCCCACACTTTCGCGCCTCAGCGTCAGTCCATGGCCAGGAGCCCGCCTTCGCCACCGGTGTTCTTCCAGATATCTACAGATTTCACCCCTACACCTGGAATTCCGACTCCCCCTCCTGGACTCTAGTGGCTCAGTTCTCAGCGCATCTCCCCAGTTGAGCCGGGGTATTTTACACCAAGCTTGAGCCTCCGCCTACGCGCCCTTTACGCCCAATAAATCCGAACAACGCTCGCCACCTACGTGTTACCGCGGCTGCTGGCACGTAGTTAGCCGTGGCTTATTCATCGCTTAACGTCATCCCGGACCCATTCCCTGATCCGGTTATTCTTCAGCGATAAAAGAACTTTACAACATCTCTGCCTTCATCGTTCACGCGGCGTCGCTCCGTCA…
OTU422_Porphyromonadaceae_unclassified	Muribaculum intestinale strain YL27	CTGTTCGATCCCCACGCTTTCGTGCTTCAGCGTCAGTAAGGAGCCGGCACGCTGCCTTCGCGATCGGAGTTCTGCGCGATATCTATGCATTTCACCGCTACACCGCGCATTCCGCGTGCCCCTCTCCTACTCAAGTCGCCCAGTTTCGACGGCGCGAACGGGTTGAGCCCGCCCATTTGACCGCCGACTTGAACGTCCGCCTACGCACCCTTTAAACCCAATAAATCCGGATAACGCTCGCATCCTCCGTATTACCGCGGCTGCTGGCACGGAGTTAGCCGATGCTTTTTCTCCGGGTACTCTCATTCCGCCACGCGTGGCGGCCGTTGCTCCCCGGCAAAAGAGGTCTGCAATCCTTAGGACCTTCATCCCTCACGCGACTTGGCTGGTTCAGGCTCT…
OTU423_Acidaminococcus	Acidaminococcus fermentans DSM 20731	CCGTTTGCTACCCTGGCTTTCGCATCTCAGCGTCAGACACAGTCCAGAAAGGCGCCTTCGCCACTGGTGTTCCTCCCAATATCTACGCATTTCACCGCTACACTGGGAATTCCCCTTTCCTCTCCTGCACTCAAGGCTCCCAGTTTCCAACGCCATACGGGGTTAAGCCCCGCATTTTCACGTCGGACTTAAAAGCCCGCCTACATGCTCTTTACGCCCAATAATTCCGGACAACGCTTGCCACCTACGTATTACCGCGGCTGCTGGCACGTAGTTAGCCGTGGCTTCCTCGTCAGGTACCGTCACTGCCGAAGTGTATTGTAAATCGGCACGTTCGTCCCTGACAACAGAGTTTTACAACCCGAAGGCCTTCATCACTCACGCGGCGTTGCTCCGTCA…
OTU424_Bacteroides	Bacteroides uniformis strain JCM 5828	CTGTTTGATACCCACACTTTCGAGCATCAGCGTCAGTTACAGTCCAGCAAGCTGCCTTCGCAATCGGAGTTCTTCGTGATATCTAAGCATTTCACCGCTACACCACGAATTCCGCCTGCCTCTACTGTACTCAAGACACCCAGTATCAACTGCAATTTTACGGTTGAGCCGCAAACTTTCACAACTGACTTAAGCGTCCGCCTACGCTCCCTTTAAACCCAATAAATCCGGATAACGCTCGGATCCTCCGTATTACCGCGGCTGCTGGCACGGAGTTAGCCGATCCTTATTCATACGGTACATACAAAAAGGCACACGTGCCTCACTTTATTCCCGTATAAAAGAAGTTTACAACCCATAGGGCAGTCATCCTTCACGCTACTTGGCTGGTTCAGACTC…
OTU425_Bacteria_unclassified	Desulfotomaculum nigrificans strain NCIMB 8395 16S	CTGTTTGCTCCCCACGCTTTCGCGCCTCAGCGTCAGTTTCAGTCCAGAAAGCCGCCTTCGCCACTGGTGTTCCTACCGATCTCTACGCATTTCACCGCTACACCGGTAATTCCGCTTTCCTCTCCTGTACTCCAGCCCGTCAGTATTAAAAGCAATTCCCACCTTGAAAGCAGGACTTTCACTCCTAACTTAACGGGCCGCCTACGCGCCCTTTACGCCCAATCATTCCGGACAACGCTCGCCCCCTACGTATTACCGCGGCTGCTGGCACGTAGTTAGCCGGGGCTTCCTCCTAAAGTACCGTCACTCTCTTCGCCCTTTAGGACAGAGGTTTACGAGCCGAAACCCTTCTTCCCTCACGCGGCGTTGCTGGGTCAGGCTTTCGCCCATTGCCCAATA…
OTU426_Bacteroidetes_unclassified	Parapedobacter composti strain 4M40	CTGTTCGATCCCCACGCCTTCGTGCCTCAGCGTCAGTACCATGCTCGCAAGCCGCCTTCGCGAACGGTGTTCTGTGTCATATCTATGCATTTCACCGCTACATGACACATTCCGCCTGCGCCGTTTGTACTCCAGTCCGGCAGTATCAACGGCAGTGACCCGGTTGAGCCGGGACATTTCACCGCTGACTTACCAATCCGCCTACGCACCCTTTAAACCCAATAAATCCGGATAACGCTCGCATCCTCCGTATTACCGCGGCTGCTGGCACGGAGTTAGCCGATGCTTATTCCCGGGGTACTCTCATCGACGGACGCGTCCGCCTTATTGCTCCCCCGTAAAAGAGGTTTACAACCAACTAGGGCCTTCCTCCCTCACGCGGCATGGCTGGTTCAGTCT…
OTU427_Paraprevotella	Paraprevotella clara strain JCM 14859	CTGTTTGATACCCGCGCTTTCGAGCCTCAGCGTCAATCGCACGCCAGAAGGCTGCCTTCGCAATCGGAGTTCCTCGTCATATCTAAGCATTTCACCGCTACACGACGAATTCCGCCTTCCTTGAGTGCATTCAAGCCCAGCAGTTTCAACGGCATGCCAAGGTTGGGCCATGACATTTAACCGCTGACTTACAGGGCCGCCTACGCTCCCTTTAAACCCAATAAATCCGGATAACGCTCGCATCTTCCGTATTACCGCGGCTGCTGGCACGGAATTAGCCGATGCTTATTCGTACGGTACATGCACGGCACCACGCGTGGCACCCGTTATTCCCGTACAAAAGAAGTTTACAACCCATAGGGCAGTCATCCTTCACGCTACTTGGCTGGTTCAGGCTCG…
OTU428_Weissella	Weissella confusa strain JCM 1093	CTGTTTGCTACCCACACTTTCGAGCCTCAACGTCAGTTACAGTCCAGAAAGCCGCCTTCGCCACTGGTGTTCTTCCATATATCTACGCATTTCACCGCTACACATGGAGTTCCACTTTCCTCTACTGCACTCAAGTCATCCAGTTTCCAAAGCAATTCCTCAGTTGAGCTGAGGGCTTTCACTTCAGACTTAAATAACCGTCTGCGCTCGCTTTACGCCCAATAAATCCGGATAACGCTTGGAACATACGTATTACCGCGGCTGCTGGCACGTATTTAGCCGTTCCTTTCTGGTAAGATACCGTCACACATTGAACAGTTACTCTCAATGTCATTCTTCTCTTACAACAGTGTTTTACGAGCCGAAACCCTTCATCACACACGCGGCGTTGCTCCATCA…
OTU429_Bacteroidetes_unclassified	Barnesiella viscericola strain C46	CTGTTCGATCCCCACGCCTTCGTGCCTCAGCGTCAGTAACGTCCTCGCCAGCTGCCTTCGCGATCGGTGTTCTGTGTGGTATCTATGCATTTCACCGCTACACCACACATTCCGCCGGCGCCGCTCGCACCCTAGTCGCGCAGTATCAACGGCAGCTCCCCGGTTGAGCCGGGACATTTCACCGCCGACTTACGCGTCCGCCTACGCACCCTTTAAACCCAATAAATCCGGATAACGCTCGCATCCTCCGTATTACCGCGGCTGCTGGCACGGAGTTAGCCGATGCTTATTCGCCCGGTACTCTCATCGGGGGGCGCACCCCCCTCATTACTCCCGGGCAAAAGGAGTTTACGACCCGTAGGGCCTTCTTCCCCCACGCGGCATGGCTGGTTCAGACTT…
OTU430_Clostridiales_unclassified	Saccharofermentans acetigenes strain P6	CTGTTTGCTCCCCACGCTTTCGTGCCTCACCGTCAGTTACAGTCCAGTTAGTCGCCTTCGCCACTGGTGTTCCTCCTAATATCTACGCATTCCACCGCTACACTAGGAATTCCACTAACCTCTCCTGCACTCAAGCCCAACAGTTTTGGTAGTAGCGCCGAGGTTAAGCCCCGGAATTACGCTACCAACTTGAAAGGCCGGCTACGCACCCTTTACGCCCAGTCATTCCGGACAACGCTTGCCTCCTACGTATTACCGCGGCTGCTGGCACGTAGTTAGCCGAGGCTTGCTATTGGGGTACCGTCACTTTCTTCGTCCCCCATCACAGAACTTTACAATCCGAAGACCTTCATCATTCACGCGGCGTTGCTGGGTCAGGCTTGCGCCCATTGCCCAATA…
OTU431_Treponema	Treponema bryantii strain RUS-1	CTGTTTGCTCCCCGCACCTTCGCACCTCAGCGTCAGTCATCTGCTGGCACCCCGCCTTCGCCACCGGTGTTCTTCCTGATATCTACAGATTTCACCCCTACACCAGGAATTCCGGATGCCCCTCAGTGACTCCAGTCCCGCAGTTTCCAGCGCAGTCCGGGGGTTGAGCCCCCGCCTTTCACACCGGACTTGCAGAACCGCCTACATGCCCTTTACGCCCAATAATTCCGAACAACGCTCGGGGCTTACGTGTTACCGCGGCTGCTGGCACGTAATTAGCCGCCCCTTATTCTAATACTACAGTCACCAGAGTGCGTTTCTCTCACACTCTTTATTCCTCATACTAAAAAGGATTTTACAACCTTCCGGCCTTCATCATCCACGCGGCGTCGCTCCGTC…
OTU432_Lachnospiraceae_unclassified	Kineothrix alysoides strain KNHs209	CTGTTTGCTCCCCACGCTTTCGAGCCTCAACGTCAGTTACAGTCCAGCGGGCCGCCTTCGCCACCGGTGTTCCTCCTAATATCTACGCATTTCACCGCTACACTAGGAATTCCACTCGCCCCTCCTGCACTCTAGCTAAACAGTTTCCAAAGCAGTCCCGGAGTTGAGCCCCGGGCTTTCACTTCAGACTTGCCTTGCCGTCTACGCTCCCTTTACACCCAGTAAATCCGGATAACGCTTGCCCCCTACGTATTACCGCGGCTGCTGGCACGTAGTTAGCCGGGGCTTCTTAGTCAGGTACCGTCATTTTCTTCCCTGCTGATAGAGCTTTACATACCGAAATACTTCTTCACTCACGCGGCGTCGCTGCATCAGGGTTTCCCCCATTGTGCAATATTC…
OTU433_Bacteria_unclassified	Kiritimatiella glycovorans strain L21-Fru-AB	CTGTTTGCTCCCCACGCTTTCGTGCATGAGCGTCAGATCCGTTCCAGAGTCTCGCCTTCGCTTCCGGTGTTCCACACGATATCAACGCATTTCACCGCTACACCGTGTGTTCCAGACTCCCTTCCCGGTCTCCAGCGGACCGGTTTCCGACGCACTTCCGGAGCTGAGCCCCGGGATTTCACGTCGGACATGGTCCACCGCCTGCGCACGCTTTACGCCCAGTAAATCCGAACAACGCTCGTCGCCTCTGTATTACCGCGGCTGCTGGCACAGAGTTAGCCGCGACTTTCTCTGGAAGTACAATCAAACGGCAAAGCTTATTGGGCTTCGCGTCCTTTTCCCTCCCAACAGCAGTTTACAACCCGAAGGCCTTCATCCTGCACGCAGCGTCGCATTGTC…
OTU434_Clostridium.IV	[Eubacterium] siraeum strain ATCC 29066	CTGTTTGCTCCCCACGCTTTCGAGCCTCAGCGTCAGTAAAAGCCCAGCAAGCCGCCTTCGCCACTGGTGTTCCTCCTAATATCTACGCATTTCACCGCTACACTAGGAATTCCGCTTGCCTCTACTTCACTCAAGAATTTCAGTTTCAAAAGCAGGTTACGAGTTGAGCCCGTAATTTTCACTTCTGACTTAAAATCCCGCCTACACTCCCTTTACACCCAGTAATTCCGGACAACGCTTGCCACCTACGTATTACCGCGGCTGCTGGCACGTAGTTAGCCGTGGCTTTCTAAACGGATACCATCATTTTTTTCTCCGTCAACAGAGGTTTACAATCCGAAAACCTTCTTCCCTCACGCGGCGTCGCTGGATCAGGGTTGCCCCCATTGTCCAATATCC…
OTU435_Bacteroidetes_unclassified	Capnocytophaga cynodegmi DSM 19736 strain E6447 16	CTGTTTGATCCCCGCACTTTCGTGCCTCAGCGTCAATAGCGGATTTGTGAGATGCCTTCGCAATCGGTGTTCTGTGTAATATCTATGCATTTCACCGCTACACTACACATTCCTCCCACAGCATCCGCATTCTAGCCCGGCAGTTTCAACGGCACGTCAAGGGTTAGGCCCTTGCATTTCACCGCTGACTTGTCAAGCCGCCTACGCACCCTTTAAACCCAATAAATCCGGATAACGCTCGCATCCTCCGTATTACCGCGGCTGCTGGCACGGAGTTAGCCGATGCTTATTCGTACGGTACTCTCATCGGACTACACGTAGCCCTTATTGCTCCCGTACAAAAGCAGTTTACAATCCATAGGACCGTCTTCCTGCACGCGGCATGGCTGGATCAGTCTT…
OTU436_Lachnospiraceae_unclassified	Roseburia faecis strain M72/1	CTGTTTGCTCCCCACGCTTTCGAGCCTCAGCGTCAGTTGTCGTCCAGTAAGCCGCCTTCGCCACTGGTGTTCCTCCTAATATCTACGCATTTCACCGCTACACTAGGAATTCCACTTACCCCTCCGACACTCAAGTCACGCAGTTTCCAATGCAGTCCCGGGGTTGGGCCCCGGGTTTTCACATCAGACTTGCGCCACCGCCTGCGCTCCCTTTACACCCAGTAAATCCGGATAACGCTTGCTCCATACGTATTACCGCGGCTGCTGGCACGTATTTAGCCGGAGCTTCTTAGTCAGGTACCGTCATTATCTTCCCTGCTGATAGAGCTTTACATACCGAAATACTTCTTCGCTCACGCGGCGTTGCTGCATCAGGGTTTCCCCCATTGTGCAATATTC…
OTU437_Neisseria	Neisseria subflava strain U37	CTGTTTGCTACCCACGCTTTCGAGCATGAACGTCAGTGTTATCCCAGGAGGCTGCCTTCGCCATCGGTATTCCTCCACATCTCTACGCATTTCACTGCTACACGTGGAATTCTACCTCCCTCTGACACACTCTAGTCACCCAGTTCAGAACGCAGTTCCCAGGTTGAGCCCGGGGATTTCACATCCTGCTTAAGTAACCGTCTGCGCTCGCTTTACGCCCAGTAATTCCGATTAACGCTCGCACCCTACGTATTACCGCGGCTGCTGGCACGTAGTTAGCCGGTGCTTATTCTTCAGGTACCGTCATCAGACAGGGGTATTAACCCTGTCCTTTTCTTCCCTGACAAAAGTCCTTTACAACCCGAAGGCCTTCTTCAGACACGCGGCATGGCTGGATCA…
OTU438_Desulfovibrionales_unclassified	Mailhella massiliensis strain Marseille-P3199	CTGTTTGCTACCCACGCTTTCGCATCTCAGCGTCAGTTACGAGCCAGATAGCCGCCTTCGCCACTGATGTTCTTCCAGATATCTACGGATTTCACTCCTACACCTGGAATTCCGCTATCCTCTCTCGCACTCCAGTTTGGTAGTTTTGAAGGCAGTTCCACGGTTGAGCCGTGGGATTTCACCCCCAACTTGCCATACAGCCTACATGCGCTTTACGCCCAGTAATTCCGATTAACGCTTGCACCCTCCGTATTACCGCGGCTGCTGGCACGGAGTTAGCCGGTGCTTCCTTTGAAGGTACCGTCAGGGCACTGTTGATTAGCGCAGTGCTTGTTCTTCCCTTCTGACAGAGGTTTACGATCCGAAGACCTTCATCCCTCACGCGGCGTCGCTGCGTCA…
OTU439_Ruminococcus	Ruminococcus callidus strain ATCC 27760	CTGTTTGCTCCCCACGCTTTCGAGCCTCAGCGTCAGTAAAAGCCCAGTAAGCCGCCTTCGCCACCGATGTTCCTCCCGATATCTACGCATTTCACCGCTACACCGGGAATTCCGCTTACCTCTACTTCACTCAAGAACAGCAGTTTCAAGTGCAATTTACAGGTTGAGCCCATACATTTCACACCTGACTTACCATCCCGCCTACGCTCCCTTTACACCCAGTAATTCCGGACAACGCTCGCTCCCTACGTATTACCGCGGCTGCTGGCACGTAGTTAGCCGGAGCTTATTCGTCAGGTACAGTCATTATCTTCCCTGACAAAAGGAGTTTACAATCCGAAAACCTTCTTCCTCCACGCGGCATCGCTGCATCAGGGTTTCCCCCATTGTGCAATATTC…
OTU440_Lachnospiraceae_unclassified	Butyrivibrio hungatei strain JK 615	CTGTTTGCTCCCCACGCTCTCGAGCCTCAACGTCAGTTGCTGTCCAGTAAGCCGCCTTCGCCACCGGTGTTCCTCCTGATATCTACGCATTTCACCGCTACACCAGGAATTCCGCTTACCCTTCCAGTACTCCAGACTGACAGTTTCCAAAGCAGTCCCGCGGTTGAGCCGCGGGCTTTCACTTCAGACTTGCCATTCCGTCTGCGCTCCCTTTACACCCAGTAAATCCGGATAACGCTTGCCCCTTACGTATTACCGCGGCTGCTGGCACGTAATTAGCCGGGGCTTCTTCTTCAGGTACCGTCATCTCCCCTTACGGGGCCTTTCTTCCCTGCTGACAGAGCTTTACATACCGAAGTACTTCTTCACTCACGCGGCGTCGCTGCATCAGAGTTCCCT…
OTU441_Prevotella	Prevotella brevis strain GA33	CTGTTCGATACCCGCACTTTCGAGCATTAGCGTCAGTAAGGGACTTGCACGCTGCCTTCGCAATCGGGGTTCTTCGTGATATCTAAGCATTTCACCGCTACACCACAAATTCCGCATGCATCGTACCCACTCAAGTAAACCAGTTCGCGACGCACTTCCACGGTTGAGCCGCGGCATTTCACGTCACGCTTAATCTACGGCCTGCGCTCCCTTTAAACCCAATAAATCCGGATAACGCCCGGACCTTCCGTATTACCGCGGCTGCTGGCACGGAATTAGCCGGTCCTTATTCTCATGGTACATGCAAAGGAGGACACGTCCCCCACTTTATTCCCATGCAAAAGCGGTTTACAACCCATAGGGCAGTCATCCCGCACGCTACTTGGCTGGTTCAGCCTC…
OTU442_Proteobacteria_unclassified	Pleomorphomonas carboxyditropha strain SVCO-16 16S	CTGTTCGCTCCCCACACTTTCGCACCTCAGCGTCAGTTGCGGCCCAGAGAATCGCCTTCGCCACTGGTGTTCCTTCCGATATCTACGAATTTTACCTCTACACCGGAAATTCCATTCTCCCCTTCCGCACTCTAGTTCACCCGTTTCAAAAGCCTCCCCCAGGTTGAGCCCAGGTCTTTAACTCCTGACTAAGTGTACCGCCTACGCGCTCTTTACGCCCAGTAATTCCGAACAACGCTTGCACCCTCTGTATTACCGCGGCTGCTGGCACAGAGTTAGCCGGTGCTTATTCTACAGGTACCGTCATCATCGTCCCTGTCAAAAGAGCTTTACAACCCTAAGGCCTTCTTCACTCACGCGGCATCGCTGGATCAGGGTTCCCCCCATTGTCCAATATTC…
OTU443_Subdivision5_genera_incertae_sedis	Kiritimatiella glycovorans strain L21-Fru-AB	CTGTTTGCTCCCCCGACTTTCGCGCCTCAGCGTCAGTACCGTTCCAGTGGCCCGCCTTCGCCTCCGGTGTTCTGCAGGATATCAACGCATTTCACCGCTACACCCTGCATTCCGGCCACCTCTCCCGGACTCCAGCGGGGCAGTTTCGGACGCACTTTCCGGGTTGAGCCCGGAGATTTCACATCCGACACGCCTCGCCGCCTACGCGCCCTTTACGCCCAGTAAATCCGAACAACGCTCGGGACCTCTGTATTACCGCGGCTGCTGGCACAGAGTTAGCCGTCCCTTCCTCTTGAGGTACCATCAAATCGGACGCGTGTTGGGCGTCCTCTCCTTTTCCCTCATGACAGGAGTTTACGACCCGAAGGCCTTCATCCTCCACGCAGCGTCGCATCGTCA…
OTU444_Prevotella	Prevotella colorans strain A1336	CTGTTCGATACCCGCACTTTCGAGCATGAGCGTCAGTCCAACTGCAGTCAGCTGCCTTCGCAATCGGAGTTCTTCGTGATATCTAAGCATTTCACCGCTACACCACGAATTCCGCCAACTTCCCGTGAACTCAAGCCCCTCAGTTCGCGACGCAATTCAGACGTTGAGCGCCTACATTTCACGTCACGCTTAAAAGGCCGCCTGCGCTCCCTTTAAACCCAATAAATCCGGATAACGCCCGGACCTTCCGTATTACCGCGGCTGCTGGCACGGAATTAGCCGGTCCTTATTCATGAGGTACCTGCAATACACCACACGTGGCGCACGTTATCCCCTCATAAAAGCAGTTTACAACCCGTAGGGCCGTCTTCCTGCACGCTACTTGGCTGGTTCAGGCTC…
OTU445_Bacteroidales_unclassified	Paludibacter propionicigenes WB4	CTGTTTGATACCCACGCTTTCGTGCCTCAGTGTCAGTTGCATGCTGGTAAGCTGCCTTCGCAATCGGGGTTCTGTGACATATCTAAGCATTTCACCGCTACACGTCACATTCCGCCTACCTCGTTTGCACTCAAGTCCGCCAGTATCCATGGCTTGGTACGGTTGAGCCGCACGCTTTCACCACAGACTTAACAGACCACCTACGCACCCTTTAAACCCAATAAATCCGGATAACGCTCGCATCCTCCGTATTACCGCGGCTGCTGGCACGGAGTTAGCCGATGCTTATTCATTCGATACTTGCAATATGGTACACGTACCACACTTTACCCTCGAATAAAAGAAGTTTACAATCCATAGAACCTTCATCCTTCACGCGACTTGGCTGGTTCAGACTTC…
OTU446_Methanomassiliicoccus	Methanomassiliicoccus luminyensis B10	CCGTTTGCGACCTAGGGCTTCGTCCCTCACCGTCGGATTCGTTCTAGTAAGACGCCTTCGCCACCGGTGGTCCTCCAAGGATTACAGGATTTTACCCCTACCCCTGAAGTACCTCTTACCTCTCCCGATCCCAAGCCTGACGGTCTCCTCGGACTTCGGACTGTTAAGCAACCCGATTTACCCAAGGATCTATCAGACCGGCTACGAACGTTTTAGACTCAATAAAATCGACCACCACTCGGGCTGCGGGTATTACCGCGGCGGCTGGCACCCGTCTTACCCAGCCCTTATTCCTTCAGTTATCTACGCTGAAGAAAAGCTAACACAAAAGTGCTAGCACTAGGAATTCCCTCATCGGGCTTTCGCCCATTGTGAAGTTTTCGCGA
OTU447_Firmicutes_unclassified	Christensenella timonensis strain Marseille-P2437	CTGTTTGCTCCCCACGCTTTCGCGCCTCAGCGTCAGTTTCAGTCCAGAAAGCCGCCTTCGCCACTGGTGTTCCTACCAATCTCTACGCATTTCACCGCTACACTGGTAATTCCGCTTTCCTCTCCTGTACTCCAGCCCGACAGTATCCAAAGCAATTCCCACCTTGAAAGCAGGACTTTCACTCCAGACTTATCAGGCCGCCTACGCGCCCTTTACGCCCAATCATTCCGGACAACGCTCGCCCCCTACGTATTACCGCGGCTGCTGGCACGTAGTTAGCCGGGGCTTCCTCCTATGGTACCGTCACTTCCTTCGTCCCATAGGACAGAGGTTTACGAGCCGAAACCCTTCTTCCCTCACGCGGCGTTGCTGGGTCAGGCTTTCGCCCATTGCCCAATA…
OTU448_Succiniclasticum	Succiniclasticum ruminis strain SE10	CCGTTCGCTACCCTGGCTTTCGCATCTCAGCGTCAGACACAGTCCAGAAAGGCGCCTTCGCCACCGGTGTTCTTCCCAATATCTACGCATTTCACCGCTACACTGGGAGTTCCCCTTTCCTCTCCTGCACTCAAGTGCCTCAGTTTCCATCGCCATACGGGGTTGAGCCCCGCAGTTTCACGACAGACTTAAGGCACCGCCTACATGCGCTTTACGCCCAATAATTCCGGACAACGCTTGCCACCTACGTATTACCGCGGCTGCTGGCACGTAGTTAGCCGTGGCTTCCTCGTACACTACCGTCATCGCCCCCCGTTGTTGATAGGGGACACGTTCGTCGTGTACAACAGAGTTTTACGTTCCGAAGAACTTCCTCACTCACGCGGCGTTGCTCCGTCA…
OTU449_Alysiella	Alysiella crassa strain NBRC 102455	CTGTTTGCTACCCACGCTTTCGAGCATGAACGTCAGTATTATCCCAGGGGGCTGCCTTCGCCATCGGTATTCCTCCACATCTCTACGCATTTCACTGCTACACGTGGAATTCTACCCCCCTCTGACATACTCTAGCTTGCCAGTTTCAAACGCCGTTCCCAAGTTGAGCTCGGGGATTTCACATCTGACTTAACAAACCGTCTGCGCTCGCTTTACGCCCAGTAATTCCGATTAACGCTCGCACCCTACGTATTACCGCGGCTGCTGGCACGTAGTTAGCCGGTGCTTATTCTTCGGGTACCGTCATCACGAACTGGTATTAGCAATCCGCTTTTCTTCCCCGACAAAAGTCCTTTACAACCCGAAGGCCTTCTTCAGACACGCGGCATGGCTGGATCA…
OTU450_Desulfobulbus	Desulfobulbus oligotrophicus strain Prop6	CTGTTTGCTCCCCACGCTTTCGCGCCTCAGCGTCAGTATCCAGCCAGAAAGTCGCCTTCGCCACCGGTATTCCTCCCGATATCTACGAATTTCACCTCTACACCGGGAATTCCACTTTCCCCTCTGGTACTCAAGCCAGGCAGTTTCAAATGCACGTCCACAGTTAAGCCGTGGGATTTCACATCTGACTGACCAAGCCGCCTGCGCGCCCTTTACGCCCAGTGATTCCGAACAACGCTCGCACCCTCCGTATTACCGCGGCTGCTGGCACGGAGTTAGCCGGTGCTTCCTTTAGAGGTACCGTCAAACGCGATGGATATTAGCCACCACGCACTTCTTCCCTCTTGACAGAGCTTTACGATCCGAAGACCTTCCTCACTCACGCGGCGTCGCTGCGTC…
OTU451_Lachnospiraceae_unclassified	Oribacterium asaccharolyticum ACB7	CTGTTTGCTCCCCACGCTTTCGAGCCTCAACGTCAGTTATCGTCCAGTAAGCCGCCTTCGCCTCCGGTGTTCTTCCTAATCTCTACGCATTTCACTACTACACTAGGAATTCCGCTTACCTCTCCGACACTCCAGGTTGACAGTTTCCAAAGCAATTCTGCGGTTAAGCCGCAGGATTTCACTTCAGACTTGCCATCCCGTCTACGCTCCCTTTACACCCAGTAAATCCGGATAACGCTTGCCCCCTACGTATTACCGCGGCTGCTGGCACGTAGTTAGCCGGGGCTTCTTAGTCAGGTACTGTCATTATCTTCCCTGCTGATAGAGCTTTACATACCGAAATACTTCTTCACTCACGCGGCGTCGCTGCATCAGAGTTTCCTCCATTGTGCAATATCC…
OTU452_Dialister	Dialister succinatiphilus YIT 11850	CTGTTTGCTCCCCACGCTTTCGCGCCTCAGCGTCAGTTGTCGTCCAGAAAGTCGCCTTCGCCACCGGTGTTCTTCCTAATCTCTACGCATTTCACCGCTACACTAGGAATTCCACTTTCCTCTCCGATACTCCAGCCTCCCAGTTTCCATCCCATCACGGGGTTAAGCCCCGCACTTTTAAGATGGACTTAAGAAGCCGCCTGCGCGCGCTTTACGCCCAATAATTCCGGACAACGCTTGCCACCTACGTATTACCGCGGCTGCTGGCACGTAGTTAGCCGTGGCTTGCTATTCGGGTACCGTCACTCTGATATGGTATTAGCATACCAGCCATTCGTCCCCGATCACAGAGCTTTACAACCCGAAGGCCGTCATCACTCACGCGGCGTTGCTCCGTCA…
OTU453_Treponema	Treponema porcinum strain 14V28	CTGTTTGCTCCCCGCACCTTCGCACCTCAGCGTCAGTAATCTGCTGGTAGCCTGCCTTCGCCATCGGTGTTCTTCCAGATATCTACAGATTTCACCCCTACACCTGGAATTCCGGCTGCCCCTCAGTTACTCTAGTTATGCAGTTCTCAACGCAGTTCCGGAGTTAAGCCCCGGAATTTCACACCAAGCTTGCATAACCGCCTACATGCCCTTTACGCCCAATAATTCCGAACAACGCTCGGGGCTTACGTGTTACCGCGGCTGCTGGCACGTAATTAGCCGCCCCTTATTCATTTGCTACAGTCATCATCATATCATTTCCTATACGACTTATTCCTCACAAACAAAAGGATTTTACAACCTTCCGGCCTTCATCATCCACGCGGCGTCGCTCCGTCA…
OTU454_Bacteroidetes_unclassified	Pelobium manganitolerans strain YS-25	CTGTTCGATCCCCGCGCTTTCGTGCCTCAGCGTCAATAACGGTATAGTAAGCTGCCTTCGCAATCGGTGTTCTGTACAATATCTAAGCATTTCACCGCTACACTGCACATTCCGCCTACTTCCACCGCATCCAAGCCCGGCAGTATCAATGCCAATTCTACGGTTGAGCCGCAGACTTTCAACGCTGACTTACCGGGCCGCCTACGCACCCTTTAAACCTAATAAATCCGGATAACGCCTGCATCCTCCGTATTACCGCGGCTGCTGGCACGGAGTTAGCCGATGCTTATTCTCACGGTACCTTCAGTCGGCCACGCGTGGCCGAGTTTATTCCCGTGCTAAAGGAGTTTACAACCCGTAGGGCCGTCTTCCTCCACGCGGCATGGCTGGTTCAGGGTT…
OTU455_Bacteroidetes_unclassified	Mangroviflexus xiamenensis strain P2	CTGTTTGATACCCACGCTTTCGTGCCTGAGCGTCAGTGCCAAGTTCGCGGCCTGTCTTCACGATCGGCGTTCTGTGGCATATCTAAGCATTTCACCGCTACACGCCACATTCCAGCCACGCCCCTTGGACTCCAGTCCGGCAGTATCAAAGGCACGGCTGCAGTTGAGCTGCAGTATTTCACCCCTGACTTACCGGTCCGCCTGCGCACCCTTTAAACCCAATGAATCCGGATAACGCTCGTATCCTCCGTATTACCGCGGCTGCTGGCACGGAGTTAGCCGATACTTATTCCCCGCGTACTCTCAGGCCGGGACACGTCCCGGCGGTTACTCCGCGGAAAAAGCAGTTTACAACCCATAGGGCCGTCTTCCTGCACGCGGCATGGCTGGGTCAGAATT…
OTU456_Firmicutes_unclassified	Catabacter hongkongensis strain HKU16	CTGTTTGCTCCCCACACTTTCGAGTCTCAGTGTCAGTTGCGAGCCAGCAAGCCGCCTTCGCCTCCGGTGTTCCTCCTAATCTCTACGCATTCTACCGCTACACTAGGAATTCCACTTGCCTCTCTCGTACTCTAGATACACAGTTTCTGGTGCAATCCGCGGGGTTAAGCCCCGGGCTTTCACATCAGACTTGTGCATCCACCTACACTCCCTTTACACCCAGTTATTCCGGATAACGCTCGCTACCTATGTATTACCGCGGCTGCTGGCACATAGTTGGCCGTAGCTTGCTCATAGGGTACCATCACTTCCTTTTTCCCCTATAACAGAAGTTTACAATCCGAAAACCTTCTTCCTTCACGCGGCGTTGCTGGGTCAGAGTTTCCTCCATTGCCCAAT…
OTU457_Lachnospiraceae_unclassified	Anaerocolumna cellulosilytica strain SN021	CTGTTTGCTCCCCACGCTTTCGAGCCTCAACGTCAGTTACTGTCCAGCAAGCCGCCTTCGCCACCGGTGTTCCTCCTGATATCTACGCATTTCACCGCTACACCAGGAATTCCGCTTGCCCCTCCAGTACTCTAGTTGTATAGTTTCAAAAGCAGTCCCTCAGTTGAGCCAAGGGCTTTCACTTCTGACTTACGCAACCGTCTGCGCTCCCTTTACACCCAGTAAATCCGGATAACGCTTGCCCCCTACGTATTACCGCGGCTGCTGGCACGTAGTTAGCCGGGGCTTCTTAGTCAGGTACCGTCATTTTCTTCCCTGCTGATAGAGCTTTACATACCGAAATACTTCATCACTCACGCGGCGTTGCTGCATCAGGGTTTCCCCCATTGTGCAATATTC…
OTU458_Ruminococcaceae_unclassified	Ruminococcus bromii strain ATCC 27255	CTGTTTGCTACCCACGCTTTCGTGCCTCAGCGTCAGTTAATGCCCAGCAGGCCGCCTTCGCCACTGGTGTTCCTCCCTATCTCTACGCATTTCACCGCTACACAGGGAATTCCGCCTGCCTCTACATCACTCAAGCTCGATAGTTTCAAGTGCAGTTCAGAGGTTGAGCCTCTACATTTCACACCTGACTTACCAAGCCGCCTACGCACCCTTTACACCCAGTAAATCCGGACAACGCTTGCTCCCTACGTATTACCGCGGCTGCTGGCACGTAGTTAGCCGGAGCTTATTCATGGGGTACCGTCTTAGTTCGTCCCCCATAAAAGGAGTTTACAATCCGAAAACCGTCATCCTCCACGCGGCGTTGCTGCGTCAGGGTTTCCCCCATTGCGCAATATC…
OTU459_Ruminococcaceae_unclassified	Anaerobacterium chartisolvens strain T-1-35	CTGTTTGCTCCCCACGCTTTCGCGCCTCAGCGTCAGTAAATGTCCAGAAAGCCGCCTTCGCCACTGGTGTTCCTCCTAATATCTACGCATTTCACCGCTACACTAGGAATTCCGCTTCCCTCTCCATCACTCAAGAACGGCAGTTTCAAATGCAGCCCCGGAGTTGAGCCCCGGTATTTCACATCTGACTTGTCGTCCCGCCTACACGCCCTTTACACCCAGTAATTCCGGACAACGCTCGCTCCCTACGTATTACCGCGGCTGCTGGCACGTAGTTAGCCGGAGCTTGTTTTCGAGGTACCGTCATCTATTCGTCCCTCGTCAAAGAAGTTTACAATCCGAAAACCTTCATCCTTCACGCGGCATTGCTGCGTCAGGGTTCCCCCCATTGCGCAATAT…
OTU460_Blautia	Blautia obeum ATCC 29174	CTGTTTGCTCCCCACGCTTTCGAGCCTCAACGTCAGTTACCGTCCAGTAAGCCGCCTTCGCCACTGGTGTTCCTCCTAATATCTACGCATTTCACCGCTACACTAGGAATTCCGCTTACCTCTCCGGCACTCAAGACTAACAGTTTCCAATGCAGTCCAGGGGTTGAGCCCCCGCCTTTCACATCAGACTTGCCAGTCCGTCTACGCTCCCTTTACACCCAGTAAATCCGGATAACGCTTGCCCCCTACGTATTACCGCGGCTGCTGGCACGTAGTTAGCCGGGGCTTCTTAGTCAGGTACCGTCACTATCTTCCCTGCTGATAGAAGTTTACATACCGAGATACTTCTTCCTTCACGCGGCGTCGCTGCATCAGGGTTTCCCCCATTGTGCAATATTC…
OTU461_Ruminococcaceae_unclassified	Colidextribacter massiliensis strain Marseille-P30	CTGTTTGCTCCCCACACTTTCGCGCATCAGCGTCAGTTACTGTCCAGCAAATCGCCTTCGCCACTGGTGTTCTTCCTAATATCTACGCATTTCACCGCTACACTAGGAGTTCCATTTGCCTCTCCAGCACTCAAGAACAACAGTTTCAAATGCAGGCTATGGGTTGAGCCCATAGTTTTCACATCTGACTTGCCGTCCCGCCTACACGCCCTTTACACCCAGTAAATCCGGATAACGCTCGCTCCCTACGTATTACCGCGGCTGCTGGCACGTAGTTAGCCGGAGCTTATTCAAGTGGTACCGTCATTATCGTCCCACTTAAAAGAAGTTTACAACCCGAAAGCCTTCTTCCTTCACGCGGCGTTGCTGGGTCAGGCTTGCGCCCATTGCCCAATATTC…
OTU462_Ruminococcaceae_unclassified	Paludicola psychrotolerans strain NC1253	CTGTTTGCTACCCACGCTTTCGAGCCTCAGCGTCAGTTAAAGCCCAGCAGGCCGCCTTCGCCACTGGTGTTCCTCCTAATATCTACGCATTTCACCGCTACACTAGGAATTCCGCCTGCCTCTACTTCACTCAAGAAAAACAGTTTTGAACGCGACTACCGGTTAAGCCGATAGTTTAAACATTCAACTTGCCTTCCCGCCTACGCTCCCTTTACACCCAGTAATTCCGGACAACGCTTGCCACCTACGTATTACCGCGGCTGCTGGCACGTAGTTAGCCGTAGCTTCCTCTTTGGCTACCGTCATTATCGTCACCAAAGACAGAGGTTTACAATCCGAAAACCTTCTTCCCTCACGCGGCGTCGCTGCATCAGGGTTTCCCCCATTGTGCAATATTCC…
OTU463_Spirochaetaceae_unclassified	Sphaerochaeta coccoides strain DSM 17374	CTGTTCGCTCCCCGCACCTTCGCGCCTCAGCGTCAGTACATGCCCAGACATTCGCCTTCGCCACCGGTGTTCTTCCAGATATCTACAGATTTCACCCCTACACCTGGAATTCCAATGTCCCCTGCTGTACTCAAGCCATCCAGTTTCCGGCGCATCACCAGGTTGAGCCTGGAACTTTCACACCGGACTTGAACAGCCGCCTGCGCGCCCTTTACGCCCAATGATTCCGAACAACGCTCGCCCCCTACGTGTTACCGCGGCTGCTGGCACGTAGTTAGCCGGGGCTTATTCATGGATTCACGTCATCCCGCTCCCATTCCCTGAAGCGGTTATTCTCCCTCCATAAAAGGACTTTACAACCTTACGGCCTTCATCGTCCACGCGGCGTCGCTCCATCAG…
OTU464_Burkholderiales_unclassified	Schlegelella thermodepolymerans strain K14	CTGTTTGCTCCCCACGCTTTCGTGCATGAGCGTCAGTCATGTCCCAGAGGGCTGCCTTCGCCATTGGTGTTCTTCCGCATATCTACGCATTTCACTGCTACACGCGGAATTCCACCCTCCTCTGACAGACTCCAGCCGTGCAGTCACAAATGCAGTTCCCAGGTTAAGCCCGGGGATTTCACATCTGTCTTGCACAGCCGCCTGCGCACCCTTTACGCCCAGTAATTCCGATTAACGCTCGCACCCTACGTATTACCGCGGCTGCTGGCACGTAGTTAGCCGGTGCTTATTCTTCAGGTACCGTCAGCGCGCCGGGGTGTTCGCCCGGCGTTTTTCGTCCCTGACAAAAGCGGTTTACAACCCGAAGGCCTTCTTCCCGCACGCGGCATGGCTGGATCA…
OTU465_Bacteroides	Bacteroides dorei strain 175	CTGTTTGATACCCACACTTTCGAGCCTCAATGTCAGTTGCAGCTTAGCAGGCTGCCTTCGCAATCGGAGTTCTTCGTGATATCTAAGCATTTCACCGCTACACCACGAATTCCGCCTGCCTCAACTGCACTCAAGACATCCAGTATCAACTGCAATTTTACGGTTGAGCCGCAAACTTTCACAACTGACTTAAACATCCATCTACGCTCCCTTTAAACCCAATAAATCCGGATAACGCTCGGATCCTCCGTATTACCGCGGCTGCTGGCACGGAGTTAGCCGATCCTTATTCATAAAGTACATGCAAACGGGTATGCATACCCGACTTTATTCCTTTATAAAAGAAGTTTACAACCCATAGGGCAGTCATCCTTCACGCTACTTGGCTGGTTCAGGCCA…
OTU466_Bacteroidetes_unclassified	Mucilaginibacter gossypiicola strain Gh-48	CTGTTTGATCCCCACGCTTTCGTGCCTCAGCGTCAATCAACCCTTCGTGAGATGCCTTCGCAATCGGTGTTCTGTGTGATCTCTAAGCATTTCACCGCTACACCACACATTCCTCCCACGGCAGGGTCATTCAAGCTCACCAGTTCGGGAGGCACTTCCGACGTTGAGCGCCGGCATTTCACCTCCCGCTTAACAAGCCGCCTACGCACCCTTTAAACCCAATAAATCCGGATAACGCTTGCATCCTCCGTATTACCGCGGCTGCTGGCACGGAGTTAGCCGATGCTTATTCGCCAGGTACTCTCATCAGTCCACACGTGGACCTTATTGCTCCCCGACAAAAGCGGTTTACAACCCATAGGGCCGTCCTCCCGCACGCGGCATGGCTGGATCAGAATT…
OTU467_Ruminococcaceae_unclassified	Eubacterium coprostanoligenes strain HL	CTGTTTGCTCCCCACACTTTCGAGCCTCAGCGTCAGTTAAAGCCCAGTAGGCCGCCTTCGCCACTGGTGTTCCTCCGAATATCTACGCATTTCACCGCTACACTCGGAATTCCGCCTACCTCTACTTCACTCAAGATCTACAGTTTCAACTGCAGTCCACAGGTTAAGCCCGTGGTTTTCACAGCTGACTTGAAGACCCGCCTGCGCTCCCTTTACACCCAGTAATTCCGGACAACGCTTGCCACCTACGTATTACCGCGGCTGCTGGCACGTAGTTAGCCGTGGCTTCCTCCTTGGCTACCGTCACTTCTTCTTCACCAAAGACAAAGGTTTACAATCCGAAAACCGTCTTCCCTCACGCGGCGTTGCTGCATCAGGGTTTCCCCCATTGTGCAATAT…
OTU468_Clostridiales_unclassified	Intestinimonas butyriciproducens strain SRB-521-5-	CTGTTTGCTCCCCACGCTTTCGTGTCTCAGCGTCAGTTGTCGTCCAGTAGATCGCCTTCGCCACCGGTGTTCCTCCTGATATCTACGCATTTCACCGCTACACCAGGAATTCCATCTACCCCTCCGACACTCAAGATCTACAGTTTCAAATGCAGGTTATGAGTTGAGCCCATAATTTTCACATCTGACTTGTAAACCCGCCTACACACCCTTTACACCCAGTAATTCCGGATAACGCTTGCCACCTACGTATTACCGCGGCTGCTGGCACGTAGTTAGCCGTGGCTTATTCTTTCGGTACCGTCACTTGCTTCTTCCCGAATAAAAAAGGTTTACAATCCGAAGACCTTCTTCCCTCACGCGGCGTCGCTGGGTCAGGCTTTCGCCCATTGCCCAATA…
OTU469_Atopobium	Atopobium parvulum DSM 20469	CTGTTTGCTCCCCTAGCTTTCGCTCCTCAGCGTCAGTTATGGCCCAGAAAGCCGCCTTCGCCACTGGTGTTCTTCCCAATATCTGCGCATTCCACCGCTACACTGGGAATTCCACTTTCCCCTACCAAACTCAAGCCTGCCGGTATCGGGAGCGTGCCGGGGTTGAGCCCCGGGATTTTACTCCCGACCTAACAAGCCGCCTACGAGCGCTTTACGCCCAATGAATCCGGATAACGCTTGCCCCCTACGTATTACCGCGGCTGCTGGCACGTAGTTAGCCGGGGCTTCTTCTGCAGGTACCGTCACCTTGCGGCCTCTTCCCTGCTGAAAGCGGTTTACAACCCATAGGGCCTTCATCCCGCACGCGGCGTCGCTGCATCAGGCTTTCGCCCATTGTGC…
OTU470_Methanomassiliicoccus	Methanomassiliicoccus luminyensis B10	CCGTTTGCGACCTAGGGCTTCGTCCCTCACCGTCGGATTCGTTCTAGTATGACGCCTTCGCCACCGGTGGTCCTCCAAGGATTACAGGATTTTACCCCTACCCCTGAAGTACCTCATACCTCTCCCGATCCCAAGCCTGACAGTCTCCCCGGAATTCGGATGGTTAAGCCACCCGATTTACCCAGGGATTTATCAGACCGGCTACGAACGTTTTAGACTCAATAAAATCGACCACCACTCGGGCTGCGGGTATTACCGCGGCGGCTGGCACCCGTCTTACCCAGCCCTTATTCCCCTAGTTATCTACGCTAAGGAAAAGCTAGCACAAATGTGCTAGCACTAGGAATTCCCTCATCGGGCTTTCGCCCATTGTGAAGTTTTCGCGA
OTU471_Lachnospiraceae_unclassified	Syntrophococcus sucromutans strain S195	CTGTTTGCTCCCCACGCTTTCGAGCCTCAACGTCAGTGATCGTCCAGTAAGCCGCCTTCGCCACCGGTGTTCCTCCTAATATCTACGCATTTCACCGCTACACTAGGAATTCCGCTTACCTCTCCGACACTCCAGCTGTGCAGTTTCCAATGCAGTTCCGGGGTTGAGCCCCGGGCTTTCACATCAGACTTGCACTGCCGTCTGCGCTCCCTTTACACCCAGTAAATCCGGATAACGCTTGCCCCCTACGTATTACCGCGGCTGCTGGCACGTAGTTAGCCGGGGCTTCTTAGTCAGGTACCGTCATCTCCCTTTCGGGCCTTTCTTCCCTGCCGATAGAGCTTTACATACCGAAATACTTCTTCACTCACGCGGCGTTGCTGCATCAGGCTTGCGCCC…
OTU472_Ruminococcaceae_unclassified	Ethanoligenens harbinense YUAN-3	CTGTTTGCTACCCACACTTTCGTGCCTCAGCGTCAGTTAGAGCCCAGTAAGCCGCCTTCGCCACTGGTGTTCCTCCGAATATCTACGCATTTCACCGCTACACTCGGAATTCCGCTTACCTCTGCTCCACTCAAGAACTACAGTTTTGGATGCAGTTCCGGGGTTAAGCCCCGGTATTTCACATCCAACTTGCAATCCCGCCTGCGCACCCTTTACACCCAGTAAATCCGGACAACGCTTGCCACCTACGTATTACCGCGGCTGCTGGCACGTAGTTAGCCGTGGCTTCCTCTTCGGCTACCGTCATTTGTTTCGTCACCGAAAACAGAGGTTTACAATCCGAAAACCTTCTTCCCTCACGCGGCGTTGCTGCATCAGAGTTTCCTCCATTGTGCAATA…
OTU473_Lachnospiraceae_unclassified	[Clostridium] aminophilum strain F	CTGTTTGCTCCCCACGCTTTCGGGCCTCAACGTCAGTTGCTGTCCAGTAAGCCGCCTTCGCCACTGATGTTCTTCCTGATATCTACGCATTTCACCGCTACACCAGGAATTCCGCTTACCTCTCCAGCACTCAAGCAATACAGTTTCCAAAGCAATTCCACAGTTGAGCCGTGGGATTTCACTTCAGACTTGCATCGCCGTCTGCGCCCCCTTTACACCCAGTAAATCCGGATAACGCTTGCCCCCTACGTATTACCGCGGCTGCTGGCACGTAGTTAGCCGGGGCTTCTTAGTCAGGTACCGTCATTATCTTCCCTGCTGATAGAGCTTTACATACCGAAATACTTCATCGCTCACGCGGCGTCGCTGCATCAGAGTTTCCTCCATTGTGCAATATTC…
OTU474_Prevotella	Prevotella ruminicola strain Bryant 23	CTGTTCGATACCCGCACTTTCGAGCTTTAGCGTCAGTTAAGGACTCGTCGGCTGCCTTCGCAATCGGGGTTCTTCGTGATATCTAAGCATTTCACCGCTACACCACGAATTCCGCCAACGTCGTACTCACTCAAGAAAACCAGTTCGCGACGCAGTTCCACGGTTGAGCCGGGACATTTCACGTCACGCTTAATCTTCCGCCTGCGCTCCCTTTAAACCCAATAAGTCCGGATAACGCCCGGACCTTCCGTATTACCGCGGCTGCTGGCACGGAATTAGCCGGTCCTTATTCATAAGGTACATGCAGTGCGCCACACGTGGCGCAGTTTATCCCCTTATAAAAGCAGTTTACAACCCATAGGGCCGTCGTCCTGCACGCTACTTGGCTGGTTCAGAGTT…
OTU475_Bacteria_unclassified	Christensenella timonensis strain Marseille-P2437	CTGTTTGCTCCCCACGCTTTCGAGTCTCAGTGTCAGTTACGAGCCAGCAAGTCGCCTTCGCCTCTGGTGTTCCTCCTAATCTCTACGCATTCTACCGCTACACTAGGAATTCCACTTGCCTCTCTCGCACTCTAGCAAAACAGTATATACTGCAATCCCTAAGTTAAGCCTAGGGCTTTCACAATACACTTACCTCGCCACCTACACTCCCTTTACGCCCAGTTATTCCGGATAACGCTCGCTACCTATGTATTACCGCGGCTGCTGGCACATAGTTTGCCGTAGCTTCCTCGTTAGGTACCATCACTTTCTTTTTCCCTAACAACAGAAGTTTACAATCCTAAAACCTTCTTCCTTCACGCGGCGTTGCTGGGTCAGGCTTTCGCCCATTGCCCAATA…
OTU476_Flavobacteriaceae_unclassified	Galbibacter mesophilus strain NBRC 101624	CTGTTTGATCCCCACGCTTTCGTGCCTCAGCGTCAATCACGGCTTCGTGAGATGTCTTCACAATCGGTGTTCTGAGTAATATCTATGCATTTCACCGCTACACTACTCATTCCTCCCACGGCAACCGTATTCAAGTCTGACAGTATCAAAGGCAGTTCCAGTGTTGAGCACTGGGCTTTCACCCCTGACTTGCCAAACGGCCTACGCACCCTTTAAACCCAATAAATCCGGATAACGCTTGCATCCTCCGTATTACCGCGGCTGCTGGCACGGAGTTAGCCGATGCTTATTCGCTGTGTACTCTCATCAGTCTACACGTAGACCTTATTGCTCCACAACAAAAGCAGTTTACAATCCATAGGACCTTATTCCTGCACGCGGCATGGCTGGATCAGGCTT…
OTU477_Ruminococcaceae_unclassified	Pseudoflavonifractor phocaeensis strain Marseille-	CTGTTTGCTCCCCACGCTTTCGCGCCTCAGCGTCAGTTACTGTCCAGCAATCCGCCTTCGCCACTGGTGTTCCTCCGTATATCTACGCATTTCACCGCTACACACGGAATTCCGATTGCCTCTCCAGCACTCAAGAAAAACAGTTTCAAATGCAGGCTATGGGTTGAGCCCATAGTTTTCACATCTGACTTGCCTTCCCGCCTACACGCCCTTTACACCCAGTAAATCCGGATAACGCTCGCCACCTACGTATTACCGCGGCTGCTGGCACGTAGTTAGCCGTGGCTTATTCCTCAGGTACCGTCATTTCTTTCGTCCCTGAGAAAAGAAGTTTACAACCCGAAAGCCTTCATCCTTCACGCGGCGTTGCTGGGTCAGGCTTGCGCCCATTGCCCAATA…
OTU478_Clostridiales_unclassified	Christensenella massiliensis strain Marseille-P243	CTGTTTGCTCCCCACGCTTTCGTGCCTCAGCGTCAGTTACAGTCCAGAAAGCCGCCTTCGCCACTGGTGTTCCTCCTAATATCTACGCATTTCACCGCTACACTAGGAATTCCGCTTTCCTCTCCTGCACTCAAGTCCGACAGTATTGGATGCAGCACCCAAGTTAAGCCCGGGTATTTCACATCCAACTTACCAGACCGCCTACGCACCCTTTACGCCCAGTAATTCCGGACAACGCTCGCCCCCTACGTATTACCGCGGCTGCTGGCACGTAGTTAGCCGGGGCTTCCTCCTATGCTACCGTCACTTCCTTCGTCACATAGGACAGAGGTTTACAATCCGAAAACCTTCTTCCCTCACGCGGCGTTGCTGGGTCAGGCTTGCGCCCATTGCCCAATA…
OTU479_Subdivision5_genera_incertae_sedis	Kiritimatiella glycovorans strain L21-Fru-AB	CTGTTTGCTCCCCCGACTTTCGCGCCTCAGCGTCAGTTGCGTTCCAGGAAGGCGCCTTCGCCTCCGGTGTTCTGCAGGATATCAACGCATTTCACCGCTACACCCTGCATTCCCCTTCCCCATCCCGCACTCGAGCCTGGCAGTTTCGGACGCACTTTCCGGGTTGAGCCCGGAGATTTCACATCCGACACGCCTGGCCGCCTACGCGCCCTTTACGCCCAGTAAATCCGAACAACGCTACGGGCCTCTGTATTACCGCGGCTGCTGGCACAGAGTTAGCCGCCCGTTCCTCTTGAGGTACCATCAACTAGGGGACGTGTTGGGTCCCCTCGCCTTTTCCCTCATGACAGGAGTTTACGACCCGAGGGCCTTCATCCTCCACGCAGCGTCGCATCGTCA…
OTU480_Alloprevotella	Alloprevotella rava strain 81/4-12	CTGTTTGATACCCACACTTTCGAGCCTCAGCGTCAGTAGCACCCCGGACACCTGCCTTCGCGATCGGAGTTCATCGTGATATCTAAGCATTTCACCGCTACACCACGAGTTCCAGCATCCCTGTGTGCACTCAAGACAACCAGTTTCAACGGCAATGTATGGTTGAGCCACACGCTTTAACCGCTGACTTAGTCGTCCGCCTACGCTCCCTTTAAACCCAATAAATCCGGATAACGCCTGGACCTTCCGTATTACCGCGGCTGCTGGCACGGAATTAGCCGGTCCTTTTTCTGATGGTACATACAATAAGGGACACGTCCCCTTTTTTATTCCCAACTAAAAGCAGTTTACAACCCAGAGGGCCGTCATCCTGCACGCTACTTGGCTGGTTCAGACTTC…
OTU481_Bacteroidetes_unclassified	Olivibacter sitiensis strain AW-6	CTGTTCGCTACCCGCGCTTTCGTGCATGAGCGTCAGTGGCGCACTGGAAGGCTGCCTTCGCAATCGGTGTTCTGTGGCATATCTAAGCATTTCACCGCTACACGCCACATTCCGCCTTCCTCGTCCGCACTCAAGACTGTCAGTATCGATGGCAGCCCCGGGGTTGGGCCCCGGTATTTCACCGCCGACTTAACTGTCCGCCTGCGCACCCTTTAAACCTAATAATTCCGGATAACGCCTGCACCCTCCGTATTACCGCGGCTGCTGGCACGGAGTTAGCCGGTGCTTATTCGCTCGGTACCTTCAAGAAGGTATGCATACCCTCAGTTATCCCCAAGCAAAAGAAGTTTACGACCACTAGGGCCTTCGTCCTTCACGCGGTTTGGCTGGATCAGGGTT…
OTU482_Clostridiales_unclassified	Intestinimonas butyriciproducens strain SRB-521-5-	CTGTTTGCTCCCCACACTTTCGTGTCTCAGCGTCAGTAATAGTCCAGTAAGCCGCCTTCGCCACTGGTGTTCCTCCCGATATCTACGCATTTCACCGCTACACCGGGAATTCCACTTACCTCTCCTATCCTCAAGACATACAGTTTCAAATGCAGGTTATGGGTTAAGCCCATAATTTTCACATCTGACTTGCACGCCCGCCTACACACCCTTTACACCCAGTAATTCCGGATAACGCTCGCCACCTACGTATTACCGCGGCTGCTGGCACGTAGTTAGCCGTGGCTTTCTCTTTGGGTACCGTCACTTTCTTCTTCCCCAATAACTAAGGTTTACAATCCGAAGACCTTCTTCCCTCACGCGGCGTCGCTGGGTCAGGCTTTCGCCCATTGCCCAATA…
OTU483_Lachnospiraceae_unclassified	Butyrivibrio fibrisolvens strain ATCC 19171	CTGTTTGCTACCCACGCTTTCGAGCCTCAACGTCAGTTACCGTCCAGTGAGCCGCCTTCGCCGCCGGTGTTCTTCCTGATATCTGCGCATTTCACCGCTACACCAGGAATTCCGCTCACCCCTCCGGTACTCTAGAAAATCAGTTTCCAATGCAGTTCCACGGTTGAGCCCTGGGATTTCACATCAGACTTGATCTTCCGTCTACGCTCCCTTTACACCCAGTAAATCCGGATAACGCTTGCCCCCTACGTATTACCGCGGCTGCTGGCACGTAGTTAGCCGGGGCTTCTTAGTCAGGTACCGTCATCTCTCCTTGCGGAGCCTTTCTTCCCTGCTGATAGAGCTTTACATACCGAAATACTTCTTCACTCACGCGGCGTCGCTGCATCAGGCTTGCGC…
OTU484_Kingella	Kingella negevensis strain Sch538	CTGTTTGCTACCCACGCTTTCGAGCATGAACGTCAGTGTTATCCCAGGGGGCTGCCTTCGCCATCGGTATTCCTCCACATCTCTACGCATTTCACTGCTACACGTGGAATTCTACCCCCCTCTGACACACTCTAGCTTACCAGTTCAGAACGCCGTTCCCAAGTTGAGCTCGGGGATTTCACATCCTGCTTAATAAACCGTCTGCGCTCGCTTTACGCCCAGTAATTCCGATTAACGCTCGCACCCTACGTATTACCGCGGCTGCTGGCACGTAGTTAGCCGGTGCTTATTCTTACGGTACCGTCATCAGCAATCGATATTAGCAATCGCCTTTTCTTCCCGTACAAAAGTCCTTTACAACCCGAAGGCCTTCTTCAGACACGCGGCATGGCTGGATCA…
OTU485_Treponema	Treponema porcinum strain 14V28	CTGTTTGCTCCCCGCACCTTCGCACCTCAGCGTCAGTAATCTGCTGGTAGCCTGCCTTCGCCATTGGTGTTCTTCCAGATATCTACAGATTTCACCCCTACACCTGGAATTCCGGCTGCCCCTCAGTTACTCTAGTTATGCAGTTCTCAACGCAGTTCTGGAGTTAAGCCCCAGAATTTCACACCAAGCTTGCATATCCGCCTACATGCCCTTTACGCCCAATAATTCCGAACAACGCTCGCAACTTACGTGTTACCGCGGCTGCTGGCACGTAATTAGCCGTTGCTTATTCATCTGCTACAGTCATCATTCTGTCATTTCCTACAAAACTTATTCCACACAGATAAAAGGATTTTACAATCTTCCGACCTTCATCATCCACGCGGCGTCGCTCCGTCA…
OTU486_Eubacterium	Emergencia timonensis strain SN18	CTGTTTGCTACCCACGCTTTCGTACCTCAGTGTCAGTTACAGTCCAGAAAGTCGCCTTCGCCACTGGTGTTCCTCCTAATATCTACGCATTTCACCGCTACACTAGGAATTCCACTTTCCCCTCCTGCACTCAAGTCTTGCAGTTCGCGGGGCGAACAACGGTTAGGCCGTTGCCTTAAACCCTACGCTTACAAAACCACCTACGTACGCTTTACGCCCAGTAATTCCGGATAACGCTCGCCCCCTACGTATTACCGCGGCTGCTGGCACGTAGTTAGCCGGGGCTTCCTCCAAGGGTACCGTCATTTGTTCTTCCCCAAGGACAGAAGTTTACGACTCGAAAGCCTTCATCCTTCACGCGGCGTTGCTGCATCAGGCTTGCGCCCATTGTGCAATATT…
OTU487_Firmicutes_unclassified	Ruminiclostridium cellobioparum DSM 1351 = ATCC 15	CTGTTTGCTACCCACGCTTTCGAGCCTCAGCGTCAGTTGTAATCCAGAAAGCCGCCTTCGCCACTGGTGTTCCTCCTAATATCTACGCATTCCACCGCTACACTAGGAATTCCGCTTCCCCCTCTTACACTCAAGTCCGTCAGTCTTGAAAGCAGTTCCGGGGTTGAGCCCCGGGATTTCACTCCCAACTTAACAGACCGCCTACGCTCCCTTTACGCCCAGTCATTCCGGACAACGCTTGCCACCTATGTATTACCGCGGCTGCTGGCACATAGTTTGCCGTGGCTTATTCCTCAGGTACCGTCATTTTCTTCGTCCCTGATTAAAGAACTTTACAATCCGAAGACCTTCTTCATTCACGCGGCATTGCTGGGTCAGAGTTGCCTCCATTGCCCAATA…
OTU488_Bacteria_unclassified	Holdemania filiformis strain J1-31B-1	CTATTTGCTCCCCACGCTTTCGTGACTGAGCGTCAGTGCAGTGCTGGTAAACCGCCTTCGCCACTGGTGTTCTTCCATATATCTACGCATTTCACCGCTACACATGGAGTTCCGTTTACCTCTCACGCACTCTAGCTTAGTAGTTTCCAAGGCTGTATGGAGTTGAGCTCCACGCTTTCACCTCAGACTTGCTATGCCGCCTGCTCACTCTTTACGCCCAATAATTCCGGATAACGCTTGTGACCTACGTATTACCGCGGCTGCTGGCACGTAGTTAGCCGTCACTTTCTGGCAAGGTACCGTCAAACGCGACCCATTTCCTGATCGCGCCGTTCGTCCCTTGTAACAGAGCTTTACAATCCGAAGACCTTCATCACTCACGCGGCGTTGCTCGGTCAG…
OTU489_Bacteria_unclassified	Catabacter hongkongensis strain HKU16	CTGTTTGCTCCCCACGCTTTCGAGTCTCAGTGTCAGTTGCGAGCCAGCAAATCGCCTTCGCCTCTGGTGTTCCTCCTAATCTCTACGCATTCTACCGCTACACTAGGAATTCCATTTGCCTCTCTCGTACTCTAGCAACACAGTTTCTTGTGCAATCCCACAGTTGAGCCATGGGCTTTCACACAAGACTTACATCGCCACCTACACTCCCTTTACGCCCAGTTATTCCGGATAACGCTCGCTACCTATGTATTACCGCGGCTGCTGGCACATAGTTTGCCGTAGCTTTCTCATGGGGTACCATCACTTTCTTTTTCCCCCATAACAGAAGTTTACAATCCTAAAACCTTCTTCCTTCACGCGGCGTTGCTGGGTCAGGCTTTCGCCCATTGCCCAATA…
OTU490_Desulfovibrionaceae_unclassified	Mailhella massiliensis strain Marseille-P3199	CTGTTTGCTACCCACGCTTTCGCATCTCAGCGTCAGTTACGAGCCAGATAGCCGCCTTCGCCACTGATGTTCTTCCAGATATCTACGGATTTCACTCCTACACCTGGAATTCCGCTATCCTCTCTCGCACTCAAGCATGGTAGTTTTAGAGGCAGTTCCAAGGTTGAGCCCTGGGATTTCACCCCTAACTTGCCACACGGCCTACATGCGCTTTACGCCCAGTAATTCCGATTAACGCTCGCACCCTCCGTATTACCGCGGCTGCTGGCACGGAGTTAGCCGGTGCTTCCTTTGAAGGTACCGTCAATATGACGTTGATTAGCACGTCATAACTTCTTCCCTTCTGACAGAGGTTTACGATCCGAAGACCTTCATCCCTCACGCGGCGTCGCTGCGTCA…
OTU491_Ruminococcus	Ruminococcus champanellensis 18P13 = JCM 17042 16S	CTGTTTGCTCCCCACGCTTTCGTGCCTCAGCGTCAGTAAAGGCCCAGTAAGCCGCCTTCGCCACCGATGTTCCTCCTAATATCTACGCATTTCACCGCTACACTAGGAATTCCGCTTACCTCTACCTCACTCAAGAGTTGCAGTTTCAAATGCAGTTCATGGGTTGAGCCCATACATTTCACATCTGACTTGCATCCCCGCCTACGCACCCTTTACACCCAGTAATTCCGGACAACGCTCGCTCCCTACGTATTACCGCGGCTGCTGGCACGTAGTTAGCCGGAGCTTTTTCTTCAGGTACCGTCATTATCGTCCCTGATAAAAGGAGTTTACAATCCGAAAACCTTCTTCCTCCACGCGGCATCGCTGCATCAGGCTTCCGCCCATTGTGCAATATTC…
OTU492_Ruminococcaceae_unclassified	Ethanoligenens harbinense YUAN-3	CTGTTTGCTACCCACGCTTTCGAGCCTCAGTGTCAGTTAGAGCCCAGAAAGCCGCCTTCGCCACTGGTGTTCCTCCCGATATCTACGCATTCCACCGCTACACCGGGAATTCCGCTTTCCTCTACTCCACTCAAGACCAACAGTATCAAACGCAGTTCAGGAGTTGAGCTCCTGCATTTCACATTTGACTTGTCAGCCCACCTGCGCTCCCTTTACACCCAGTAATTCCGGACAACGCTTGCCACCTACGTTTTACCGCGGCTGCTGGCACGTAGTTAGCCGTGGCTTCCTCCCCGAGTACCGTCATTTATTCGTCCCCGAGGACAGAGGTTTACAATCCGAAAACCTTCTTCCCTCACGCGGCGTCGCTGCATCAGAGTTTCCTCCATTGTGCAATAT…
OTU493_Lachnospiraceae_unclassified	Falcatimonas natans strain WN011	CTGTTTGCTCCCCACGCTTTCGAGCCTCAGCGTCAGTTATCGTCCAGTAAGCCGCCTTCGCCACTGGTGTTCCTCCTAATATCTACGCATTTCACCGCTACACTAGGAATTCCGCTTACCTCTCCGACACTCAAGCTGAACAGTTTCCAATGCAATCCCGGGGTTGAGCCCCGGGTTTTCACATCAGACTTGCCCTGCCGCCTGCGCTCCCTTTACACCCAGTAAATCCGGATAACGCTTGCCCCCTACGTATTACCGCGGCTGCTGGCACGTAGTTAGCCGGGGCTTCTTAGTCAGGTACCGTCATTTTCTTCCCTGCTGATAGAGCTTTACATACCGAAATATTTCTTCACTCACGCGGCGTCGCTGGATCAGGGTTTCCCCCATTGTCCAATATTC…
OTU494_Ruminococcaceae_unclassified	Acetanaerobacterium elongatum strain Z7	CTGTTTGCTCCCCACGCTTTCGAGCCTCAGTGTCAGTTAGAGCCCAGCAGGCCGCCTTCGCTACCGGTATTCCTCCCGATATCTACGCATTCCACCGCTACACCGGGAATTCCGCCTGCCCCTACTCCACTCAAGATCAACAGTATCGAACGCAGTTCAGAGGTTGAGCCTCTGCATTTCACATTCGACTTGCCAATCCACCTGCGCTCCCTTTACACCCAGTAATTCCGGACAACGCTTGCCACTTACGTTTTACCGCGGCTGCTGGCACGTAATTAGCCGTGGCTTCCTCCTCGGGTACCGTCACTATCGTCCCCGAAGACAGAGGTTTACAATCCGAAAACCTTCTTCCCTCACGCGGCGTCGCTGGGTCAGGGTTTCCCCCATTGCCCAATATTC…
OTU495_Ruminococcus	Ruminococcus champanellensis 18P13 = JCM 17042 16S	CTGTTTGCTCCCCACGCTTTCGAGCCTCAGCGTCAGTAAAAGCCCAGTAAGCCGCCTTCGCCACCGATGTTCCTCCTAATATCTACGCATTTCACCGCTACACTAGGAATTCCGCTTACCTCTACTTCACTCAAGAACTACAGTTTCAAATGCACGTTACAGGTTGAGCCCGTAAATTTCACATCTGACTTGCAATCCCGCCTGCGCTCCCTTTACACCCAGTAATTCCGGACAACGCTCGCTCCCTACGTATTACCGCGGCTGCTGGCACGTAGTTAGCCGGAGCTTCCTCCCGAGGTACCGTCATTATCGTCCCTCGAAACAGGAGTTTACAATCCGAAAACCTTCTTCCTCCACGCGGCATCGCTGCATCAGGGTTTCCCCCATTGTGCAATATCC…
OTU496_Clostridiales_unclassified	Anaerosporobacter mobilis strain IMSNU 40011	CTGTTTGCTCCCCACGCTTTCGAGCCTCAGCGTCAGTCTCAGTCCAGTAAGCCGCCTTCGCCACCGGTGTTCTTCCTAATATCTACGCATTTCACCGCTACACTAGGAATTCCGCTTACCTCTCCTGCACTCAAGCTATGCAGTTTCAAAAGCAGTCCCGGGGTTAAGCCCCGGGCTTTCACTTCTGACTTGCACAGCCGCCTACACTCCCTTTACACCCAGTAAATCCGGATAACGCTTGCCCCCTACGTATTACCGCGGCTGCTGGCACGTAGTTAGCCGGGGCTTCTTAGTCAGGTACCGTCATCATCTTCCCTGCTGATAGAGCTTTACATACCGAAATACTTCTTCACTCACGCGGCGTCGCTGGATCAGGGTTCCCCCCATTGTCCAATATTC…
OTU497_Bacteroidales_unclassified	Parabacteroides johnsonii strain M-165	CTGTTTGATACCCACGCTTTCGTGCCTCAGCGTCAGTCGCATGCTGGTAAGCTGCCTTCGCAATCGGGGTTCTGTGACATATCTAAGCATTTCACCGCTACACGTCACATTCCGCCTACCTCGTTTGCACTCAAGAACGCCAGTTTCAACGGCTCGGTATAGTTGAGCTACACGCTTTCACCACTGACTTAACATTCCGCCTACGCACCCTTTAAACCCAATAAATCCGGATAACGCTCGCATCCTCCGTATTACCGCGGCTGCTGGCACGGAGTTAGCCGATGCTTATTCATTCGATACTTGCAATATGGTACACGTACCACACTTTACCCTCGAATAAAAGAAGTTTACAATCCATAGAACCTTCATCCTTCACGCGACTTGGCTGGTTCAGACTTC…
OTU498_Prevotellaceae_unclassified	Bacteroides caecicola strain C13EG70	CTGTTCGATACCCGCACCTTCGAGCCTCAGCGTCAGTACGGCGCCAGAAGGCTGCCTTCGCAATCGGAGTTCTTCGTGATATCTATGCATTTCACCGCTACACCACGAATTCCGCCTTCCTCTCGCCGACTCAAGACACGCAGTTTCAACTGCAGCTCCGCGGTTGAGCCGCGGCATTTCACAGCTGACTTGCGCGCCCGCCTGCGCTCCCTTTAAACCCAATAAATCCGGATAACGCCCGCGTCTTCCGTATTACCGCGGCTGCTGGCACGGAATTAGCCGACGCTTATTCACTCGGTACGCGCAACGGGGCACACGTGCCCCTCTTTGCTCCCGAGCAAAAGCAGTTTACAACCCGTAGGGCCGTCTTCCTGCACGCTACTTGGCTGGTTCAGGCTT…
OTU499_Ruminococcaceae_unclassified	Eubacterium coprostanoligenes strain HL	CTGTTTGCTCCCCACACTTTCGAGCCTCAGCGTCAGTTAAAGCCCAGCAAGCCGCCTTCGCCACTGGTGTTCCTCCGAATATCTACGCATTTCACCGCTACACTCGGAATTCCGCTTGCCTCTACTTCACTCAAGAAAAACAGTTTCAACGGCAGTTCATGGGTTAAGCCCATGCATTTCACCACTGACTTGCTTTCCCGCCTGCGCTCCCTTTACACCCAGTAAATCCGGACAACGCTTGCCACCTACGTATTACCGCGGCTGCTGGCACGTAGTTAGCCGTGGCTTTCTCCTTAGCTAATGTCATTATCATCACTAAGAACAGAAGTTTACAATCCGAAAACCGTCATCCTTCACGCGGCGTTGCTGCATCAGGCTTGCGCCCATTGTGCAATATCC…
OTU500_Butyricimonas	Butyricimonas faecihominis strain 180-3	CTGTTCGCTACCCACGCTCTCGCGCATCAGCGTCAGAACGAGCCTGGGAAGCTGCCTTCGCTATCGGGGTTCCAAGTGATATCTATGCATTTCACCGCTACTTCACTTGTTCCGCCTCCCTCGTCTCGTCTCGAGGGCGCCAGTTTCAACGGCGTGCTACAGTTTAGCTGCAGTCTTTTACCGCTGACTTGACGTCCCGCCTACGCGCCCTTTAAACCCAATAAATCCGGATAACGCTCGCATCCCCCGTATTACCGCGGCTGCTGGCACGGAGTTAGCCGATGCTTATTCGTCAAGTACTGGCAAGATCGCACCCGTGCGATTTATTCTTCCTTGACAAAAGAGGTTTACAGGCCATAGACCATTCGTCCCTCACGCGACTTGGCTGGTTCAGGCTCT…
OTU501_Bacteria_unclassified	Haloplasma contractile SSD-17B	CTGTTTGCTCCCCACGCTTTCGTGCCTCAGCGTCAGTAACGGCCCAGTAAGCCGCCTTCGCCACTGGTGTTCCTCCAAATATCTACGCATTCCACCGCTCCACTTGGAATTCCACTTACCTCTACCGCACTCAAGTCTACCAGTTTCCAATGGCAGCCCACAGTTAAGCTGTGGGATTTAACATCAGACTTAATAAACCGCCTACGCACGCTTTACGCCCAATAATTCCGGATAACGCTTGCCCCCTATGTATTACCGCGGCTGCTGGCACATAGTTAGCCGGGGCTTTCTAGTTAGGTACCGTCATCTACATATCATTTCCTATATGTAGTATTCTTTCCTAACAACAGAACTTTACAATCCGAAGATCTTCTTCGTTCACGCGGCATTGCTCGGTCA…
OTU502_Moraxella	Moraxella oblonga strain IAM 14971	CTGTTTGCTACCCACGCTTTCGCACCTCAGTGTCAGTATGATGCCAGGGAGCTGCCTTCGCCATCGGTATTCCTCCAGATCTCTACGCATTTCACCGCTACACCTGGAATTCTACTCCCCTCTCACCTACTCTAGCCAACCAGTATCGGATGCAGTTCCTAGGTTGAGCCCAGGGATTTCACATCCGACTTAATTAGCCACCTACGCGCGCTTTACGCCCAGTAATTCCGATTAACGCTTGCACCCTCTGTATTACCGCGGCTGCTGGCACAGAGTTAGCCGGTGCTTATTCTGTGGGTAACGTCAGGGCTTGTGGGTATTAACCACAAGCTTTTCCTCCCCACTTAAAGTGCTTTACAACCAAAAGGCCTTCTTCACACACGCGGCATGGCTGGATCA…
OTU503_Lachnospiraceae_unclassified	Blautia glucerasea strain JCM 17039	CTGTTTGCTCCCCACGCTTTCGAGCCTCAACGTCAGTTACCGTCCAGCAGGCCGCCTTCGCCACCGGTGTTCTTCCTGATATCTACGCATTTCACCGCTACACCAGGAATTCCGCCTGCCCCTCCGGTACTCAAGATCAACAGTTTCCAAAGCAGTTCAGGAGTTGAGCCCCTACATTTCACTTCAGACTTGCTATTCCGTCTACGCTCCCTTTACACCCAGTAAATCCGGATAACGCTTGCCCCCTACGTATTACCGCGGCTGCTGGCACGTAGTTAGCCGGGGCTTCTTAGTCAGGTACCGTCATTATCTTCCCTGCTGATAGGGCTTTACATTCCGAAAAACTTCTTCACCCACGCGGCGTCGCTGCATCAGGGTTTCCCCCATTGTGCAATATTC…
OTU504_Desulfovibrionales_unclassified	Mailhella massiliensis strain Marseille-P3199	CTGTTTGCTCCCCACGCTTTCGCATCTGAGCGTCAGTTGCGGGCCAGGCAGCCGCCTTCGCCGCTGATGTTCTTCCAGATATCTACGGATTTCACTCCTACACCTGGAATTCCGCTGCCCTCTCCCGTACTCAAGTTCGGTAGTTTTAGAGGCAGTTCCAAGGTTGAGCCCTGGGATTTCACCCCTAACTTGCCGTACAGCCTACATGCGCTTTACGCCCAGTAATTCCGATTAACGCTTGCACCCTCCGTATTACCGCGGCTGCTGGCACGGAGTTAGCCGGTGCTTCCTTTGAAGGTACCGTCAATGTCATGGCAGTTGCTCCATAACCCGTTCTTCCCTTCTGACAGAGGTTTACGATCCGAAGACCTTCTTCCCTCACGCGGCGTCGCTGCGTCA…
OTU505_Butyrivibrio	Butyrivibrio proteoclasticus strain B316	CTGTTTGCTCCCCACGCCTTCGAGCCTCAACGTCAGTTGCCGTCCAGTAAGCCGCCTTCGCCACCGGTGTTCTTCCCGATATCTACGCATTTCACCGCTACACCGGGAATTCCGCTTACCCCTCCGGCACTCAAGTCACGCAGTTTCCAAAGCAAGCCCACAGTTGAGCCGTGGGGTTTCACTTCAGACTTGTATGACCGTCTGCGCTCCCTTTACACCCAGTAAATCCGGATAACGCTTGCCCCCTACGTATTACCGCGGCTGCTGGCACGTAGTTAGCCGGGGCTTCTTAGTCAGGTACCGTCATCCCCTCTTACGAGGGCTTTCTTCCCTGCTGATAGAGCTTTACATATCGAAATACTTCTTCACTCACGCGGCGTCGCTGCATCAGAGTTTCCT…
OTU506_Bacteria_unclassified	Desulfotomaculum nigrificans strain NCIMB 8395 16S	CTGTTTGCTCCCCACACTTTCGCGCCTCAGCGTCAGTTGCAGTCCAGTTACCCGCCTTCGCCACTGGTGTTCCTCCCGATCTCTACGCATTTCACCGCTACACCGGGAATTCCGATAACCTCTCCTGCACTCAAGCCCCCCAGTATCCAAAGCAATTCCCATCTTGAAAACAGGACTTTCACTCCAGACTTAAGCGGCCGCCTACGCGCCCTTTACGCCCAATCATTCCGGACAACGCTCGCCCCCTACGTATTACCGCGGCTGCTGGCACGTAGTTAGCCGGGGCTTCCTCCTGTACTACCGTCTTCTCCTCTTCATACAGGACAGAGGTTTACAATCCGAAAACCTTCTTCCCTCACGCGGCGTTGCTGGGTCAGGCTTTCGCCCATTGCCCAATAT…
OTU507_Clostridiales_unclassified	Aminipila butyrica strain FH042	CTGTTTGCTCCCCACGCTTTCGTACCTCAGTGTCAGTTACTGTCCAGAAAGTCGCCTTCGCCACCGGTGTTCCTCCTAATATCTACGCATTTCACCGCTACACTAGGAATTCCACTTTCCCCTCCAGCACTCAAGCACAGCAGTTCGAATGGCTCGCCGGAGTTAAGCCCCGGGCTTTCACCACCCGCTTACTGCGCCACCTACGTACTCTTTACGCCCAGTAATTCCGGATAACGCTCGCCCCCTACGTATTACCGCGGCTGCTGGCACGTAGTTAGCCGGGGCTTCCTCCTTGGGTACCGTCACTTCCTTCGTCCCCAAGGACAGAGTTTTACGACCCGAAGACCTTCATCACTCACGCGGCGTTGCTGCATCAGGCTTGCGCCCATTGTGCAATAT…
OTU508_Firmicutes_unclassified	Schwartzia succinivorans strain S1-1	CCGTTCGCTACCCTGGCTTTCGAGCCTCAGCGTCAGATGCAGTCCAGGAGGCCGCCTTCGCCACCGGTGTTCTTCCCGATATCTACGCATTTCACCGCTACACCGGGAATTCCGCCTCCCTCTCCTGCCCTCAAGGGGGGGAGTTCGCGGACCTTGACGGGGCTGAGCCCCGCGATTTGAGTCCGCGCTTCCCCCTCCGCCTGCGCTCCCTTTACGCCCAATGATTCCGGACAACGCTCGCCGCCTACGTGTTACCGCGGCTGCTGGCACGTAGTTAGCCGCGGCTTCCTCGGCGGGTACCGTCCACGCGGGGCCATTTCCTGCCCCGCGCCCTCTTCCCCGCCAACAGGGCTTTACGTCGCGAACGACTTCTCGCCCACGCGGCGTTGCTCCGTCAGG…
OTU509_Bacteroidales_unclassified	Cytophaga xylanolytica strain DSM 6779	CTGTTTGATCCCCACGCTTTCGTGCCTCAGCGTCAGTGCCGGCTTAGCTAGCTGCCTTCGCAATCGGTGTTCTGTGTCATATCTAAGCATTTCACCGCTACACAACACATTCCGCCAGCCTCAACCGTACTCAAGGACTCCAGTATCAATGGCTTGATATAGTTAAGCTATATGATTTTACCGCTGACTTAAAGCCCCGCCTACGCACCCTTTAAACCTAATAAATCCGGATAACGCTCGCATCCTCCGTATTACCGCGGCTGCTGGCACGGAGTTAGCCGATGCTTATTCACAGAGTACTGTCATCGGACCACACGTGATCCTTATTCGTCCCCTGCAAAAGCAGTTTACAATCTGTAAGACCTTCATCCTGCACGCGGGATGGCTGGTTCAGGCTCT…
OTU510_Clostridiales_unclassified	Aminipila butyrica strain FH042	CTGTTTGCTCCCCACGCTTTCGTGCCTCAGTGTCAGTTACAGTCCAGAAAGCCGCCTTCGCCACCGGTGTTCCTCCTAATATCTACGCATTTCACCGCTACACTAGGAATTCCGCTTTCCTCTCCTGCACTCAAGTCTCCCAGTTCATGGGGCGAACTACGGTTAAGCCGTAGCCTTAAACCCCACGCTTAAAAAACCACCTACGCACTCTTTACGCCCAATAATTCCGGATAACGCTTGCCCCATACGTATTACCGCGGCTGCTGGCACGTATTTAGCCGGGGCTTCCTCCAAGGGTACCGTCAGTTCTTCTTCCCCAAGGACAGAGCTTTACGACGATTCCGCCTTCTTCGCTCACGCGGCGTTGCTGCATCAGGCTTTCGCCCATTGTGCAATATT…
OTU511_Bacteroidetes_unclassified	Geofilum rhodophaeum strain HF401	CTGTTTGATACCCATGCTTTCGTGCCTCAGCGTCAGAAAATCCCTAGTAAGCTGCCTTCGCAATCGGTGTTCTGTGACATATCTAAGCATTTCACCGCTACACATCACATTCCGCCTACTTCGTCATCTCTCAAGACCACCAGTATCAACGGCAGTTTTGAAGTTGAGCTTCAAAATTTCACCACTGACTTAATAGCCCGCCTGCGCACCCTTTAAACCCAATAAATCCGGATAACGCTCGAATCCTCCGTATTACCGCGGCTGCTGGCACGGAGTTAGCCGATCCTTATTCGTACGATACTTTCAAAACTCTATACATAGCGCCTTTTACCCTCGTACAAAAGCAGTTTACAACCCATAGGGCCGTCTTCCTGCACGCGACTTGGCTGGTTCAGACTT…
OTU512_Clostridiales_unclassified	Filifactor villosus strain DSM 1645	CTGTTTGCTCCCCACGCTTTCGTACCTCAGTGTCAGTTACAGTCCAGAAAGTCGCCTTCGCCACCGGTGTTCCTCCTGATATCTACGCATTTCACCGCTACACCAGGAATTCCACTTTCCCCTCCTGCACTCAAGTCCGCCAGTTCGAATGGCTCGCCGGAGTTGAGCCCCGGGCTTTCACCACTCGCTTAACGGACCACCTACGTACTCTTTACGCCCAATAATTCCGGATAACGCTCGCCCCCTACGTATTACCGCGGCTGCTGGCACGTAGTTAGCCGGGGCTTCCTCCTAAGGTACCGTCATTATCGTCCCTTAGGACAGAGCTTTACGATCCGAAGACCTTCTTCGCTCACGCGGCGTTGCTGCATCAGGGTTCCCCCCATTGTGCAATATTCC…
OTU513_Bacteroidales_unclassified	Paludibacter jiangxiensis strain NM7	CTGTTTGATACCCACGCTTTCGTGCCTGAGCGTCAGTTGCATGCTGGTAAGCTGCCTTCGCAATCGGAGTTCTGTAACATATCTAAGCATTTCACCGCTACACGTTACATTCCGCCTACCTCGTTTGCACTCAAGACCGCCAGTTTCCATGGCTTGGTATGGTTGAGCCACACGCTTTCACCACAGACTTAACAGCCCGCCTGCGCACCCTTTAAACCCAATAAATCCGGATAACGCTCGCATCCTCCGTATTACCGCGGCTGCTGGCACGGAGTTAGCCGATGCTTATTCGTCCGATACTTGCAATAAACCACACGTGGCTCACTTTACCCTCGGACAAAAGAAGTTTACAATCCATAGAACCGTCTTCCTTCACGCGACTTGGCTGGTTCAGTCTCT…
OTU514_Clostridiales_unclassified	Abyssivirga alkaniphila strain L81	CTGTTTGCTCCCCACGCTTTCGTGCCTCAGCGTCAGTTTCAGTCCAGAAAGCCGCCTTCGCCACCGGTGTTCTTACTAATATCTACGCATTTCACCGCTACACTAGTAATTCCGCTTTCCCCTCCTGTACTCCAGCTTACCAGTTTCAACTGCAAGCCTGAGGTTAAGCCTCAGGGTTTCACAGCTGACTTAATATGCCGCCTACGCACCCTTTACACCCAGTAATTCCGGATAACGCTCGCCCCCTACGTATTACCGCGGCTGCTGGCACGTAGTTAGCCGGGGCTGCTTAGTCAAGTACTGTCCTTTTTCTTCCTTGCTGATAGAAGTTTACATACCGAAATACTTCATCCTTCACGCGGCATCGCTGCATCAGGGTTCCCCCCATTGTGCAATATT…
OTU515_Lachnospiraceae_unclassified	Acetatifactor muris strain CT-m2	CTGTTTGCTCCCCACGCTTTCGAGCCTCAACGTCAGTTACCGTCCAGCAGGCCGCCTTCGCCACCGGTGTTCTTCCTGATATCTACGCATTTCACCGCTACACCAGGAATTCCGCCTGCCCCTCCGGCACTCGAGTTTGACAGTTTCCAAAGCAATTACGGAGTTGAGCTCCATGATTTCACTTCAGACTTGCCATACCGTCTACGCTCCCTTTACACCCAGTAAATCCGGATAACGCTCGCCCCCTACGTATTACCGCGGCTGCTGGCACGTAGTTAGCCGGGGCTTCTTAGTCAGGTACCGTCATTTTCTTCCCTGCTGATAGGGCTTTACATTCCGAAAAACTTCTTCACCCACGCGGCGTCGCTGCATCAGGGTTTCCCCCATTGTGCAATATTC…
OTU516_Clostridiales_unclassified	Eubacterium coprostanoligenes strain HL	CTGTTTGCTCCCCACACTTTCGAGCCTCAGCGTCAGTTAGAGCCCAGTAAGCCGCCTTCGCCACTGGTGTTCCTCCGAATATCTACGCATTTCACCGCTACACTCGGAATTCCGCTTACCTCTACTCCACTCAAGAACTACAGTTTTGGATGCAGTGCCATGGTTAAGCCTTGACATTTCACATCCAACTTGATGTCCCGCCTGCGCTCCCTTTACACCCAGTAAATCCGGATAACGCTTGCATCCTACGTATTACCGCGGCTGCTGGCACGTAGTTAGCCGATGCTTATTCCTTTGCTACCGTCAGAATTCTTCACAAAGAAAAGGAGTTTACAATCCGAAAACCGTCGTCCTCCACGCGGCGTTGCTGCATCAGGGTTTCCCCCATTGTGCAATATT…
OTU517_Treponema	Treponema bryantii strain RUS-1	CTGTTTGCTCCCCGCACCTTCGCACCTCAGCGTCAGTCATCTGCTGGCAGGCTGCCTTCGCCATTGGTATTCTTCCTGATATCTACAGATTTCACCCCTACACCAGGAATTCTGCCTGCCCCTCAGCGACTCAAGTAATGCAGTTTCCAACGCAGTTCCGGGGTTGAGCCCCGGTATTTCACACCAGACTTGCATTACCGCCTACATGCCCTTTACGCCCAATAATTCCGAACAACGCTCGCAACTTACGTGTTACCGCGGCTGCTGGCACGTAATTAGCCGTTGCTTATTCAGAAGCTACCGTCACCATGAGGCGTTTCTCTCACCTCTCTTATTCCTCGCTTCCAAAAGGATTTTACAACCTTCCGGCCTTCATCATCCACGCGGCGTCGCTCCGTC…
OTU518_Bacteroidales_unclassified	Porphyromonas pogonae strain MI 10-1288	CTGTTTGATCCCCACGCTTTCGTGCCTCAGCGTCAATCACTGCTTCGTGAGATGCCTTCGCAATCGGTGTTCTGAGTAATATCTATGCATTTCACCGCTACACTACTCATTCCTCCCACGGCAACAGTATTCCAGCCATGCAGTATCAACGGCAGGTCCCGGGTTGAGCCCGGGGGTTTCACCGCTGACTTGCACAACCGCCTACGCACCCTTTAAACCCAATAAATCCGGATAACGCTCGCATCCTCCGTATTACCGCGGCTGCTGGCACGGAGTTAGCCGATGCTTATTCGCGATGTACTCTCATCGGACTACACGTAGCCCTTATTGCTCCACCGCAAAAGCAGTTTACGACCCATAGGGCCTCATTCCTGCACGCGGCATGGCTGGTTCAGCCTC…
OTU519_Lachnospiraceae_unclassified	Ruminococcus lactaris ATCC 29176	CTGTTTGCTCCCCACGCTTTCGAGCCTCAACGTCAGTTGCCGTCCAGCAAGCCGCCTTCGCCGCCGGTGTTCCTCCTGATATCTACGCATTTCACCGCTACACCAGGAATTCCGCTTGCCCCTCCGGCACTCCAGATCTACAGTATCCGATGCAGTCCCGCGGTTGAGCCCCGGGCTTTCACATCAGACTTGCAGTTCCGTCTGCGCTCCCTTTACACCCAGTAAATCCGGATAACGCTTGCCCCCTACGTATTACCGCGGCTGCTGGCACGTAGTTAGCCGGGGCTTCTTAGTCAGGTACCGTCATCTCCCTAAAAGGGCCTTTCTTCCCTGCTGATAGAGCTTTACATACCGAAATACTTCTTCACTCACGCGGCGTCGCTGCATCAGGCTTGCGCC…
OTU520_Lachnospiraceae_unclassified	Faecalicatena orotica strain JCM 1429	CTGTTTGCTCCCCACGCTTTCGAGCCTCAACGTCAGTCATCGTCCAGCAAGCCGCCTTCGCCACTGGTGTTCCTCCTAATATCTACGCATTTCACCGCTACACTAGGAATTCCACTTGCCTCTCCGACACTCTAGTTCGACAGTTTCCAATGCAGTTCCGGGGTTGAGCCCCGGATTTTCACATCAGACTTGCCATACCGTCTACGCTCCCTTTACACCCAGTAAATCCGGATAACGCTTGCCCCCTACGTATTACCGCGGCTGCTGGCACGTAGTTAGCCGGGGCTTCTTAGTCAGGTACCGTCATTTTCTTCCCTGCTGATAGAAGTTTACATACCGAAATACTTCATCCTTCACGCGGCGTCGCTGCATCAGGGTTTCCCCCATTGTGCAATATTC…
OTU521_Clostridiales_unclassified	Anaerovorax odorimutans strain NorPut	CTGTTTGCTCCCCACGCTTTCGTGCCTCAGTGTCAGTTACAGTCCAGAAAGTCGCCTTCGCCACTGGTGTTCCTCCTAATATCTACGCATTTCACCGCTACACTAGGAATTCCACTTTCCCCTCCTGCACTCAAGTCTCCCAGTTCATGGGGCGAACTACGGTTAAGCCGTAGCCTTAAACCCCACGCTTAAGAAACCACCTACGCACTCTTTACGCCCAATGATTCCGGATAACGCTTGCCCCCTACGTATTACCGCGGCTGCTGGCACGTAGTTAGCCGGGGCTTCCTCCAATGGTACCGTCATTTGTTTCTTCCCATAGGACAGAGCTTTACGACCCAAGGGCCTTCATCGCTCACGCGGCGTTGCTGCATCAGGCTTTCGCCCATTGTGCAAGAT…
OTU522_Ruminococcaceae_unclassified	Barnesiella intestinihominis strain JCM 15079	CTGTTCGATACCCACGCTTTCGTGCCTCAGCGTCAGTCGGGGGCTCGGAGGCTGCCTTCGCAATCGGGGTTCTGCGTGATATCTATGCATTTCACCGCTACACCACGCATTCCGCCTCCGTCGCACCTACTCAAGCACCCCAGTATCAACGGCGGCCACGGGTTGAGCCCATGGATTTGACCGCTGACTTGGAGCGCCGCCTGCGCACCCTTTAAACCCAATGAATCCGGATAACGCTCGCATCCTCCGTATTACCGCGGCTGCTGGCACGGAGTTAGCCGATGCTTATTCTCCGGGTACTCTCACTGCGGCACACGTGCCGCACGTTACTCCCCGGCTAAAGCGGTTTACAACCCGTAGGGCCGTCTTCCCGCACGCGACTTGGCTGGTTCAGGCTCC…
OTU523_Porphyromonadaceae_unclassified	Monoglobus pectinilyticus strain 14	CTGTTTGCTCCCCACACTTTCGCGCCTCAGCGTCAGTTGTCGTCCAGAAAGCCGCCTTCGCCACTGGTGTTCCTCCTAATATCTACGCATTTCACCGCTACACTAGGAATTCCGCTTTCCTCTCCGATACTCAAGACTAACAGTTTCAAATGCAGCCCCGAGGTTAAGCCTCGGTATTTCACATCTGACTTGAAAGCCCGCCTACGCGCCCTTTACACCCAGTAAATCCGGACAACGCTTGCCACCTACGTATTACCGCGGCTGCTGGCACGTAGTTAGCCGTGGCTTTCTCACAAGGTACCGTCATTTTTTTCTTCCCTTGCGACAACAGTTTACAACCCGAAGGCCGTCTTCCTGCACGCGGCGTTGCTGCGTCAGGGTTTCCCCCATTGCGCAATA…
OTU524_Lachnospiraceae_unclassified	[Clostridium] saccharolyticum strain WM1	CTGTTTGCTCCCCACGCTTTCGAGCCTCAACGTCAGTTACAGTCCAGCAAGCCGCCTTCGCCACTGGTGTTCCTCCTAATATCTACGCATTTCACCGCTACACTAGGAATTCCACTTGCCTCTCCTGCACTCCAGCAGCACAGTTTCCAAAGCAGTCCGGGGGTTGGGCCCCCGCCTTTCACTTCAGACTTGCACTGCCGTCTACGCTCCCTTTACACCCAGTAAATCCGGATAACGCTTGCCCCCTACGTATTACCGCGGCTGCTGGCACGTAGTTAGCCGGGGCTTCTTAGTCAGGTACCGTCATTTCTTTCTTCCCTGCTGATAGAGCTTTACATACCGAAATACTTCTTCACTCACGCGGCGTCGCTGGATCAGGGTTCCCCCCATTGTCCAATA…
OTU525_Lachnospiraceae_unclassified	Kineothrix alysoides strain KNHs209	CTGTTTGCTCCCCACGCCTTCGAGCCTCAACGTCAGTTACAGTCCAGTAAGCCGCCTTCGCAACCGGTGTTCCTCCTGATATCTACGCATTTCACCGCTACACCAGGAATTCCGCTTACCTCTCCTGCACTCCAGGTCGACAGTTTCAAGAGCAGTCCCGGGGCTGAGCCCCGGCCTTTCACTCCTGACTTGCCGTCCCGTCTGCGCTCCCTTTACGCCCAGTAAATCCGGATAACGCTTGCCCCCTACGTATTACCGCGGCTGCTGGCACGTAGTTAGCCGGGGCTTCTTAGTCAGGTACCGTCATTATCTTCCCTGCTGATAGGGCTTTACATACCGAAATACTTCTTCACCCACGCGGCGTCGCTGCATCAGAGTTCCCTCCATTGTGCAATATCC…
OTU526_Lachnospiraceae_unclassified	Stomatobaculum longum strain ACC2	CTGTTTGCTCCCCACGCTCTCGGGCCTCAACGTCAGTATCTGTCCAGCAGGCCGCCTTCGCCGCCGGTGTTCTTCCCGATATCTACGCATTTCACCGCTACACCGGGAATTCCGCCTGCCCCTCCAGTACTCCAGCCATACAGTTCCAAATGCAGTCCCGCGGGTAAGCCGCGGGCTTTCACATCTGGCTTGCACGGCCGTCTGCGCCCCCTTTACACCCAGTAAATCCGGATAACGCTCGCCCCCTACGTATTACCGCGGCTGCTGGCACGTAGTTAGCCGGGGCTTCTTACTCAGGTACCGTCACCATCGTCCCTGCTGATAGGGCTTTACATACCGAAATACTTCTTCACCCACGCGGCGTCGCTGCATCAGGGTTTCCCCCATTGTGCAATATCC…
OTU527_Clostridiales_unclassified	Ihubacter massiliensis strain Marseille-P2843	CTGTTTGCTCCCCACACTTTCGTACCTCAGTGTCAGTTACTGTCCAGAAAGCCGCCTTCGCCACTGGTGTTCCTCCTAATATCTACGCATTTCACCGCTACACTAGGAATTCCGCTTTCCCCTCCAGCACTCAAGTAACCCAGTTCGGGGGGCGAACAATGGTTAAGCCATTGCCTTAAACCCCTCGCTTAGGAAACCACCTACGTACTCTTTACGCCCAATAATTCCGGATAACGCTCGCCCCCTACGTATTACCGCGGCTGCTGGCACGTAGTTAGCCGGGACTTGCTCCTAAGGTACCGTCACTATCTTCCCTTAGAACAGAAGTTTACGACCCAAGGGCCTTCATCCTTCACGCGGCGTTGCTGCATCAGGCTTTCGCCCATTGTGCAAGATTCT…
OTU528_Prevotella	Prevotella histicola strain JCM 15637	CTGTTCGATACCCGCACTTTCGAGCTTCAGCGTCAGTTGCGCTCCCGTCAGCTGCCTTCGCAATCGGAGTTCTTCGTCATATCTAAGCATTTCACCGCTACACGACGAATTCCGCCAACGTTGTGCGTACTCAAGAGATACAGTTCGCGCTGCAAGTCAGACGTTGAGCGTCTACATTTCACAACACGCTTATACCCCAGCCTACGCTCCCTTTAAACCCAATAAATCCGGATAACGCCCGGACCTTCCGTATTACCGCGGCTGCTGGCACGGAATTAGCCGGTCCTTATTCATATGGTACCTGCAAACACTTACACGTAAGTGACTTTATCCCCATATAAAAGCAGTTTACAACCCATAGGGCCGTCATCCTGCACGCTACTTGGCTGGTTCAGGCTT…
OTU529_Bacteria_unclassified	Gracilibacter thermotolerans JW/YJL-S1	CTGTTCGCTCCCCACGCTTTCGCGCCTCAGCGTCAGTTACGGCCCAGTAAGTCGCCTTCGCCACTGGTGTTCCTCCCAATCTCTACGCATTTCACCGCTACACTGGGAATTCCACTTACCTCTTCCGCACTCAAGCTCTACAGTCTCCAAAGCAATTCCCACCTTGAAAGCAGGACTTTCACTCCAGACTTATAAAGCCGCCTACACGCCCTTTACGCCCAGTCATTCCGGACAACGCTCGCCCCCTACGTATTACCGCGGCTGCTGGCACGTAGTTAGCCGGGGCTTCCTCCTCAGGTACCGTCACTTCCTTCGTCCCTGAGGACAGAGGTTTACAATCCGAAAACCTTCTTCCCTCACGCGGCGTTGCTGGGTCAGGCTTTCGCCCATTGCCCAATA…
OTU530_Mitsuokella	Mitsuokella jalaludinii strain M9	CTGTTCGCTCCCCACGCTTTCGAGCCTCAGCGTCAGTTACAGTCCAGAAAGCCGCCTTCGCCACTGGTGTTCCTCCTAATATCTACGCATTTCACCGCTACACTAGGAATTCCGCTTTCCTCTCCTGCACTCAAGAAAGATAGTTTCCATCCCCTCACGGGGTTGAGCCCCGCACTTTTAAGATAGACTTACCTTCCCGCCTGCGCTCCCTTTACGCCCAATAATTCCGGACAACGCTCGCCACCTACGTATTACCGCGGCTGCTGGCACGTAGTTAGCCGTGGCTTCCTCGTCAGGTACCGTCATTCTTCTTCCCTGCTGATAGAGCTTTACATACCGAAATACTTCTTCGCTCACGCGGCGTCGCTGCATCAGGGTTTCCCCCATTGTGCAATATTC…
OTU531_Ruminococcaceae_unclassified	[Eubacterium] siraeum strain ATCC 29066	CTGTTTGCTCCCCACGCTTTCGAGCCTCAGCGTCAGTAAAAGCCCAGCAAGCCGCCTTCGCCACTGGTGTTCCTCCTAATATCTACGCATTTCACCGCTACACTAGGAATTCCGCTTGCCTCTACTTCACTCAAGAGCAACAGTTTCAAAAGCAGGTTATGAGTTGAGCCCATAATTTTCACTTCTGACTTGCCGCCCCGCCTACGCTCCCTTTACACCCAGTAATTCCGGACAACGCTTGCCACCTACGTATTACCGCGGCTGCTGGCACGTAGTTAGCCGTGGCTTTCTAAACAGGTACCGTCATTTTCTTCCCTGTCAACAGAGGTTTACAATCCGAAAACCTTCTTCCCTCACGCGGCGTCGCTGGATCAGGGTTTCCCCCATTGTCCAATATCC…
OTU532_Bacteroidetes_unclassified	Parabacteroides distasonis ATCC 8503	CTGTTCGATACCCACGCTTTCGTGCCTCAGCGTCAGTTACGGCCCGGACAGCTGCCTTCGCAATCGGTGTTCTGTGGCATATCTAAGCATTTCACCGCTACATGACACATTCCGCCATCCTTATCCGCACTCAAGCCTACCAGTATCAACGGCAGTTCCGGGGTTGAGCCCCGAGATTTCACCGCTGACTTAACAGGCCGCCTGCGCACCCTTTAAACCCAATAAATCCGGATAACGCTCGGATCCTCCGTATTACCGCGGCTGCTGGCACGGAGTTAGCCGATCCTTATTCGACGGGTACCTGCAATACGGGACACGTCCCGCACTTTATCCCCCGTCAAAAGAGGTTTACAACCCATAGGGCAGTCTTCCCTCACGCGACTTGGCTGGTTCAGGCTC…
OTU533_Ruminococcaceae_unclassified	Colidextribacter massiliensis strain Marseille-P30	CTGTTTGCTCCCCACGCTTTCGCGCCTCAGCGTCAGTTATCGTCCAGTAGATCGCCTTCGCCACTGGTGTTCCTCCTAATATCTACGCATTTCACCGCTACACTAGGAATTCCATCTACCTCTCCGACACTCAAGAGAAACAGTTTCAAATGCAGTTCATGGGTTAAGCCCATGGATTTCACATCTGACTTGCTCCCCCGCCTACGCGCCCTTTACACCCAGTAAATCCGGACAACGCTCGCCACCTACGTATTACCGCGGCTGCTGGCACGTAGTTAGCCGTGGCTTATTCAACAGGTACCGTCATTATCTTCCCTGTTAAAAGAAGTTTACAACCCGAAAGCCTTCTTCCTTCACGCGGCGTTGCTGGGTCAGGGTTTCCCCCATTGCCCAATATTC…
OTU534_Porphyromonadaceae_unclassified	Muribaculum intestinale strain YL27	CTGTTCGATACCCACGCTTTCGTGCATGAGCGTCAGTGATGTGGTCGGCAGCTGCCTTCGCAATCGGAGTTCTGCGTGATATCTATGCATTTCACCGCTACACCGCGCATTCCGCCACCGTCCCACAGACTCCAGCCCACCAGTTTCAACGGCGGTACGGGGTTGAGCCCCGCAGTTTGACCGCTGACTTGGCAGACCGCCTGCGCACCCTTTAAACCCAATAAATCCGGATAACGCTCGCATCCTCCGTATTACCGCGGCTGCTGGCACGGAGTTAGCCGATGCTTATTCGCCGGGTACTCTCAGCGCCCCACACGTGGAGCGGGTTACTCCCCGGAAAAAGAGGTTTACAACCCGTAGGGCCGTCATCCCTCACGCGACTTGGCTGGTTCAGGCTAC…
OTU535_Subdivision5_genera_incertae_sedis	Limisphaera ngatamarikiensis strain NGM72.4	CTGTTTGCTCCCCCGACTTTCGCGCCTCAGCGTCAGTGATGTTCAAGGAATCCGCCTTCGCCTCCGGTGTTCTGCAGGATATCAACGCATTTCACCGCTACACCCTGCATTCCGATTCCCCCTCCCATACTCCAGCACGGTAGTTTCGGACGCACTTTCCGGGTTGAGCCCGGAGATTTCACATCCGACACGCCATGCCGCCTACGCGCCCTTTACGCCCAGTAAATCCGAACAACGCTCTTGGCCTCTGTATTACCGCGGCTGCTGGCACAGAGTTAGCCGCCAATTCCTCTTGGGGTACACTCAACTAAGGGACGTGTTGGGTCCCCTCGCCTGTTCCCCCATGACAGGAGTTTACAACCCGAAGGCCTTCATCCTCCACGCAGCGTCGCATTGTCA…
OTU536_Ruminococcaceae_unclassified	Fournierella massiliensis strain AT2	CTGTTTGCTCCCCACGCTTTCGAGCCTCAGCGTCAGTTAGAGCCCAGCAGGCCGCCTTCGCTACTGGTATTCCTCCCGATATCTACGCATTCCACCGCTACACCGGGAATTCCGCCTGCCCCTACTCCACTCAAGACCCACAGTATCGAGCGCAGTTCATGGGTTGAGCCCATGGATTTCACACTCGACTTGCAGATCCGCCTGCGCTCCCTTTACACCCAGTAAATCCGGACAACGCTTGCCACCTACGTTTTACCGCGGCTGCTGGCACGTAGTTAGCCGTGGCTTCCTCCTTGGGTACAGTCACTATCGTCCCCAAAGACAGAGGTTTACAATCCGAAGACCTTCTTCCCTCACGCGGCGTCGCTGGGTCAGGGTTTCCCCCATTGCCCAATATTC…
OTU537_Sphaerochaeta	Sphaerochaeta pleomorpha strain Grapes	CTGTTTGCTCCCCGCACCTTCGCGCCTCAGCGTCAGTCAGTCGCCAGATGCCTGCCTTCGCCATCGGTGTTCTTCCAGATATCTACAGATTTCACCCCTACACCTGGAATTCCGGCATCCCCTCGTTGACTCAAGCCGCACAGTTTCCAGCGCATGATCATGTTGAGCATGACCATTTTACACCAGACTTGCACGGCCGCCTGCGCGCCCTTTACGCCCAATGATTCCGAACAACGCTCGCCCCCTACGTGTTACCGCGGCTGCTGGCACGTAGTTAGCCGGGGCTTATTCCCGGATTCACGTCATCGCGGGGCCATTCCCTGCCCCGCTTATTCCCCCTCCGGAAAAGAGCTTTACAACCTCACGGCCTTCATCGCTCACGCGGCGTCGCTCCATCAG…
OTU538_Porphyromonas	Porphyromonas pasteri strain KUFDS01	CTGTTTGATACCCACGCTTTCGTGCTTCAGCGTCAGTTGTACCTTAGTAAGCTGCCTTCGCAATCGGAGTTCTGCGTGATATCTATGCATTCCACCGCTACACCACGCATTCCGCCTACCTCATCTACACTCAAGCCCGCCAGTATCAATGGCAATTTAGGAGTTAAGCTCCTAGATTTCACCGCTGACTTAACAGGCCGCCTACGCACCCTTTAAACCCAATAAATCCGGATAACGCTCGCATCCTCCGTATTACCGCGGCTGCTGGCACGGAGTTAGCCGATGCTTATTCATACGGTACATGCAGGGAGCCACACGTGGCTCTTGTTATTCCCGTATAAAAGAAGTTTACAATCCATAAGACAGTCATCCTTCACGCGACTTGGCTGGTTCAGGCTC…
OTU539_Clostridiales_unclassified	Abyssivirga alkaniphila strain L81	CTGTTTGCTCCCCACGCTTTCGTGCCTCAGCGTCAGTTTCAGTCCAGAAAGCCGCCTTCGCCTCCGGTGTTCTTACTAATATCTACGCATTTCACCGCTACACTAGTAATTCCGCTTTCCCCTCCTGTACTCCAGCTCACCAGTTTCAACTGCAAGCCCGTAGTTGAGCCACGGGGTTTCACAGCTGACTTAGTGTGCCGCCTACGCACCCTTTACACCCAGTAATTCCGGATAACGCTTGCCCCCTACGTATTACCGCGGCTGCTGGCACGTAGTTAGCCGGGGCTGCTTAGTCAGGTACTGTCTTGCTTCTTCCCTGCTGATAGAAGTTTACATACCGAAATACTTCTTCCTTCACGCGGCATCGCTGCATCAGGGTTCCCCCCATTGTGCAATATT…
OTU540_Bacteroidetes_unclassified	Pontibacter indicus strain LP100	CTGTTCGATCCCCACGCTTTCGTGCCCGAGCGTCAATGCAGGCCCGGCGAGCTGCCTCCGCTATCGGCGTTCTGTGGCATATCTACGCATTTCACCGCTACACGCCACGTTCCGCCCGCCCCGACCGCATTCCAGCCCGACAGTATCAACGGCACTTCCGGGGTTGGGCCCCGGGATTTCACCGCTGACTCGACAGGCCGCCTGCGCACCCTTTAAACCCAATGAATCCGGATAACGCTCGCGCCCTCCGTATTACCGCGGCTGCTGGCACGGAGTTAGCCGGCGCTTATTCGACCGGTACCCTCAACACCGCATCGCGTGCGGCGCATTGTCCCCGGCCAAAAGAGGTTCACGACCCGTAGGGCCCCACTCCCTCACGCGGCATGGCTGGTTCAGGCT…
OTU541_Parabacteroides	Parabacteroides faecis strain 157	CTGTTTGATCCCCACGCTTTCGTGCTTCAGTGTCAGTTATGGTTTAGTAAGCTGCCTTCGCAATTGGAGTTCTGCGTGATATCTATGCATTTCACCGCTACACCACGCATTCCGCCTACCTCAAACATACTCAAGTCTTCCAGTTTCAACGGCAATTTTATGGTTGAGCCACAAACTTTCACCGCTGACTTAAAAAACCACCTACGCACCCTTTAAACCCAATAAATCCGGATAACGCTCGGATCCTCCGTATTACCGCGGCTGCTGGCACGGAGTTAGCCGATCCTTATTCATAGGGTACATACAAAACGGGACACGTCCCGCACTTTATTCCCCTATAAAAGAAGTTTACGAACCATAGATCCTTCATCCTTCACGCGACTTGGCTGGTTCAGGCTC…
OTU542_Synergistaceae_unclassified	Fretibacterium fastidiosum strain SGP1	CCGTTTGCTACCCTGGCTTTCGCACCTCAGCGTCAGTTACTGGCCAGCAAGCCGCCTTCGCCACCGATGTTCTTCCCTATATCTACGCATTTCACCGCTACACAGGGAATTCCGCTTGCCTCTCCAGCACTCCAGTACATCAGTCCCATCTGCTTAACACGGTTAAGCCGCATCCTTTTACAGATGGCTTGATACACAGCCTGCGTGCCCTTTACGCCCAGTAATTCCGGACAACGCTCGCCCCCTACGTATTACCGCGGCTGCTGGCACGTAGTTAGCCGGGGCTTATTCATGTGGTACCGTCACTTCCTTCTTCCCACATAAAAGAACTTTACAACCCTAAGGCCGTCTTCGTTCACGCGGCGTCGCTGGGTCAGGATTCCTCCCATTGCCCAATAT…
OTU543_Ruminococcaceae_unclassified	Ethanoligenens harbinense YUAN-3	CTGTTTGCTACCCACACTTTCGTGCCTCAGCGTCAGTTAGAGCCCAGTAAGCCGCCTTCGCCACTGGTGTTCCTCCGAATATCTACGCATTTCACCGCTACACTCGGAATTCCGCTTACCTCTACTCCACTCAAGAACTACAGTTTTGGATGCAGCTCCGGGGTTGAGCCCCGGTATTTCACATCCAACTTGCAGTCCCGCCTGCGCACCCTTTACACCCAGTAAATCCGGACAACGCTTGCCACCTACGTATTACCGCGGCTGCTGGCACGTAGTTAGCCGTGGCTTCCTCTTTAGCTACCGTCATCTTTTTCTTCGCTAAAAACAGAGGTTTACAATCCGAAAACCTTCTTCCCTCACGCGGCGTTGCTGCATCAGAGTTTCCTCCATTGTGCAATA…
OTU544_Staphylococcus	Staphylococcus aureus strain S33 R	CTGTTTGATCCCCACGCTTTCGCACATCAGCGTCAGTTACAGACCAGAAAGTCGCCTTCGCCACTGGTGTTCCTCCATATCTCTGCGCATTTCACCGCTACACATGGAATTCCACTTTCCTCTTCTGCACTCAAGTTTTCCAGTTTCCAATGACCCTCCACGGTTGAGCCGTGGGCTTTCACATCAGACTTAAAAAACCGCCTACGCGCGCTTTACGCCCAATAATTCCGGATAACGCTTGCCACCTACGTATTACCGCGGCTGCTGGCACGTAGTTAGCCGTGGCTTTCTGATTAGGTACCGTCAAGATGTGCACAGTTACTTACACATATGTTCTTCCCTAATAACAGAGTTTTACGATCCGAAGACCTTCATCACTCACGCGGCGTTGCTCCGTCA…
OTU545_Clostridiales_unclassified	Aminipila butyrica strain FH042	CTGTTTGCTCCCCACGCTTTCGTACCTCAGTGTCAGTTACAGTCCAGAAAGTCGCCTTCGCCACCGGTGTTCCTCCTAATATCTACGCATTTCACCGCTACACTAGGAATTCCACTTTCCCCTCCTGCACTCAAGTCTTGCAGTTCGTGAGGCTCGCCGGAGTTAAGCCCCGGGCTTTCACCTCACGCTTACAAAACCACCTACGTACTCTTTACGCCCAATAATTCCGGATAACGCTCGCCCCCTACGTATTACCGCGGCTGCTGGCACGTAGTTAGCCGGGGCTTCCTCCTTGGGTACCGTCACTTCCTTCGTCCCCAAGGACAGAGCTTTACGATCCGAAGACCTTCTTCGCTCACGCGGCGTTGCTACATCAGGCTTGCGCCCATTGTGTAATAT…
OTU546_Oligosphaera	Oligosphaera ethanolica strain 8KG-4	CTGTTCGCTACCCACGCTTTCGTCCATGAGGGTCAGTCGCGCGCCAGTGACTCGCCTTCGCCGTCGGCGTTCCACCAGATATCCACGCATTCCACCGCTACACCTGGTGTTCCAGTCACCCATCGCGCACTCCAGCCCGCCAGTCCCCGCCGCATGCCCGGGGTTGGGCCCCGGGGTTTCACGGCGGGCTTGGAGGGCCCCCTGCGGACCCTTTACGCCCAGTGAATCCGAATAACGCTCGCCACCTACGTGTTACCGCGGCTGCTGGCACGTAGTTAGCCGTGGCTTCCTCTCCCGGTACCGTCATTCCTTCGTCCCGGGTGACAGAGGTTTACGACCCGAAGGCCTCCGTCCCTCACGCGGCATCGCTCCGTCAGGGTTCCCCCCATTGCGGAAGAT…
OTU547_Fusobacterium	Fusobacterium necrophorum strain JCM 3718	CTGTTTGCTACCCACGCTTTCGCGCTTTAGCGTCAGTATCTGTCCAGTAGGCTGGCTTCCCCATCGGCATTCCTACAAATATCTACGAATTTCACCTCTACACTTGTAGTTCCGCCTACCTCTCCAGTACTCTAGTAAGGCAGTTTCCAACGCCATACGGAGTTGAGCTCCGCATTTTCACATCAGACTTTCCTTGCCGCCTAGACGCGCTTTACGCCCAATAAATCCGGATAACGCTTGCGACATACGTATTACCGCGGCTGCTGGCACGTATTTAGCCGTCGCTTCTTCTGTCGGTACCGTCACTGACTTCTTCCCGACTGAAAGCACTTTACATTCCGAAAAACGTCATCGTGCACACAGAATTGCTGGATCAGACTTGTGGTCCATTGTCCAATA…
OTU548_Bifidobacterium	Bifidobacterium longum subsp. suillum strain Su 85	CTGTTCGCTCCCCACGCTTTCGCTCCTCAGCGTCAGTAACGGCCCAGAGACCTGCCTTCGCCATTGGTGTTCTTCCCGATATCTACACATTCCACCGTTACACCGGGAATTCCAGTCTCCCCTACCGCACTCAAGCCCGCCCGTACCCGGCGCGGATCCACCGTTAAGCGATGGACTTTCACACCGGACGCGACGAACCGCCTACGAGCCCTTTACGCCCAATAATTCCGGATAACGCTTGCACCCTACGTATTACCGCGGCTGCTGGCACGTAGTTAGCCGGTGCTTATTCAACGGGTAAACTCACTCACGCTTGCTCCCCGATAAAAGAGGTTTACAACCCGAAGGCCTCCATCCCTCACGCGGCGTCGCTGCATCAGGCTTGCGCCCATTGTGCAA…
OTU549_Alistipes	Alistipes putredinis strain JCM 16772	CTGTTTGCTCCCCACGCTTTCGTGCATGAGCGTCAGATATAGCTTGGAAAGCTGCCTTCGCAATCGGTGTTCTGTGTGATATCTAAGCATTTCACCGCTACACCACACATTCCGCCTTCCGCAACTACTCTCTAGTCTAACAGTATTAGAGGCATTTTCGTGGTTGAGCCACGGGCTTTCACCTCTAACTTATCAAACCGCCTGCGCACCCTTTAAACCCAATAAATCCGGATAACGCTTGGATCCTCCGTATTACCGCGGCTGCTGGCACGGAGTTAGCCGATCCTTATTCGTACGATACTTTCAAACAGGTACACGTACCTGCATTTACCCTCGTACAAAAGCAGTTTACAACTCATAGAGCCGTCATCCTGCACGCGGCATGGCTGGTTCAGACTT…
OTU550_Clostridium.XlVa	Mobilitalea sibirica strain P3M-3	CTGTTTGCTCCCCACGCTTTCGAGCCTCAGTGTCAGTTACAGTCCAGTAAGCCGCCTTCGCCACTGGTGTTCCTCCTAATATCTACGCATTTCACCGCTACACTAGGAATTCCACTTACCTCTCCTGCACTCTAGTCTAACAGTTTCAAATGCAATCCCGGAGTTAAGCCCCGGGTTTTCACATCTGACTTGCCAGACCACCTACGCTCCCTTTACACCCAGTAAATCCGGATAACGCTTGCCCCCTACGTATTACCGCGGCTGCTGGCACGTAGTTAGCCGGGGCTTCTTAGTCAGGTACCGTCATTTTCTTCCCTGCTGATAGAGCTTTACATACCGAAATACTTCTTCACTCACGCGGCGTCGCTGCATCAGGGTTTCCCCCATTGTGCAATATTC…
OTU551_Prevotella	Prevotella oralis ATCC 33269 strain JCM 12251	CTGTTCGATACCCGCACCTTCGAGCTTCAGCGTCAGTAGCGCAACAGGCAGCTGCCTTCGCAATCGGAGTTCTTCGTGATATCTAAGCATTTCACCGCTACACCACGAATTCCGCCGCCTTCCCACGCACTCAAGAAACCCAGTTCGCGCCGCAGTGCCAACGTTGAGCACCGGCATTTCACGGCACGCTTAAGCTCCCGCCTACGCTCCCTTTAAACCCAATAAATCCGGATAACGCCCGGACCTTCCGTATTACCGCGGCTGCTGGCACGGAATTAGCCGGTCCTTATTCATGCGGTACCTGCAAAAGGGGAACGCGTCCCCCACTTTATCCCCGCATAAAAGCAGTTTACAACCCGTAGGGCCGTCATCCTGCACGCTACTTGGCTGGTTCAGTCT…
OTU552_Lachnospiraceae_unclassified	Marvinbryantia formatexigens strain I-52	CTGTTTGCTCCCCACGCTTTCGGGCCTCAACGTCAGTTACTGTCCAGTGAGCCGCCTTCGCCGCCGGTGTTCTTCCTGATATCTACGCATTTCACCGCTACACCAGGAATTCCGCTCACCCCTCCAGCACTCCAGACCTGCAGTTTCAAGTGCGCTCCCCGAGTTGTGCCCGGGGCTTCCACACCTGACTTGCCTGTCCGTCTGCGCCCCCTTTACACCCAGTAAATCCGGATAACGCTCGCCCCCTACGTATTACCGCGGCTGCTGGCACGTAGTTAGCCGGGGCTTCTTAGTCAGGTACCGTCATTTTTTTCTTCCCTGCTGATAGGGCTTTACGTACCGAAATACTTCTTCACCCACGCGGCGTCGCTGCATCAGGGTTCCCCCCATTGTGCAATA…
OTU553_Bacteria_unclassified	Oligosphaera ethanolica strain 8KG-4	CTGTTCGCTACCCACGCTTTCGTCCATGAGGGTCAGTCGCGCGCCAGCAATTCGCCTTCGCCATCGGTGTTCCACCGGATATCCACGCATTCCACTGCTACTCCCGGTGTTCCAATTGCCCATCGCGCACTCCAGCCCGCCAGTCCCGGCCGCACCCCCGGGGTTGAGCCCCGGGATTTCACGGCCGGCTTGGAGGGCCCCCTGCGGACCCTTTACGCCCAGTGAATCCGAATAACGCTCGCCATCCACGTGTTACCGCGGCTGCTGGCACGTAGTTAGCCATGGCTTCCTCTCCCGGTACCGTCACTTCATTCGTCCCGGGTGACAGAGGTTCACGACCCGAAGGCCTACTTCCCTCACGCGGCATCGCTCCGTCAGGGTTGCCCCCATTGCGGAAGA…
OTU554_Bacteroidales_unclassified	Coprobacter secundus strain 177	CTGTTTGATCCCCACGCTTTCGTGCCTCAGCGTCAATCGCCCCTTCGTGAGATGCCTTCGCAATCGGTGTTCTGTGTGATCTCTATGCATTTCACCGCTACACCACACATTCCTCCCACGGCAGGAGAATTCAAGTCGGACAGTTCGGAAGGCACTTCCCCTGTTGAGCAGAGGACTTTCACCCTACGCTTACCCGACCGCCTACGCACCCTTTAAACCCAATAAATCCGGATAACGCTCGCATCCTCCGTATTACCGCGGCTGCTGGCACGGAGTTAGCCGATGCTTATTCGACGTGTACTCTCATCGGACCACGCGTGGCCCTTATTGCTCCACATCAAAAGAAGTTTACGACCCATAGGGCCTTCTTCCTTCACGCGGCATGGCTGGTTCAGCCTT…
OTU555_Prevotellaceae_unclassified	Paraprevotella clara strain JCM 14859	CTGTTTGATTCCCGCACTTTCGAGCCTCAGCGTCAATCGCACCCCAGGCGGCTGCCTTCGCAATCGGAGTTCTTCGTCATATCTAAGCATTTCACCGCTACACAACGAATTCCACCACCCTTGTGTGTATTCAAGCCCACCAGTATCAACGGCATGCCAAGGTTGGGCCATGACATTTAACCGCTGACTTAACGGGCCGCCTACGCTCCCTTTAAACCCAATAAATCCGGATAACGCTCGCATCTTCCGTATTACCGCGGCTGCTGGCACGGAATTAGCCGATGCTTATTCGTAAGGTACATACAAAATGCCACACGTGGCACACTTTATTCCCTAACAAAAGAAGTTTACAACCCATAGGGCAGTCGTCCTTCACGCTACTTGGCTGGTTCAGGCTCG…
OTU556_Clostridiales_unclassified	Anaerovorax odorimutans strain NorPut	CTGTTTGCTCCCCACACTTTCGTGCCTCAGCGTCAGTTGCGGTCCAGAAAGTCGCCTTCGCCACTGGTGTTCCTCCTAATATCTACGCATTTCACCGCTACACTAGGAATTCCACTTTCCTCTCCCGTACTCAAGTAATGCAGTTCACGGGGCTAACAGAAGTTGAGCCTCTGCCTTGCACCCCGCGCTTACAAAACCGCCTACGCACCCTTTACGCCCAGTAATTCCGGATAACGCTTGCCCCCTACGTATTACCGCGGCTGCTGGCACGTAGTTAGCCGGGGCTTCCTCCAAGGGTACCGTCATTTGTTTCGTCCCCAAGGACAGAAGTTTACGATCCGAAGACCTTCATCCTTCACGCGGCGTTGCTGCATCAGAGTTTCCTCCATTGTGCAATAT…
OTU557_Pseudomonas	Pseudomonas weihenstephanensis strain DSM 29166 16	CTGTTTGCTCCCCACGCTTTCGCACCTCAGTGTCAGTATCAGTCCAGGTAGTCGCCTTCGCCACTGGTGTTCCTTCCTATATCTACGCATTTCACCGCTACACAGGAAATTCCACTACCCTCTACCATACTCTAGCTTGCCAGTTTTGGATGCAGTTCCCAGGTTGAGCCCGGGGATTTCACATTCAACTTAACAAACCACCTACGCGCGCTTTACGCCCAGTAATTCCGATTAACGCTTGCACCCTCTGTATTACCGCGGCTGCTGGCACAGAGTTAGCCGGTGCTTATTCTGTCGGTAACGTCAAAACACTAACGTATTAGGTTAATGCCCTTCCTCCCAACTTAAAGTGCTTTACAATCCGAAGACCTTCTTCACACACGCGGCATGGCTGGATCA…
OTU558_Ruminococcaceae_unclassified	Eubacterium coprostanoligenes strain HL	CTGTTTGCTCCCCACACTTTCGAGCCTCAGCGTCAGTTAGAGCCCAGCAAGCCGCCTTCGCCACTGGTGTTCCTCCGAATATCTACGCATTTCACCGCTACACTCGGAATTCCGCTTGCCTCTACTCCACTCAAGAAAAACAGTTTCAACGGCAGTTCATGGGTTAAGCCCATACATTTCACCGCTGACTTGCTCTCCCGCCTGCGCTCCCTTTACACCCAGTAATTCCGGATAACGCTTGCCACCTACGTATTACCGCGGCTGCTGGCACGTAGTTAGCCGTGGCTTCCTCCTCGGCTAATGTCACTTCTTCTTCACCAAAGACAGAGGTTTACAATCCGAAAACCGTCTTCCCTCACGCGGCGTTGCTGCATCAGGCTTTCGCCCATTGTGCAATAT…
OTU559_Ruminococcaceae_unclassified	Anaerotruncus colihominis strain WAL 14565	CTGTTTGCTCCCCACGCTTTCGAGCCTCAGCGTCAGTAAAAGCCCAGTTGGCCGCCTTCGCCACTGGTGTTCCTCCTAATATCTACGCATTTCACCGCTACACTAGGAATTCCGCCAACCTCTACTTCACTCAAGAAAAACAGTTTTGAATGCGGAGATCAGTTAAGCCGATCGATTTGACATCCAACTTGTCTTCCCGCCTGCGCTCCCTTTACACCCAGTAATTCCGGACAACGCTCGCTCCCTACGTATTACCGCGGCTGCTGGCACGTAGTTAGCCGGAGCTTCCTCCTTGGGTACCGTCATTATCGTCCCCAAAGCCAGTGGTTTACAATCCGAAGACCGTCTTCCCACACGCGGCGTCGCTGCATCAGGCTTGCGCCCATTGTGCAATATCCC…
OTU560_Clostridiales_unclassified	Anaerotaenia torta strain FH052	CTGTTTGCTCCCCACGCTTTCGAGCCTCAGTGTCAGTTTCAGTCCAGTAAGCCGCCTTCGCCACCGGTGTTCTTCCTAATATCTACGCATTTCACCGCTACACTAGGAATTCCGCTTACCCCTCCTGCACTCTAGTTACACAGTTTCAAAAGCAGTCCCTCAGTTGAGCCGAGGGCTTTCACTTCTGACTTGCATAACCACCTACGCTCCCTTTACACCCAGTAAATCCGGATAACGCTTGCCCCCTACGTATTACCGCGGCTGCTGGCACGTAGTTAGCCGGGGCTTCTTACTTGGGTACCGTCATTTTCTTCCCCATCGATAGAGCTTTACATACCGAAATACTTCTTCACTCACGCGGCGTCGCTGCATCAGGGTTTCCCCCATTGTGCAATATTC…
OTU561_Bacteria_unclassified	Victivallis vadensis strain Cello	CTGTTTGCTACCCATGCTTTCGTCCCTGAGTGTCAGTCATCGTCCAGAGATCTGCCTGCGCTTTCGGTGTTCTTCCAGATATCTACGCATTCCACCGCTACACCTGGAATTCCAATCTCCTCTCCGATACTCCAGCCGATCAGTCTTCAATGCAGTTCCAGAGTTGAGCTCTGGGATTTCACATCAAACTTAACCGGCCACCTGCGGACCCTTTACGCCCAATAAATCCGAACAACGCTCGCCACCTACGTATTACCGCGGCTGCTGGCACGTAGTTAGCCGTGGCTTCCTTCAGAGGTACCGTCAAATTTCGTCCCTCTTGACAGCGGTTTACAATCCGAAGACCTTCATCCCGCACGCGGCATTGCTGGGTCAGGCTTTCGCCCATTGCCCAAAATT…
OTU562_Bacteria_unclassified	Aestuariispira insulae strain AH-MY2	CTGTTTGATCCCCATGCTTTCGTGCCTCAGCGTCAATTTACAGCCAGATACTCGCCTTCGCCACCGGTGTTCTACCCAATATCTACGAATTTCACCTCTACACTGGGTATTCCAATATCCTCTCTGTCATTCTAGTTCAATAGTTATAACGGCAGTTCCGAGGTTAAGCCCCGGCATTTCACCGCTATCTTACTAAACCGCCTACACACCCTTTACGCCCAGTAATTCCGAACAACGCTTGCACCCTTCGTATTACCGCGGCTGCTGGCACGAAGTTAGCCGGTGCTTCTTCTGACGGTACCGTCATCATCTTCCCGTCTGAAAGAGCTTTACAATCCGAAAACCTTCTTCACTCACGCGGCATGGCTGGGTCAGAGTTCCCTCCATTGCCCAATATTC…
OTU563_Oxalobacteraceae_unclassified	Oxalobacter formigenes strain OXB	CTGTTTGCTCCCCACGCTTTCGTGCATGAGCGTCAGTGTTATCCCAGGGGGCTGCCTTCGCCATCGGTATTCCTCCACATATCTACGCATTTCACTGCTACACGTGGAATTCTACCCCCCTCTGACACACTCTAGCCGTGCAGTCACAAATGCAATTCCCAGGTTGAGCCCGGGCATTTCACATCTGTCTTACACAACCGCCTGCGCACGCTTTACGCCCAGTAATTCCGATTAACGCTCGCACCCTACGTATTACCGCGGCTGCTGGCACGTAGTTAGCCGGTGCTTATTCTTCAGGTACCGTCATCAAACCAGGATATTAGCCCAGTCCTTTTCTTCCCTGACAAAAGAGCTTTACAACCCGAAGGCCTTCTTCACTCACGCGGCATTGCTGGATCA…
OTU564_Leptotrichia	Leptotrichia hongkongensis strain HKU24	CTGTTTGCTCCCCTAGCTTTCGCACTTCAGCGTCAGTTACCGTCCAGTGAACTATCTTCATCATCGGCATTCCTGCACATATCTACGAATTTCACCTCTACTCGTGCAGTTCCGTCCACCTCTCCGATACTCTAGCCCTGTAGTTTCCGGGGCAGGCCTGCGGTTGAGCCGCAGGTTTTCACCCTAGACTTACAGGGCCGCCTAGATGCCCTTTATGCCCAATAATTCCGGATAACGCTTGCGACATACGTATTACCGCGGCTGCTGGCACGTATTTAGCCGTCGCTTCTTCTGCAGGTACCGTCACTTTCTTCTTCCCTGCTGAAAGCACTTTACAATCCGAAAACCTTCTTCGTGCACACAGAATTGCTGGATCAGGGTTGCCCCCATTGTCCAATA…
OTU565_Leptotrichia	Leptotrichia buccalis strain C-1013-b	CTGTTCGCTCCCCCAGCTTTCGCACTTCAGCGTCAGTTACCGTCCAGTGAACTATCTTCATCATCGGCATTCCTGCACATATCTACGAATTTCACCTCTACTCGTGCAGTTCCGTCCACCTCTCCAGCACTCTAGCCAAACAGTTTCCAGGGCAGGCTTGCGGTTGAGCCGCAAGTTTTCACCCCAGACTTGTCTGGCCGCCTAGATGCCCTTTATGCCCAATAATTCCGGATAACGCTTGCGACATACGTATTACCGCGGCTGCTGGCACGTATTTAGCCGTCGCTTCTTCTGCAGGTACCGTCACTTTCTTCTTCCCTGCTGAAAGCACTTTACAATCCGAAAACCTTCTTCGTGCACACAGAATTGCTGGATCAGGGTTGCCCCCATTGTCCAATA…
OTU566_Porphyromonadaceae_unclassified	Parabacteroides goldsteinii DSM 19448 = WAL 12034	CTGTTTGATACCCACGCTTTCGTGCCTCAGCGTCAGTTGTATGCCGGTAAGCTGCCTTCGCAATCGGGGTTCTGTCACATATCTATGCATTTCACCGCTACACGTGACATTCCGCCTACCTCGTTTACACTCAAGACAACCAGTTTCAACGGCTTGGTATGGTTGAGCCACACGCTTTCACCGCTGACTTAATCGTCCGCCTACGCACCCTTTAAACCCAATAAATCCGGATAACGCTCGCATCCTCCGTATTACCGCGGCTGCTGGCACGGAGTTAGCCGATGCTTATTCATTCGATACTTGCAATATGGTACACGTACCACACTTTACCCTCGAATAAAAGAAGTTTACAATCCATAGAACCTTCATCCTTCACGCGACTTGGCTGGTTCAGGCTCT…
OTU567_Bacteroidetes_unclassified	Barnesiella viscericola strain C46	CTGTTCGATCCCCACGCCTTCGTGCCTCAGCGTCAGTGCCATCCTCGCCAGCTGCCTTCGCGATCGGTGTTCTATGTAATATCTATGCATTTCACCGCTACATTACATATTCCGCCGGCGCCGTTTGGACTCCAGTCAGCCAGTATCAACGGCAGCCTCCCGGTTGAGCCGGGATATTTCACCGCTGACTTAGCTGTCCGCCTGCGCACCCTTTAAACCCAATAAATCCGGATAACGCTCGCATCCTCCGTATTACCGCGGCTGCTGGCACGGAGTTAGCCGATGCTTATTCGCCGCATACTCTCATCGGACCGCGCACGGCCCTTATTACTCTGCGGCAAAAGAAGTTTACAACCCATAGGGCATTCTTCCTTCACGCGGCATGGCTGGTTCAGGCTT…
OTU568_Clostridiales_unclassified	Aminipila butyrica strain FH042	CTGTTTGCTCCCCACGCTTTCGTACCTCAGTGTCAGTTACAGTCCAGAAAGTCGCCTTCGCCACTGGTGTTCCTCCTAATATCTACGCATTTCACCGCTACACTAGGAATTCCACTTTCCCCTCCTGCACTCAAGTCTTGCAGTTCGATAGGCTCGCCGGAGTTAAGCCCCGGGCTTTCACCCACCGCTTACAAAACCACCTACGTACTCTTTACGCCCAATAATTCCGGATAACGCTCGCCCCCTACGTATTACCGCGGCTGCTGGCACGTAGTTAGCCGGGGCTTCCTCCTCTGGTACCGTCACTTCTTCTTCCCAGAGGACAGAGCTTTACGATCCGAAGACCTTCATCGCTCACGCGGCGTTGCTGCATCAGGCTTGCGCCCATTGTGCAATACT…
OTU569_Clostridiales_unclassified	Collinsella aerofaciens strain JCM 10188	CTGTTCGCTCCCCCAGCTTTCGCGCCTCAGCGTCGGTCTCGGCCCAGAGGGCCGCCTTCGCCACCGGTGTTCCACCCGATATCTGCGCATTCCACCGCTACACCGGGTGTTCCACCCTCCCCTACCGGACCCAAGCCGCGGAGGTTCCGGGGGCTTCGGGGGGTTGAGCCCCCCGCTTCGACCCCCGGCCTGCCGGGCCGCCTACGCGCGCTTTACGCCCAATGAATCCGGATAACGCTCGCCCCCTACGTATTACCGCGGCTGCTGGCACGTAGTTAGCCGGGGCTTCTTCTGCAGGTACAGTCTCTTCTCTTCCCTGCTGAAAGCGGTTTACGACCCGAAGGCCTCCGTCCCGCACGCGGCGTCGCTGCGTCAGGGTTGCCCCCATTGCGCAAGATT…
OTU570_Collinsella	Eubacterium coprostanoligenes strain HL	CTGTTTGCTCCCCACACTTTCGAGCCTCAGCGTCAGTAAAAGCCCAGTTGGCCGCCTTCGCCACCGGTGTTCCTCCGAATATCTACGCATTTCACCGCTACACTCGGAATTCCGCCAACCTCTACTTCACTCAAGAGAAACAGTTTCAACTGCAGTTCACGAGTTAAGCCCGTGGATTTCACAGCTGACTTGTTCCCCCGCCTGCGCTCCCTTTACACCCAGTAATTCCGGACAACGCTTGCCACCTACGTATTACCGCGGCTGCTGGCACGTAGTTAGCCGTGGCTTGCTCCTTAAGTACCGTCACTTTCTTCTTCCTTAAGAACAGGAGTTTACAATCCGAAAACCGTCTTCCTCCACGCGGCGTTGCTGCATCAGGCTTGCGCCCATTGTGCAATA…
OTU571_Porphyromonadaceae_unclassified	Barnesiella intestinihominis strain JCM 15079	CTGTTCGATACCCACGCTTTCGTGCATGAGCGTCAGTGGCGTGATGGACAGCTGCCTTCGCAATCGGGGTTCTGCGCGATATCTATGCATTTCACCGCTACACCGCGCATTCCGCCATCCTCCCACGCACTCGAGCCGGCCAGTTTCAACGGCGGTACGGCGTTGAGCGCCGCAGTTTGACCGCTGACTTGACCTGCCGCCTGCGCACCCTTTAAACCCAATAAATCCGGATAACGCTCGCATCCTCCGTATTACCGCGGCTGCTGGCACGGAGTTAGCCGATGCTTATTCTCCGGGTACTCTCACTGCAGGACACGTCCTGCACGTTACTCCCCGGCTAAAGCGGTTTACGACCCGGAGGGCCTTCGTCCCGCACGCGACTTGGCTGGTTCAGACCAT…
OTU572_Clostridiales_unclassified	[Clostridium] leptum strain DSM 753	CTGTTTGCTCCCCATGCTTTCGTGCATCAGCGTCAGTTAGAGCCCAGCAGATCGCCTTCGCCACTGGTGTTCCTTCCAATATCTACGCATTTCACCGCTACACTGGAAATTCCATCTGCCTCTACTCCACTCAAGCTACACAGTTTCAAACGCAGTTCAGAGGTTAAGCCTCTGCATTACACGTCTGACTTACATAGCCGCCTACGCACCCTTTACACCCAATAAATCCGGACAACGCTCGCTCCCTACGTATTACCGCGGCTGCTGGCACGTAGTTAGCCGGAGCTTCCTCCTTAGTTACCGTCATTTTTTTCTTCACTAAGGACAGAGGTTTACAATCCGAAAACCTTCATCCCTCACGCGGCGTTGCTGCATCAGGGTTTCCCCCATTGTGCAATA…
OTU573_Parabacteroides	Parabacteroides merdae strain JCM 9497	CTGTTTGATCCCCACGCTTTCGTGCTTCAGTGTCAGTTATGGTTTAGTAAGCTGCCTTCGCAATCGGAGTTCTGCGTGATATCTATGCATTTCACCGCTACACCACGCATTCCGCCTACCTCAAACACACTCAAGTAACCCAGTTTCAACGGCAATTTTATGGTTGAGCCACAAACTTTCACCGCTGACTTAAATCACCACCTACGCACCCTTTAAACCCAATAAATCCGGATAACGCTCGCATCCTCCGTATTACCGCGGCTGCTGGCACGGAGTTAGCCGATGCTTATTCATAGGGTACATACAAAAAAGGACACGTCCTCCACTTTATTCCCCTATAAAAGAAGTTTACAAACCATAGATCCTTCTTCCTTCACGCGACTTGGCTGGTTCAGCCTC…
OTU574_Prevotella	Prevotella ruminicola strain Bryant 23	CTGTTCGATACCCGCACCTTCGAGCTTTAGCGTCAGTAAAGGACTCGTCAGCTGCCTTCGCAATCGGGGTTCTTCGTGATATCTAAGCATTTCACCGCTACACCACGAATTCCGCTGACGTCGTACTCACTCAAGAAAGCCAGTTCGCGACGCAATTCAAAGGTTGAGCCCCTACATTTCACGTCACGCTTAACCATCGGCCTGCGCTCCCTTTAAACCCAATAAATCCGGATAACGCCCGGACCTTCCGTATTACCGCGGCTGCTGGCACGGAATTAGCCGGTCCTTATTCATCAGGTACCTACAAAACACCACACGTGGCGCACTTTATCCCCTGATAAAAGCAGTTTACAACCCATAGGGCCGTCTTCCTGCACGCTACTTGGCTGGTTCAGACTC…
OTU575_Paraprevotella	Paraprevotella clara strain JCM 14859	CTGTTTGATACCCGCGCTTTCGAGCCTCAGCGTCAATCATGCCCCAGAAGGATGCCTTCGCGATCGGAGTTCTTCGTGATATCTAAGCATTTCACCGCTACACCACGAATTCCACCTTCCCTGTGCACATTCAAGAAGACCAGTATCCACGGCAGGCCAGCGTTGAGCACTGACATTTTACCGCAGACTTAACCTTCCGCCTACGCTCCCTTTAAACCCAATAAATCCGGATAACGCTCGCATCTTCCGTATTACCGCGGCTGCTGGCACGGAATTAGCCGATGCTTATTCATAGGGTACATACAAAACCGTACGCGTACGGCACTTTATTCCCCTATAAAAGAAGTTTACAACCCATAGGGCAGTCGTCCTTCACGCTACTTGGCTGGTTCAGGCTCC…
OTU576_Chryseobacterium	Chryseobacterium bovis DSM 19482 strain H9	CTGTTCGCTCCCCACGCTTTCGTCCCTCAGCGTCAGTTGTATCTTAGTGACCTGCCTTCGCAATTGGTGTTCTAAGTAATATCTATGCATTTCACCGCTACACTACTTATTCCAGCCACTTCAAATACACTCAAGACTAGCAGTATCAATGGCAGTTTCATAGTTAAGCTATGAGATTTCACCACTGACTTACTAACCCACCTACGGACCCTTTAAACCCAATAAATCCGGATAACGCTTGCACCCTCCGTATTACCGCGGCTGCTGGCACGGAGTTAGCCGGTGCTTATTCGTATAGTACCTTCAGCTACCCTCACGAGAGTAGGTTTATCCCTATACAAAAGAAGTTTACAACCCATAGGGCAGTCGTCCTTCACGCGGGATGGCTGGATCAGGCTT…
OTU577_Bacteroidetes_unclassified	Parapedobacter deserti strain N5SSJ16	CTGTTTGATCCCCGCACTTTCGTGCCTCAGCGTCAATCGCGGATTCGTGAGATGCCTTCGCAATCGGTGTTCTGTGTGATATCTATGCATTTCACCGCTACACCACACATTCCTCCCACGGCATCCGCATTCAAGCACGGCAGTTTCAACGGCACGACAGATGTTGAGCATCCGAATTTCACCGCTGACTTACCAAGCCGCCTACGCACCCTTTAAACCCAATAAATCCGGATAACGCTCGCATCCTCCGTATTACCGCGGCTGCTGGCACGGAGTTAGCCGATGCTTATTCGTACGGTACTCTCATCGACCCACACGTGGACCTTATTGCTCCCGTACAAAAGCAGTTTACAATCCATAGGACCTTATCCTGCACGCGGCATGGCTGGATCAGAGTTC…
OTU578_Faecalibacterium	Faecalibacterium prausnitzii strain ATCC 27768 16S	CTGTTTGCTACCCACACTTTCGAGCCTCAGCGTCAGTTGGTGCCCAGTAGGCCGCCTTCGCCACTTGTGTTCCTCCCGATATCTACGCATTCCACCGCTACACCGGGAATTCCGCCTACCTCTGCACTACTCAAGAAAAACAGTTTTGAAAGCAGTTCATGGGTTGAGCCCATGGATTTCACTTCCAACTTGTTCTCCCGCCTGCGCTCCCTTTACACACAGTAATTCCGGACAACGCTTGTGACCTACGTTTTACCGCGGCTGCTGGCACGTAGTTAGCCGTCACTTCCTTGTTGAGTACCGTCATTATCTTCCTCAACAACAGGAGTTTACAATCCGAAGACCTTCTTCCTCCACGCGGCGTCGCTGCATCAGGGTTTCCCACATTGTGCAATATTC…
OTU579_Ruminococcaceae_unclassified	Anaeromassilibacillus senegalensis strain mt9	CTGTTTGCTCCCCATACTTTCGTGCCTCAGCGTCAGTTAAAGCCCAGCAGGCCGCCTTCGCCACTGGTGTTCCTCCCAATATCTACGCATTTCACCGCTACACTGGGAATTCCGCCTGCCTCTACTTCACTCAAGATTTACAGTTTCAAGCGCAGCTCCGAAGTTAAGCCTCGGTATTTCACGCCTGACTTGCAAACCCGCCTACGCACCCTTTACACCCAGTAAATCCGGACAACGCTCGCTCCCTACGTATTACCGCGGCTGCTGGCACGTAGTTAGCCGGAGCTTACTCTTCAGGTAACGTCACTTTCTTCGTCCCTGACTACTTAGGTTTACAATCCGAAGACCGTCTTCCCTCACGCGGCATTGCTGCATCAGGGTTTCCCCCATTGTGCAATA…
OTU580_Lachnospiraceae_unclassified	Fusicatenibacter saccharivorans strain HT03-11 16S	CTGTTTGCTCCCCACGCTTTCGAGCCTCAACGTCAGTTACCGTCCAGTAAGCCGCCTTCGCCACCGGTGTTCTTCCCAATATCTACGCATTTCACCGCTACACTGGGAATTCCGCTTACCCCTCCGGCACTCAAGATGGCCAGTTTCAAATGCACTCCACAGGTTATGCCTATGGCTTCCACATCTGACTTGACCTTCCGTCTGCGCTCCCTTTACACCCAGTAAATCCGGATAACGCTCGCCCCCTACGTATTACCGCGGCTGCTGGCACGTAGTTAGCCGGGGCTTCTTAGTCAGGTACCGTCATTATCTTCCCTGCTGATAGGGCTTTACGTCACGAATGACTTCTTCACCCACGCGGCGTCGCTGCATCAGGGTTCCCCCCATTGTGCAATATCC…
OTU581_Subdivision5_genera_incertae_sedis	Desulfovibrio alaskensis strain Al1	CTGTTTGCTCCCCCGACTTTCGCGCCTCAGCGTCAGTATCGTTCAAGGAATCCGCCTTCGCCTCCGGTGTTCTATAGGATATCAACGCATTTCACCGCTACACCCTATATTCCGATTCCCTCTCCCGTACTCCAGCGAGGTAGTTTCAAGCGCACTTTCCGGGTTGAGCCCGGAGATTTCACACTTGACACGCCCCGCCGCCTACGCGCCCTTTACGCCCAGTAAATCCGAACAACGCTCGGGACCTCTGTATTACCGCGGCTGCTGGCACAGAGTTAGCCGTCCCTTCCTCTTGGGGTACCGTCAACTCAGCGGGGTGTTGACCCGCCTCGCCTCTTCCCCCATGACAGGAGTTTACGACCCGAAGGCCTTCATCCTCCACGCAGCGTCGCATCGTCA…
OTU582_Firmicutes_unclassified	Sedimentibacter acidaminivorans strain MO-SEDI 16S	CTGTTTGCTCCCCACACTTTCGCGCCTCAGCGTCAGTTGCAGTCCAGTTACCCGCCTTCGCCACTGGTGTTCCTCCCGATCTCTACGCATTTCACCGCTACACCGGGAATTCCGATAACCTCTCCTGCACTCAAGCTGTACAGTATCCAAAGCAATTCCCATCTTGAAAACAGGACTTTCACTCCAGACTTATACAGCCGCCTACACGCCCTTTACGCCCAATCATTCCGGACAACGCTCGCCCCCTACGTATTACCGCGGCTGCTGGCACGTAGTTAGCCGGGGCTTCCTCCTTGGCTACCATCCTTTCTTTTCACCAAGGACAGAGGTTTACAACCCGAAGACCTTCTTCCCTCACGCGGCGTTGCTGGGTCAGGCTTTCGCCCATTGCCCAATATT…
OTU583_Akkermansia	Akkermansia muciniphila strain ATCC BAA-835	CCTTTCGCTCCCCTGGCCTTCGTGCCTCAGCGTCAGTTAATGTCCAGGAACCCGCCTTCGCCACGAGTGTTCCTCTCGATATCTACGCATTTCACTGCTACACCGAGAATTCCGGTTCCCCCTCCATTACTCTAGTCTCGCAGTATCATGTGCCGTCCGCGGGTTGAGCCCGCGCCTTTCACACACGACTTACGAAACAGCCTACGCACGCTTTACGCCCAGTGATTCCGAACAACGCTTGAGACCTCTGTATTACCGCGGCTGCTGGCACAGAGTTAGCCGTCTCTTCCTCTTGTGGTACTATCTTTTTAATTTGCTCCCACATGACAGGGGTTTACAATCCGAAGACCTTCATTCCCCCACGCGGCGTCGCACCATCAGGGTTTCCCCCATTGTGAA…
OTU584_Bacteroidetes_unclassified	Tidjanibacter massiliensis strain Marseille-P3084	CTGTTCGATCCCCACGCTTTCGTGCCTCAGCGTCAATAACGGATTCGTGAGATGCCTTCGCAATCGGTGTTCTGTGTGATATCTATGCATTTCACCGCTACACCACACATTCCTCCCACGGCATCCGCATTCCAGTCAGCCAGTATCAACGGCAGCCCCGGCGTTGAGCGCCGGTATTTCACCGCTGACTTAACTGTCCGCCTACGCACCCTTTAAACCCAATAAATCCGGATAACGCTCGCATCCTCCGTATTACCGCGGCTGCTGGCACGGAGTTAGCCGATGCTTATTCGACACATACTCTCATCGGTGTACGCGTACACCTTATTGCTCTGCGTCAAAAGAAGTTTACAACCCGTAGGGCCGTCTTCCTTCACGCGGCATGGCTGGTTCAGGCTT…
OTU585_Ruminococcaceae_unclassified	Papillibacter cinnamivorans strain CIN1	CTGTTTGCTCCCCACGCTTTCGCGCCTCAGCGTCAGTTGCTGTCCAGCAGGCCGCCTTCGCCACTGGTGTTCCTCCTAATATCTACGCATTTCACCGCTACACTAGGAATTCCGCCTGCCTCTCCAGTACTCAAGGGCTACAGTTTCAAAAGCAGTTTCCGGGTTAAGCCCGGAGATTTCACTTCTGACTTGCAGCTCCGCCTACACGCCCTTTACACCCAGTAAATCCGGACAACGCTCGCTCCCTACGTATTACCGCGGCTGCTGGCACGTAGTTAGCCGGAGCTTTTTCTCCAGGTACCGTCACTTTCTTCGTCCCTGGTAAAAGAAGTTTACAACCCGAAAGCCTTCTTCCTTCACGCGGCGTTGCTGGGTCAGGGTTTCCCCCATTGCCCAATA…
OTU586_Clostridiales_unclassified	Gracilibacter thermotolerans JW/YJL-S1	CTGTTTGCTACCCACGCTTTCGCGCCTCAGCGTCAGTAAAAGCCCAGTAAGTCGCCTTCGCCACTGGTGTTCCTTCCAATATCTACGCATTTCACCGCTACACTGGAAATTCCACTTACCTCTACTTTACTCAAGCTATGCAGTTTCAAACGCAAGCTACAAGTTGAGCCTGTAGTTTTCACGTTTGACTTACTTAGCCGCCTACGCGCCCTTTACACCCAATAATTCCGGACAACGCTCGCCCCCTACGTATTACCGCGGCTGCTGGCACGTAGTTAGCCGGGGCTTCCTCCCCAGGTACCGTCATTTATTTCTTCCCTGAAGACAGAAGTTTACAATCCGAAGACCTTCATCCTTCACGCGGCGTCGCTGCGTCAGAGTTTCCTCCATTGCGCAATA…
OTU587_Sharpea	Sharpea azabuensis strain ST18	CTATTTGCTCCCCACGCTTTCGGGAATGAGCGTCAGTGCAGGCCCAGACCGTCGCCTTCGCCACTGGTGTTCCTCCATATATCTACGCATTTCACCGCTACACATGGAATTCCACGATCCTCTGCCGCACTCCAGCCGTCCGGTTTCCATGGCTCACTGAAGTTGAGCTTCAGTCTTTTACCACAGACCCTCACGGCCGCCTGCTCCCTCTTTACGCCCAATGATTCCGGATAACGCTCGCCACCTACGTATTACCGCGGCTGCTGGCACGTAGTTAGCCGTGGCTTTCTCGCGAAGTACCGTCACCCGGAGGTCATTTCCTCCCTCCGGCGTTCTTCCTTCGCAACAGAACTTTACGGCCCGAAGGCCTTCCTCGTTCACGCGGCGTTGCTCGGTCAG…
OTU588_Bacteria_unclassified	Catabacter hongkongensis strain HKU16	CTGTTTGCTACCCACGCTTTCGAGCTTCAGTGTCAGTTACAGTCCAGTAATGCGCCTTCGCCTCCGGTGTTCCTCCTAATCTCTACGCATTTTACCGCTACACTAGGAATTCCCATTACCTCTCCTGCACTCTAGCTATCCAGTATCAACTGCAATTCTTTGGTTAAGCCATAGACTTTCACAGTTGACTTAAATTGCCACCTAGACTCCCTTTACGCCCAGTCATTCCGGACAACGCTCGCTACCTACGTATTACCGCGGCTGCTGGCACGTAGTTTGCCGTAGCTTATTCGTATAGTACCATCACTTCTTTTTCCTATACAAAAGAAGTTTACAACCCAGAGGGCCTTCTTCCTTCACGCGGCGTTGCTGGGTCAGAGTTGCCTCCATTGCCCAATA…
OTU589_Bacteroidetes_unclassified	Marinilabilia salmonicolor JCM 21150 strain NBRC 1	CTGTTTGATACCCACGCTTTCGTGCATCAGCGTCAATCGCGGATTCGTGAGATGCCTTCGCAATCGGTGTTCTGTGTGATATCTATGCATTTCACCGCTACACCACACATTCCTCCCACGGCATCCGCATTCCAGCAAGGCAGTATCAATGGCACTTCACCCCGTTGAGCGGGGGCATTTCACCGCTGACTTACCTCACAGCCTACGCACCCTTTAAACCCAATAAATCCGGATAACGCTTGCATCCCCCGTATTACCGCGGCTGCTGGCACGGAGTTAGCCGATGCTTATTCGTACGGTACTCTCGTCTGGCCACACGTGACCATTATTGCTCCCGCACAAAAGAAGTTTAACGCCCATAGGGCACTGACCTTCACGCGGCATGGCTGGTTCAGCCTT…
OTU590_Lactobacillus	Atopobium parvulum DSM 20469	CTGTTTGCTCCCCTAGCTTTCGCTCCTCAGCGTCAGTTATGGCCCAGAAGGCCGCCTTCGCCACTGGTGTTCTTCCTAATATCTGCGCATTCCACCGCTACACTAGGAATTCCACCTTCCCCTACCAAACTCAAGTCTGCCGGTATCGGGAGCGAACGGGGGTTGAGCCCCCGGATTTAACTCCCGACCTAACAGACCGCCTACGAGCGCTTTACGCCCAATGAATCCGGATAACGCTTGCCCCCTACGTATTACCGCGGCTGCTGGCACGTAGTTAGCCGGGGCTTCTTCTGCAGGTACCGTCACTTTCGCCTCGTCCCTGCTGAAAGCGGTTTACAACCCGAAGGCCTTCATCCCGCACGCGGCGTCGCTGCATCAGGCTTTCGCCCATTGTGCAAG…
OTU591_Atopobium	Lactobacillus taiwanensis strain BCRC 17755	CTGTTCGCTACCCATGCTTTCGAGCCTCAGCGTCAGTTGCAGACCAGAGAGCCGCCTTCGCCACTGGTGTTCTTCCATATATCTACGCATTCCACCGCTACACATGGAGTTCCACTCTCCTCTTCTGCACTCAAGTTCAACAGTTTCTGATGCAATTCTCCGGTTGAGCCGAAGGCTTTCACATCAGACTTATTGAACCGCCTGCACTCGCTTTACGCCCAATAAATCCGGACAACGCTTGCCACCTACGTATTACCGCGGCTGCTGGCACGTAGTTAGCCGTGACTTTCTAGGTAATTACCGTCAAATAAAGGCCAGTTACTACCTCTATCTTTCTTCACTACCAACAGAGCTTTACGAGCCGAAACCCTTCTTCACTCACGCGGCGTTGCTCCATCA…
OTU592_Clostridium.IV	Anaeromassilibacillus senegalensis strain mt9	CTGTTTGCTACCCATGCTTTCGTGCCTCAGCGTCAGTTAAAGCCCAGTAGGCCGCCTTCGCCACTGGTGTTCCTCCCGATCTCTACGCATTTCACCGCTACACCGGGAATTCCGCCTACCTCTACTTCACTCAAGAAGAACAGTTTCAATAGCAGTTCACGGGTTAAGCCCATGGATTTCACTACTGACTTGCTCTTCCGCCTACGCACCCTTTACACCCAGTAAATCCGGACAACGCTCGCTCCCTACGTATTACCGCGGCTGCTGGCACGTAGTTAGCCGGAGCTTCCTCCTCGGCTACCGTCATTATCTTCACCAAGGACAAAAGTTTACAATCCGAAGACCTTCTTCCTTCACGCGGCGTTGCTGCATCAGGGTTTCCCCCATTGTGCAATATCC…
OTU593_Prevotella	Prevotella buccae ATCC 33574 strain JCM 12245	CTGTTCGATACCCGCACCTTCGAGCCTCAACGTCAGTAGTGACACAGCAGGCTGCCTTCGCAATCGGGGTTCTTCGTGATATCTAAGCATTTCACCGCTACACCACGAATTCCGCCTGCCTTCAGCACACTCAAGCCAGCCAGTTCGCGCAGCAACTCAGCGGTTGAGCCGCTACATTTCACTGCACGCTTGACGGGCCGTCTGCGCTCCCTTTAAACCCAATAAATCCGGATAACGCCCGGACCTTCCGTATTACCGCGGCTGCTGGCACGGAATTAGCCGGTCCTTATTCATGCGGTACCTGCAAAAGGGGACACGTCCCCTCGTTTATCCCCGCATAAAAGCAGTTTACAACCCGTAGGGCCGTCGTCCTGCACGCTACTTGGCTGGTTCAGACTT…
OTU594_Ruminococcaceae_unclassified	Ruminococcus bromii strain ATCC 27255	CTGTTTGCTACCCACGCTTTCGTGCCTCAGCGTCAGTTAAAGCCCAGCAGGCCGCCTTCGCCACTGGTGTTCCTCCCTATCTCTACGCATTTCACCGCTACACAGGGAATTCCGCCTGCCTCTACTTCACTCAAGCCAAACAGTTTCAAATGCAGTTTAGAGGTTGAGCCTCTAAATTTCACATCTGACTTGCCTGGCCGCCTACGCACCCTTTACACCCAGTAAATCCGGATAACGCTTGCTCCCTACGTATTACCGCGGCTGCTGGCACGTAGTTAGCCGGAGCTTATTCCTTGGGTACCGTCAATCCTTCGTCCCCAAGAAAAGGACTTTACAATCCGAAAACCGTCTTCATCCACGCGGCGTTGCTGCGTCAGGGTTTCCCCCATTGCGCAATAT…
OTU595_Bacteroidetes_unclassified	Porphyromonas cangingivalis strain JCM 15983	CTGTTCGATCCCCGCACTTTCGTGCCTGAGCGTCATTCGCGGTCTGGTAAGCTGCCTACGCAATCGGTGTTCTTCGTCATATCTATGCATTTCACCGCTACACGACGAATTCCGCCTACCTCGACCGCAATCAAGCCCGACAGTATCAACGGCAGAATGGCGTTGAGCACCACGATTTTACCGCTGACTTGACAGGCCGCCTGCGCACCCTTTAAACCCAATAAATCCGGATAACGCTCGGATCCTCCGTATTACCGCGGCTGCTGGCACGGAGTTAGCCGATCCTTATTCTCAGTGTACTTGCATCAGGGCTCGCGAGCCCCTTATTACTCCACTGCTAAAGAAGTTTACAATACATAATACCTTCTTCCTTCACGCGACTTGGCTGGTTCAGGCTTC…
OTU596_Ruminococcaceae_unclassified	Eubacterium coprostanoligenes strain HL	CTGTTTGCTCCCCACACTTTCGAGCCTCAGCGTCAGTTAAAGCCCAGTAGGCCGCCTTCGCCACTGGTGTTCCTCCGAATATCTACGCATTTCACCGCTACACTCGGAATTCCGCCTACCTCTACTTCACTCAAGAAAATCAGTTTTGGATGCAGCTCCGTGGTTAAGCCTCGGTATTTCACATCCAACTTGATCTCCCGCCTGCGCTCCCTTTACACCCAGTAATTCCGGACAACGCTTGCCACCTACGTATTACCGCGGCTGCTGGCACGTAGTTAGCCGTGGCTTCCTCCTTGGCTACCGTCACTTCCTTCTTCACCAAAGACAAAGGTTTACAATCCGAAGACCGTCTTCCCTCACGCGGCGTTGCTGCATCAGGCTTGCGCCCATTGTGCAATA…
OTU597_Clostridiales_unclassified	Hungateiclostridium thermocellum strain ATCC 27405	CTGTTTGCTCCCCACGCTTTCGTACTTCAGTGTCAGTTACAGTCCAGTAAGTCGCCTTCGCCACTGGTGTTCCTCCTAATATCTACGCATTCCACCGCTACACTAGGAATTCCACTTACCCCTCCTGCACTCAAGCCAGTCAGTCTTAGTAGTAGCACCGGAGTTAAGCCCCGGGATTTCACTACTAACTTGATCGGCCACCTACGTACCCTTTACGCCCAGTCATTCCGGACAACGCTTGCCACCTACGTATTACCGCGGCTGCTGGCACGTAGTTAGCCGTGGCTTGCTATTGGGGTACCGTCACTTTCTTCGTCCCCCATCACAGAACTTTACAATCCGAAGACCTTCATCATTCACGCGGTGTTGCTGGGTCAGAGTTGCCTCCATTGCCCAATA…
OTU598_Streptococcus	Streptococcus caprae strain DICM07-02790-1C	CTGTTCGCTACCCACGCTTTCGAGCCTCAGCGTCAGTTACAGACCAGAGAGCCGCTTTCGCCACCGGTGTTCCTCCATATATCTACGCATTTCACCGCTACACATGGAATTCCACTCTCCCCTTCTGCACTCAAGTCTCGCAGTTTCCAAAGCATACAATGGTTGAGCCACTGCCTTTTACTTCAGACTTACGAAACCGCCTGCGCTCGCTTTACGCCCAATAAATCCGGACAACGCTCGGGACCTACGTATTACCGCGGCTGCTGGCACGTAGTTAGCCGTCCCTTTCTGGTAAGATACCGTCACTTAGTGGATTTTCCACTCCCACTAACATTCTTCTCTTACAACAGAGCTTTACGATCCGAAAACCTTCTTCACTCACGCGGCGTTGCTCGGTCA…
OTU599_Spartobacteria_unclassified	Terrimicrobium sacchariphilum strain NM-5	CCGTTTGCTCCCCTAGCCTTCGTGCCTCAGTGTCAGGAATTGCCCAGAGACTCGCTTTCGCCACTGGCCTTCCTCACGATATCTACGCATTTCACTGCTACACCGTGAATTCCAGTCTCCTCTACAATCCTCAAGCAATGCAGTATTGAGTGCAGTTCCGAGGTTAAGCCCCGGGATTTCACACTCAACTTACATCGCCACCTACGCACCCTTTACGCCCAGTAAATCCGAACAACGCTTGAGACCTCTGTATTACCGCGGCTGCTGGCACAGAGTTAGCCGTCTCTTCCTCTAGCAATACTATCACTTTCTTGTTCTTGCTTGACAGGAGTTTACAACCCGAAAGCCTTCATCCTCCACGCGGCGTCGCTCCATCAGGCTTTCGCCCATTGTGAAAAA…
OTU600_Lachnospiraceae_unclassified	Acetatifactor muris strain CT-m2	CTGTTTGCTCCCCACGCTTTCGGGCCTCAACGTCAGTCGCAGTCCAGCAGGCCGCCTTCGCCACCGGTGTTCCTCCTGATATCTACGCATTTCACCGCTACACCAGGAATTCCGCCTGCCCCTCCTGCACTCCAGCCGCGCAGTTCCAAGAGCAGTCCCGGGGTTGGGCCCCGGGCTTTCACTCCTGGCTTGCGCTGCCGTCTGCGCCCCCTTTACACCCAGTAAATCCGGATAACGCTTGCCCCCTACGTATTACCGCGGCTGCTGGCACGTAGTTAGCCGGGGCTTCTTAGTCAGGTACCGTCCTCCTTCTTCCCTGCCGATAGGGCTTTACGCGCCGAAACGCTCCTTCACCCACGCGGCGTCGCTGCATCAGGGTTCCCCCCATTGTGCAATATC…
OTU601_Ruminococcaceae_unclassified	Eubacterium coprostanoligenes strain HL	CTGTTTGCTCCCCACACTTTCGAGCCTCAGCGTCAGTTAGAGCCCAGCAAGCCGCCTTCGCCACTGGTGTTCCTCCGAATATCTACGCATTTCACCGCTACACTCGGAATTCCGCTTGCCTCTACTCCACTCAAGAATAACAGTTTCAACGGCAGTTCATGGGTTAAGCCCATGCATTTCACCGCTGACTTGCTATCCCGCCTGCGCTCCCTTTACACCCAGTAAATCCGGACAACGCTTGCCACCTACGTATTACCGCGGCTGCTGGCACGTAGTTAGCCGTGGCTTCCTCCTCGGCTAATGTCATTATCTTCACCGAAGACAGAGGTTTACAATCCGAAAACCGTCATCCCTCACGCGGCGTTGCTGCATCAGGCTTTCGCCCATTGTGCAATATCC…
OTU602_Ruminococcaceae_unclassified	Sporobacter termitidis strain SYR	CTGTTTGCTCCCCACGCTTTCGCGCCTCAGCGTCAGTTGTCGTCCAGCAGGCCGCCTTCGCCACTGGTGTTCCTCCTAATATCTACGCATTTCACCGCTACACTAGGAATTCCGCCTGCCTCTCCGATACTCAAGAACTTCAGTTTCAAATGCAGTTCCGGGGTTGAGCCCCGACATTTCACATCTGACTTAAAATCCCGCCTACGCGCCCTTTACACCCAGTAAATCCGGACAACGCTTGCCACCTACGTATTACCGCGGCTGCTGGCACGTAGTTAGCCGTGGCTTATTCATCTGGTACCGTCACTTCCTTCGTCCCAGATAAAAGAAGTTTACAACCCGAAAGCCTTCTTCCTTCACGCGGCGTTGCTGGGTCAGGGTTTCCCCCATTGCCCAATA…
OTU603_Lachnospiraceae_unclassified	[Eubacterium] minutum strain SC 87K	CTGTTTGCTACCCACGCTTTCGTGCCTCAGTGTCAGTTACAGTCCAGAAGGCCGCCTTCGCCACTGGTGTTCCTCCTAATATCTACGCATTTCACCGCTACACTAGGAATTCCGCCTTCCCCTCCTGTACTCAAGCCTTACAGTTCGCGGGGCCAACGACAGTTGGGCTGTCGCCTTATACCCTACGCTTGCAAAGCCACCTACGCACTCTTTACGCCCAGTAATTCCGGATAACGCTCGCCCCCTACGTGTTACCGCGGCTGCTGGCACGTAGTTAGCCGGGGCTTCCTCCAAAGGTACCGTCATTCTTCTTCCCTTTGGACAGAAGTTTACGACCCGAAGGCCTTCCTCCTTCACGCGGCGTTGCTGCATCAGGCTTGCGCCCATTGTGCAATATTC…
OTU604_Eubacterium	Eisenbergiella massiliensis strain AT11	CTGTTTGCTCCCCACGCTTTCGAGCCTCAACGTCAGTTACAGTCCAGTAAGCCGCCTTCGCCGCCGGTGTTCCTCCTAATATCTACGCATTTCACCGCTACACTAGGAATTCCGCTTACCTCTCCTGCACTCAAGTATGGCAGTTTCCAATGCAATCCCGGAGTTGAGCCCCGGGTTTTCACATCAGACTTGTCACACCGTCTACGCTCCCTTTACACCCAGTAAATCCGGATAACGCTTGCCCCCTACGTATTACCGCGGCTGCTGGCACGTAGTTAGCCGGGGCTTCTTAGTCAGGTACCGTCATTTTCTTCCCTGCTGATAGAGCTTTACATACCGAAATACTTCTTCACTCACGCGGCGTCGCTGGATCAGGGTTTCCCCCATTGTCCAATATTC…
OTU605_Granulicatella	Granulicatella adiacens strain GIFU 12706	CTGTTTGCTACCCACGCTTTCGAGCCTCAGCGTCAGTTACAGACCAGAGAGTCGCCTTCGCCACTGGTGTTCCTCCATATATCTACGCATTTCACCGCTACACATGGAATTCCACTCTCCTCTTCTGCACTCAAGTTCCCCAGTTTCCAATGACCCTCCCCGGTTGAGCCGGGGGCTTTCACATCAGACTTAAGGAACCGCCTGCGCTCGCTTTACGCCCAATAAATCCGGACAACGCTTGCCACCTACGTATTACCGCGGCTGCTGGCACGTAGTTAGCCGTGGCTTTCTGGTTAGATACCGTCAAGGCGCTAACAGTTACTCTAGCACTTGTTCTTCTCTAACAACAGAGTTTTACGATCCGAAAACCTTCTTCACTCACGCGGCGTTGCTCCGTCA…
OTU606_Lachnospiracea_incertae_sedis	Lachnospira pectinoschiza strain 150-1	CTGTTTGCTCCCCACGCTTTCGAGCCTCAGTGTCAGTTACAGTCCAGCAAGCCGCCTTCGCCACTGGTGTTCCTCCTAATATCTACGCATTTCACCGCTACACTAGGAATTCCACTTGCCTCTCCTGCACTCCAGCTCCACAGTTTCAAAAGCAGTCCCGGGGTTGAGCCCCGGGCTTTCACTTCTGACTTGTGATGCCACCTACACTCCCTTTACACCCAGTAAATCCGGATAACGCTTGCTCCATACGTATTACCGCGGCTGCTGGCACGTATTTAGCCGGAGCTTCTTAGTCAGGTACCGTCACTATCTTCCCTGCTGATAGAGCTTTACATAACGAATTACTTCTTCACTCACGCGGCGTCGCTGCATCAGAGTTTCCTCCATTGTGCAATATTC…
OTU607_Clostridiales_unclassified	Aminipila butyrica strain FH042	CTGTTTGCTCCCCACGCTTTCGTACCTCAGTGTCAGTTACAGTCCAGAAAGTCGCCTTCGCCACCGGTGTTCCTCCTGATATCTACGCATTTCACCGCTACACCAGGAATTCCACTTTCCCCTCCTGCACTCAAGTCCTGCAGTTCGAAAGGCTCGCCGGAGTTAAGCCCCGGGCTTTCACCTCACGCTTACAGAACCACCTACGTACTCTTTACGCCCAATAATTCCGGATAACGCTCGCCCCCTACGTATTACCGCGGCTGCTGGCACGTAGTTAGCCGGGGCTTTCTCCTTGGGTACCGTCATTCTTCTTTCCCAAGAACAGAGTTTTACAATCCGAAGACCTTCTTCACTCACGCGGCGTTGCTGCATCAGGCTTGCGCCCATTGTGCAATATTC…
OTU608_Desulfovibrionales_unclassified	Desulfovibrio desulfuricans strain Essex 6	CTGTTTGCTCCCCACGCTTTCGCACCTCAGCGTCAATATCGATCCAGATGGCCGCCTTCGCCACTGATGTTCTTTCAGATATCTACGGATTTCACTCCTACACCTGAAATTCCGCCATCCTCTCCCGAATTCAAGTCTCGCAGTTTCAAAGGCAATTCCACGGTTGAGCCGTGGGCTTTCACCTCTGACTTACAAAACAGCCTACGTGCGCTTTACGCCCAGTAATTCCGATTAACGCTCGCACCCTCCGTATTACCGCGGCTGCTGGCACGGAGTTAGCCGGTGCTTCCTTTGAAGGTACCGTCAATACACTGCTGATTAGCACAATGTACTTTCTTCCCTTCCGACAGAGGTTTACGATCCGAGGACCTTCTTCCCTCACGCGGCGTCGCTGCGTCA…
OTU609_Bacteroidales_unclassified	Bacteroides stercoris ATCC 43183 strain JCM 9496 1	CTGTTTGATTCCCACACCTTCGTGCCTCAGCGTCAGTTACGGTCCAGGAAGCTGCCTTCGCAATCGGAGTTCTTCGTGATATCTATGCATTTCACCGCTACACCACGAATTCCGCTTCCCTCTGCCGCACTCAAGGTCGCCAGTTTCAACCGCTGGATGGAGTTGAGCCCCACTATTTAACGGCTGACTTGACAACCCGCCTGCGCACCCTTTAAACCCAATAAATCCGGATAACGCTCGGACCTTCCGTATTACCGCGGCTGCTGGCACGGAATTAGCCGGTCCTTATTCAACCAGTACCTGCAAGAGGCCTCACGAGGCCTTTTTTATTCCTGGACAAAAGAGGTTTACAACCCGTAGGGCAGTCTTCCCTCACGCTACTTGGCTGGTTCAGGCTCT…
OTU610_Lachnospiraceae_unclassified	Blautia wexlerae DSM 19850	CTGTTTGCTCCCCACGCTTTCGAGCCTCAACGTCAGTTTCCGTCCAGTAAGCCGCCTTCGCCACCGGTGTTCCTCCTGATATCTACGCATTTCACCGCTACACCAGGAATTCCGCTTACCCCTCCGGTACTCTAGTTATACAGTTTCCAGAGCAGTCCACAGGTTGAGCCCATGCCTTTCACTCCAGACTTGTATTACCGTCTACGCTCCCTTTACACCCAGTAAATCCGGATAACGCTTGCCCCATACGTATTACCGCGGCTGCTGGCACGTATTTAGCCGGGGCTTCTTAGTCAGGTACCGTCATTTTCTTCCCTGCTGATAGAACTTTACATACCGAAATACTTCTTCGTTCACGCGGCGTCGCTGCATCAGGGTTTCCCCCATTGTGCAATATTC…
OTU611_Bacteria_unclassified	Christensenella massiliensis strain Marseille-P243	CTGTTTGCTCCCCACGCTTTCGTGCCTCAGTGTCAGTTGCAGGCCAGTAAGTCGCCTTCGCCTCTGGTGTTCCTCCTAATATCTACGCATTCCACCGCTACACTAGGAATTCCACTTACCTCTCCTGTACTCAAGCTCAACAGTCTTAGTGGTAGCGCCGGAGTTAAGCCCCGGAATTTCACCACTAACTTGCTAAGCCACCTACGCACCCTTTACGCCCAGTCATTCCGGACAACGCTTGCTACCTACGTATTACCGCGGCTGCTGGCACGTAGTTAGCCGTAGCTTGCTATTGGGGTACCGTCACTTTCTTCGTCCCCCATCACAGAACTTTACAATCCGAAGACCTTCATCATTCACGCGGCGTTGCTGGGTCAGAGTTGCCTCCATTGCCCAATA…
OTU612_Bacteroidetes_unclassified	Coprobacter secundus strain 177	CTGTTCGATCCCCACGCTTTCGTGCCTCAGCGTCAATCACCCCTTCGTGAGATGCCTTCGCAATCGGTGTTCTGTGTGATATCTATGCATTTCACCGCTACACCACACATTCCTCCCACGGCAGGAGCATTCCAGAGGGCCAGTATCAACGGCAGCTCCCCGGTTGAGCCGGGACCTTTCACCGCTGACTTAACTCTCCGCCTACGCACCCTTTAAACCCAATAAATCCGGATAACGCTCGCATCCTCCGTATTACCGCGGCTGCTGGCACGGAGTTAGCCGATGCTTATTCGACGCATACTCTCATCAGTCCACACGTGGACCTTATTGCTCTGCGCCAAAAGAAGTTTACGACCCGTAGGGCCTTAGTCCTTCACGCGGCATGGCTGGATCAGCCTT…
OTU613_Subdivision5_genera_incertae_sedis	Kiritimatiella glycovorans strain L21-Fru-AB	CTGTTTGCTCCCCCGACTTTCGCGCCTGAGCGTCAGTTTCGTTCCAGGAATCCGCCTTCGCCTCCGGTGTTCTGCAGGATATCAACGCATTTCACCGCTACACCCTGCATTCCGATTCCCTCTCCCGAACTCGAGCCATGCAGTTTCGGACGCACTTTCCGGGTTGAGCCCGGAGATTTCACATCCGACACGCACGGCCGCCTACGCGCCCTTTACGCCCAGTAAATCCGAACAACGCTTGCGACCTCTGTATTACCGCGGCTGCTGGCACAGAGTTAGCCGTCGCTTCCTCTTGGGGTACCATCAAATTCCCTGCGTATTGGGCAGGGTTTCCTTTTCCCCCATGACAGGAGTTTACAACCCGAGGGCCTTCATCCTCCACGCAGCGTCGCATTGTCA…
OTU614_Lachnospiraceae_unclassified	Kineothrix alysoides strain KNHs209	CTGTTTGCTCCCCACGCTTTCGAGCCTCAACGTCAGTTACAGTCCAGTAAGCCGCCTTCGCCACTGGTGTTCCTCCTAATATCTACGCATTTCACCGCTACACTAGGAATTCCACTTACCTCTCCTGCACTCTAGTCGTATAGTTTCCAAAGCAGTTCCCCGGTTGAGCCGGGGGATTTCACTTCAGACTTACACGACCGTCTACGCTCCCTTTACACCCAGTAAATCCGGATAACGCTTGCCCCCTACGTATTACCGCGGCTGCTGGCACGTAGTTAGCCGGAGCTTCTTAGTCAAGTACCGTCATTTTTTTCTTCCTTGCTGATAGAGCTTTACATACCGAAATACTTCTTCACTCACGCGGCGTCGCTGCATCAGGGTTTCCCCCATTGTGCAATA…
OTU615_Megasphaera	Megasphaera micronuciformis strain AIP 412.00	CCGTTCGCTCCCCTGGCTTTCGCGCCTCAGCGTCAGTTTTCGTCCAGAAAGCCGCTTTCGCCACTGGTGTTCCTCCTAATATCTACGCATTTCACCGCTACACTAGGAATTCCGCTTTCCTCTCCGATACTCTGAGCTTCCCAGTTTCCATCCCATCACGGGGTTAAGCCCCGCACTTTTAAGACAGACTTAAGAAGCCGCCTGCGCGCCCTTTACGCCCAATAATTCCGGACAACGCTTGCCACCTACGTATTACCGCGGCTGCTGGCACGTAGTTAGCCGTGGCTTTCTCTTACGGTACCGTCACTTCTCATGGGTATTAACCACAAGACTTTTCGTCCCGTATAACAGAGCTTTACAACCCGAAGGCCGTCTTCACTCACGCGGCGTTGCTCCGTC…
OTU616_Brachymonas	Brachymonas denitrificans strain AS-P1	CTGTTTGCTCCCCACGCTTTCGTGCATGAGCGTCAGTGCAGGCCCAGGGAACTGCCTTCGCCATCGGTGTTCCTCCGCATATCTACGCATTTCACTGCTACACGCGGAATTCCATTCCCCTCTGCCGCACTCAAGCCTTGCAGTCACCAATGCAGTTCCCAAGTTAGGCCCGGGGATTTCACATCGGTCTTACAAAACCGCCTGCGCACGCTTTACGCCCAGTAATTCCGATTAACGCTTGCACCCTACGTATTACCGCGGCTGCTGGCACGTAGTTAGCCGGTGCTTATTCTTGCAGTACCGTCATGAGCCTTGGGTATTATCCAAAGCCTTTTCGTTCTGCACAAAAGCAGTTTACAACCCGGGGGCCTTCGTCCTGCACGCGGAATGGCTGGATCA…
OTU617_Bacteroidetes_unclassified	Anseongella ginsenosidimutans strain Gsoil 524 16S	CTGTTTGATCCCCACGCTTTCGTGCATGAGCGTCAGTAGCAAGTTCGTAACCTGTCTTCACGATCGGCGTTCTGTGGCATATCTAAGCATTTCACCGCTACACACCACATTCCAGTTACGCCCCTTGCACTCTAGTCCGGCAGTATCATAGGCACGGTTGGAGTTAAGCCCCAACTTTTCACCCATGACTTACCGATCCGCCTGCGCACCCTTTAAACCCAATAAATCCGGATAACGCTTGCATCCTCCGTATTACCGCGGCTGCTGGCACGGAGTTAGCCGATGCTTATTCGTCATGTACTTGCAACGGGGGACACGTCCCTCGCCTTACTCCATGACAAAAGCAGTTTACAACCCATAGGGCCGTCTTCCTGCACGCGGCATGGCTGGGTCAGAGTT…
OTU618_Betaproteobacteria_unclassified	Duodenibacillus massiliensis strain Marseille-P296	CTGTTTGCTCCCCACGCTTTCGTACATGAGCGTCAGTTACGGCCCAGGGGGCTGCCTTCGCCATCGGTGTTCTTCCAAATATCTACGCATTTCACTGCTACACTTGGAATTCCACCCCCCTCTGCCGCACTCAAGCACGCCAGTCACAAGTGCAGTTCCCAGGTTGAGCCCGGGGATTTCACACCTGTCTTAACGCGCCGCCTGCGTACCCTTTACGCCCAGTGATTCCGATTAACGCTCGCACCCTACGTATTACCGCGGCTGCTGGCACGTAGTTAGCCGGTGCTTATTCCTTCAGTACCATCATACGTACAGGATTATCCCCCGCACGCTTTTGTCCCGAATAAAAGCAGTTTACAATCCGAAGACCTTCTTCCTGCACGCGGCATGGCTGGATCA…
OTU619_Pasteurellaceae_unclassified	Aggregatibacter aphrophilus ATCC 33389 strain CIP	CTGTTTGCTCCCCACGCTTTCGCACATGAGCGTCAGTACATCCCCAAGGGGCTGCCTTCGCCTTCGGTATTCCTCCACATCTCTACGCATTTCACCGCTACACGTGGAATTCTACCCCTCCCTAAAGTACTCTAGACCCCCAGTCTGAAATGCAATTCCCAGGTTAAGCCCGGGGATTTCACACCTCACTTAAAAGTCCGCCTGCGTGCCCTTTACGCCCAGTTATTCCGATTAACGCTCGCACCCTCCGTATTACCGCGGCTGCTGGCACGGAGTTAGCCGGTGCTTCTTCTGTGACTAACGTCAATTGTATGCTCTATTAAAACATCCACCTTCCTCATCACCGAAAGAACTTTACAACCCGAAGGCCTTCTTCATTCACGCGGCATGGCTGCGTCA…
OTU620_Pseudoramibacter	Pseudoramibacter alactolyticus ATCC 23263	CTGTTCGCTCCCCATGCTTTCGCACCTCAGCGTCAGTATCTGCCCAGCAAGCCGCCTTCGCCACCGGTGTTCTTCCTAATATCTACGCATTTCACCGCTACACTAGGAATTCCGCTTGCCTCTTCAGTACTCAAGTCTTACAGTTTCAAATGCACGTCACCGGTTGAGCCGGTACCTTTCACATCTGACTTATAAAACCGCCTACGCGCCCTTTACGCCCAGTGATTCCGGACAACGCTCGTCCCTTACGTATTACCGCGGCTGCTGGCACGTAATTAGCCGGGACTTCCTCATTGGGTACCGTCACTTCTTCTTCCCCAATAACAGAGCTTTACGATCCGAAAACCTTCTTCACTCACGCGGTATTGCTGCGTCAGGGTTGCCCCCATTGCGCAATAT…
OTU621_Ruminococcaceae_unclassified	Pseudoflavonifractor phocaeensis strain Marseille-	CTGTTTGCTCCCCACGCTTTCGCGCCTCAGCGTCAGTTACTGTCCAGCAATCCGCCTTCGCCACTGGTGTTCCTCCGTATATCTACGCATTTCACCGCTACACACGGAATTCCGATTGCCTCTCCAGCACTCAAGAAACACAGTTTCAAATGCAGGCTCAGGGTTGAGCCCTGAGTTTTCACATCTGACTTGCGCTCCCGCCTACACGCCCTTTACACCCAATAAATCCGGATAACGCTTGCCACCTACGTATTACCGCGGCTGCTGGCACGTAGTTAGCCGTGGCTTATTCCTCAGGTACCGTCACTTTCTTCGTCCCTGAGAAAAGAAGTTTACAACCCGAAAGCCTTCTTCCTTCACGCGGCGTTGCTGGGTCAGGCTTGCGCCCATTGCCCAATA…
OTU622_Parvimonas	Parvimonas micra strain JCM 12970	CTGTTTGCTCCCCACGCTTTCGTACCTGAGCGTCAGTAAAAGTCCAGAAAGTCGCCTTCGCCACCGGTATTCCTCCTAATATCTACGCATTTCACCGCTACACTAGGAATTCCACTTTCCTCTCCTTCACTCAAGTCTTCCAGTTTCAAGTGCTTAATGAGGTTAAGCCTCACGCTTTCACACCTGACTTAAAAAACCGCCTACGTACCCTTTACGCCCAATAATTCCGGACAACGCTCGCCCCATACGTATTACCGCGGCTGCTGGCACGTATTTAGCCGGGGCTTCCTCCTATGATACCGTCATTATCTTCTCATAGGACAGAGCTTTACGATTCGAAAACCTTCTTCGCTCACGCGGCGTCGCTGCATCAGGGTTCCCCCCATTGTGCAATATTCC…
OTU623_Bacteria_unclassified	Gracilibacter thermotolerans JW/YJL-S1	CTGTTTGCTACCCACGCTTTCGCGCCTCAGCGTCAGTCAGAGCCCAGCAAGCCGCCTTCGCCACTGGTGTTCCTTCCAATATCTACGCATTTCACCGCTACACTGGAAATTCCACTTGCCTCTACTCCACTCAAGTGATGCAGTATCAAACGCAGGCTGCAGGTTAAGCCTGCAGATTTCACGTTTGACTTACAAAACCGCCTACGCGCCCTTTACACCCAATAAATCCGGACAACGCTAGCCCCCTACGTATTACCGCGGCTGCTGGCACGTAGTTAGCCGGGGCTTCCTCCCCAGGTACCGTCATTTTTTTCTTCCCTGAAGACAGAAGTTTACAATCCGAAGACCGTCTTCCTTCACGCGGCGTCGCTGCGTCAGAGTTTCCTCCATTGCGCAATA…
OTU624_Ruminococcaceae_unclassified	[Clostridium] viride strain T2-7	CTGTTTGCTCCCCACGCTTTCGCGCCTCAGCGTCAGTTAATGTCCAGCAGGCCGCCTTCGCCACTGGTGTTCCTCCGTATATCTACGCATTTCACCGCTACACACGGAATTCCGCCTGCCTCTCCATCACTCAAGAACTACAGTTTCAAATGCAGCTCCGTGGTTGAGCCACGGCATTTCACATCTGACTTGCAGTCCCGCCTACACGCCCTTTACACCCAGTAAATCCGGATAACGCTTGCCACCTACGTATTACCGCGGCTGCTGGCACGTAGTTAGCCGTGGCTTATTCATCCAGTACCGTCACTTCCTTCGTCCTGGATAAAAGAAGTTTACAACCCGAGGGCCTTCTTCCTTCACGCGGCGTTGCTGGGTCAGGCTTGCGCCCATTGCCCAATA…
OTU625_Bacteria_unclassified	Flintibacter butyricus strain BLS21	CTGTTTGCTCCCCACGCTTTCGTGTCTCAGCGTCAGTTGTGGTCCAGTAAACCGCCTTCGCCACCGGTGTTCCTCCTGATATCTACGCATTTCACTACTACACCAGGAATTCCGTTTACCTCTCCCACTCTCAAGAATTACAGTTTCAAGCGCAGTCACAAGGTTGAGCCTTATGATTTCACGCCTGACTTGCAATCCCGCCTACACACCCTTTACACCCAGTAATTCCGGATAACGCTCGCCACCTACGTATTACCGCGGCTGCTGGCACGTAGTTAGCCGTGACTTCTTCTGCAGGTACCGTCACTTCCTTCTTCCCTGCTGAAAGAGGTTTACAATCCGAAGACCTTCTTCCCTCACGCGGCGTCGCTGGGTCAGGCTTTCGCCCATTGCCCAATA…
OTU626_Spirochaetales_unclassified	Flexilinea flocculi strain TC1	CCGTTTGCTACCCTGGCTTTCGCGTCTCAGTGTCAGTTTGTGTCCAGTAATCCGCTTTCGCCTCTGGTGTTCTTCCGGATATCTACGCATTTCACCGCTACTCCCGGAGTTCCGATTACCTCTACACTACTCTAGCTATACAGTCTTGAACGACGCCTCCCAGTTAAGCCGGGAGATTTTACATCCAACTTGTATTGCCTCCTACACGCTCTTTACGCCCAGTAAATCCGGATAACGCTCGTCTCCTACGTTTTACCGCGGCTGCTGGCACGTAGTTAGCCGAGACTTATTCATGGTGTACCATCCTTCCTTTTCCACCATAAAAGGACTTTACGACCCGAAGGCCTCCTTCGTCCACGCGGCGTTGCTGCTTCAGGCTTTCGCCCATTAAGCAATATT…
OTU627_Anaerolineaceae_unclassified	Kiritimatiella glycovorans strain L21-Fru-AB	CTGTTTGCTCCCCACGCTTTCGTGCTTGAGCGTCAGTGCCGTTCCAGAGTCTCGCCTTCGCTACCGGTGTTCCACACGATATCAACGCATTTCACCGCTACACCGTGTGTTCCAGACTCCCTTCCCGGACTCGAGCCGACCGGTTTCGGATGCACTTCCGGGGCTGAGCCCCGGGCTTTCACATCCGACAAGGTCGGCCGCCTGCGCACGCTTTACGCCCAGTAAATCCGAACAACGCTAGTGACCTCTGTATTACCGCGGCTGCTGGCACAGAGTTAGCCGTCACTTCCTCTGGAGGTACAATCAAACGGCAGCCCTTGTTCGGGGCCGCGTCCTTTTCCCCCCTGACAGCAGTTTACGATCCGAAGACCTTCATCCTGCACGCAGCGTCGCATTGTC…
OTU628_Bacteria_unclassified	Treponema ruminis strain Ru1	CTGTTCGCTCCCCGCACCTTCGCACCTCAGCGTCAGTCATGCGCTCGGAGGCTGCCTTCGCCACCGGTGTTCTTCCTGATATCTACAGATTTCACCCCTACACCAGGAATTCCGCCTCCGCCTCGCTGACTCAAGCACGGCAGTATCGGGCGCAGCGACGGGGTTGGGCCCCGTCATTTCACGCCCGACTTACCATGCCGCCTACATGCCCTTTACGCCCAATGATTCCGAACAACGCTCGCACCTTACGTGTTACCGCGGCTGCTGGCACGTAATTAGCCGGTGCTTGTTCTCGCGCTACAGTCACCGGGGAGGCTTTCCATTCCTCCCCTCCTTCCTCGCGCGCCAAAGGACTCTGCAACCTTCCGGCCTTCATCGTCCACGCGGCGTCGCTCCGTC…
OTU629_Neisseriaceae_unclassified	Neisseria wadsworthii 9715 strain WC 05-9715	CTGTTTGCTACCCACGCTTTCGAGCATGAACGTCAGTATTATCCCAGGGGGCTGCCTTCGCCATCGGTATTCCTCCACATCTCTACGCATTTCACTGCTACACGTGGAATTCTACCCCCCTCTGACATACTCTAGTTACCCAGTTCAGAACGCCGTTCCCAGGTTAAGCCCGGGGATTTCACATCCTGCTTAAGTAACCGTCTGCGCTCGCTTTACGCCCAGTAATTCCGATTAACGCTCGCACCCTACGTATTACCGCGGCTGCTGGCACGTAGTTAGCCGGTGCTTATTCTTACGGTACCGTCATAACTTCAGGGTATTAGCCCAAAGCCTTTCTTCCCGTACAAAAGTCCTTTACAACCCGAAGGCCTTCTTCAGACACGCGGCATGGCTGGATCA…
OTU630_Subdivision5_genera_incertae_sedis	Kiritimatiella glycovorans strain L21-Fru-AB	CTGTTTGCTCCCCCGGCTTTCGCGCCTCAGCGTCAGTTGCGTTCCAGGAAGGCGCCTTCGCCTCCGGTGTTCTGCAGGATATCAACGCATTTCACCGCTACACCCTGCATTCCCCTTCCCCATCCCGCACTCGAGCGGGGCAGTTTCGGACGCACTTTCCGGGTTGAGCCCGGAGATTTCACATCCGACACGCCTCGCCGCCTACGCGCCCTTTACGCCCAGTAAATCCGAACAACGCTCGAGACCTCTGTATTACCGCGGCTGCTGGCACAGAGTTAGCCGTCTCTTCCTCTTGGAGTACCATCAAATAAGGGACGTGTTGGGTCCCCTCTCCTTTTCCCCCATGACAGGAGTTTACGACCCGAAGGCCTTCATCCTCCACGCAGCGTCGCATCGTCA…
OTU631_Lachnospiracea_incertae_sedis	[Eubacterium] hallii strain ATCC 27751	CTGTTTGCTCCCCACGCTTTCGTGCCTCAGTGTCAGTACCGGTCCAGCAGGCCGCCTTCGCCACTGGTGTTCTTCCTAATATCTACGCATTTCACCGCTACACTAGGAATTCCGCCTGCCTCTCCCGGACTCCAGCCATGCAGTTTCAAATGCAGTTCCGGGGTTGAGCCCCGAGCTTTCACATCTGACTTGCACAGCCACCTACGCACCCTTTACACCCAGTAAATCCGGATAACGCTTGCTCCATACGTATTACCGCGGCTGCTGGCACGTATTTAGCCGGAGCTTCTTAGTCAGGTACCGTCATTATCTTCCCTGCTGATAGAGCTTTACATACCGAAATACTTCTTCACTCACGCGGCGTTGCTGCATCAGGGTTTCCCCCATTGTGCAATATCC…
OTU632_Bacteria_unclassified	Holdemania filiformis strain J1-31B-1	CTATTTGCTCCCCACGCTTTCGTGACTGAGCGTCAGTGCAGCGCTGGTAAACCGCCTTCGCCACCGGTGTTCTTCCATATATCTACGCATTTCACCGCTACACATGGAGTTCCGTTTACCTCTCGCGCACTCTAGCTTGGTAGTTTCCAAGGCTGTATGGGGTTGAGCCCCACGCTTTCACCTCAGACTTGCCATGCCGCCTGCTCACTCTTTACGCCCAATAATTCCGGATAACGCTCGTGACCTACGTATTACCGCGGCTGCTGGCACGTAGTTAGCCGTCACTTTCTGGCGAGGTACCGTCAGGCGCGGCCCATTTCCTGGCCGCGTTGTTCGTCCCTCGCAACAGAGCTTTACAATCCGAAGACCTTCATCACTCACGCGGCGTTGCTCGGTCAG…
OTU633_Succiniclasticum	Succiniclasticum ruminis strain SE10	CCGTTCGCTACCCTGGCTTTCGCATCTCAGCGTCAGACACAGGCCAGAAAGGCGCCTTCGCCACCGGTGTTCTTCCCAATATCTACGCATTTCACCGCTACACTGGGAGTTCCCCTTTCCTCTCCTGCACTCAAGTAACACAGTTTCCATCGCCATACGGGGTTGAGCCCCGCACTTTCACGACAGACTTATATCACCGCCTACATGCCCTTTACGCCCAATAATTCCGGACAACGCTTGCCACCTACGTATTACCGCGGCTGCTGGCACGTAGTTAGCCGTGGCTTCCTCGTACCCTACCGTCATTGCCTCCCATTCTTCACAAAAGGCACGTTCGTCAGGTACAACAGAGCTTTACGTTCCGAAAAACTTCCTCACTCACGCGGCGTTGCTCCGTCA…
OTU634_Firmicutes_unclassified	Christensenella massiliensis strain Marseille-P243	CTGTTCGCTCCCCACGCTTTCGCGCCTCAACGTCAGTTGCAGTCCAGAAAGCCGCCTTCGCCACTGGTGTTCCTCCAAATATCTACGCATTTCACCGCTACACTTGGAATTCCGCTTCCCTCTCCTGCACTCAAGTCTTACAGTCTTACAGGCAGTTCCATCCTTGAAAAATGGGCTTTCACCTGTAACTTATATGACCGTCTACACGCCCTTTACGCCCAATAATTCCGGACAACGCTCGCCCCCTACGTATTACCGCGGCTGCTGGCACGTAGTTAGCCGGGGCTTCCTCCCTGGGTACCGTCACTTCCTTCGCCCCCAAGGACAGAGATTTACAATCCGAAAACCTTCTTCTCTCACGCGGCGTTGCTGGGTAAGGGTTTCCCCCATTGCCCAATA…
OTU635_Bacteria_unclassified	Gracilibacter thermotolerans JW/YJL-S1	CTGTTTGCTCCCCACGCTTTCGAGTCTCAGTGTCAGTTGCGAGCCAGCAAGTCGCCTTCGCCTCTGGTGTTCCTCCTAATCTCTACGCATTCTACCGCTACACTAGGAATTCCACTTGCCTCTCTCGTACTCTAGCATATCAGTTTCTTGTGCAGTTCCTCAGTTGAGCCGAGGGCTTTCACACAAGACTTAATACGCCACCTACACTCCCTTTACGCCCAGTTATTCCGGATAACGCTCGCTACCTATGTATTACCGCGGCTGCTGGCACATAGTTTGCCGTAGCTTTCTCATGGGGTACCATCACTTTCTTTTTCCCCCATAACAGAAGTTTACAATCCGAAGACCTTCTTCCTCCACGCGGCGTTGCTGGGTCAGAGTTTCCTCCATTGCCCAATA…
OTU636_Bacteroidetes_unclassified	Barnesiella viscericola strain C46	CTGTTCGATCCCCACGCTTTCGTGCATGAGCGTCAGTTGCGGATTAGCGAGCTGCCTTCGCAATCGGTGTTCTGTGACATATCTAAGCATTTCACCGCTACACATCACATTCCGCCCGCTTCATCCGTACTCGAGCACGCCAGTTTCAACGGCAGTGCCGGGGTTGAGCCCCGACATTTCACCGCTGACTTAACGCGCCGCCTGCGCACCCTTTAAACCCAATAAATCCGGATAACGCTCGCATCCTCCGTATTACCGCGGCTGCTGGCACGGAGTTAGCCGATGCTTATTCATAGGGTACCTGCAATCACATACTCGTATGCGACTTTATCCCCCTATAAAAGAAGTTTAAGACCCGTAGGGCCGTAGTCCTTCACGCGAGATGGCTGGTTCAGAGTT…
OTU637_Porphyromonas	Porphyromonas levii DSM 23370 strain JCM 13866 16S	CTGTTTGATACCCACGCTTTCGTGCATCAGTGTCAGTTACACTTTTGTAAGCTGCCTTCGCAATCGGAGTTCTGCGTAATATCTATGCATTTCACCGCTACACTACGCATTCCGCCTACATCAACTGTACTCAAGCAAACCAGTATCAACGGCAAGACTATGGTTGAGCCACAGCTTTTCACCGCTGACTTAATCTGCCACCTACGCACCCTTTAAACCCAATAAATCCGGATAACGCTCGTATCCTCCGTATTACCGCGGCTGCTGGCACGGAGTTAGCCGATACTTATTCTTAGGTTACTTGCAAGTAGGTACACGTACCTACATTTACTCACCTACTAAAGAAGTTTACAATCCATAGGACAGTCTTCCTTCACGCGACTTGGCTGGTTCAGAGTT…
OTU638_Desulfovibrionaceae_unclassified	Desulfovibrio oxamicus strain DSM 1925	CTGTTTGCTACCCACGCTTTCGCACCTCAGCGTCAGTTTTCGTCCAGGTGGCCGCCTTCGCCACCGGTGTTCTTCCAGATATCTACGGATTTCACTCCTACACCTGGAATTCCGCCACCCTCTCCGATACTCAAGTCTGACAGTTTCAAAGGCAGTTCCGCGGTTGAGCCGCGGGATTTCACCCCTGACTTGCCAGACAGCCTACGTGCGCTTTACGCCCAGTGATTCCGATTAACGCTCGCACCCTCCGTATTACCGCGGCTGCTGGCACGGAGTTAGCCGGTGCTTCCTTTGAAGGTACCGTCACTCGCCGGCATTATTCACACCAGCGACATTCTTCCCCTCTGACAGAGGTTTACGATCCGAAGACCTTCATCCCTCACGCGGCGTCGCTGCGTC…
OTU639_Lachnospiraceae_unclassified	Butyrivibrio proteoclasticus strain B316	CTGTTTGCTACCCACGCTTTCGAGCCTCAACGTCAGTTGTCGTCCAGTGAGCCGCCTTCGCCGCCGGTGTTCTTCCTGATATCTGCGCATTTCACCGCTACACCAGGAATTCCGCTCACCTCTCCGATACTCCAGCTATACAGTTTCCAATGCAGGCCCGGGGTTAAGCCCCGGGTTTTCACATCAGACTTGCATTGCCGTCTGCGCTCCCTTTACACCCAGTAAATCCGGATAACGCTTGCCCCCTACGTATTACCGCGGCTGCTGGCACGTAGTTAGCCGGGGCTTCTTAGTCAGGTACCGTCATCCCCCTTGCGGGTCTTTCTTCCCTGCTGATAGAGCTTTACATGTCGAAACACTTCTTCACTCACGCGGCGTCGCTGCATCAGGGTTCCCCCC…
OTU640_Coprococcus	Parapedobacter defluvii strain WY-1	CTGTTCGATCCCCACGCTTTCGTGCCTCAGCGTCAATCTCGGATTCGTGAGATGCCTTCGCAATCGGTGTTCTGTGTGATATCTATGCATTTCACCGCTACACCACACATTCCTCCCACGGCATCCGAATTCAAGCCCACCAGTATCAACGGCACTCCCCTCGTTGAGCGAGGGACTTTCACCGCTGACTTAACAGGCCGCCTACGCACCCTTTAAACCCAATAAATCCGGATAACGCTTGCATCCTCCGTATTACCGCGGCTGCTGGCACGGAGTTAGCCGATGCTTATTCACCTGGTACTCTCATCGGTGTACGCGTACACCTTATTGCTCCCAGATAAAAGCAGTTTACAATCCATAGGACCGCCTTCCTGCACGCGGCATGGCTGGTTCAGCCTT…
OTU641_Bacteroidetes_unclassified	Coprococcus comes ATCC 27758	CTGTTTGCTCCCCACGCTTTCGAGCCTCAACGTCAGTCATCGTCCAGTAAGCCGCCTTCGCCACTGGTGTTCCTCCCAATATCTACGCATTTCACCGCTACACTGGGAATTCCACTTACCTCTCCGACACTCTAGCTGCATAGTTTCCAAAGCAGTCCCGGGGTTGAGCCCCGGGCTTTCACTTCAGACTTACACAGCCGTCTACGCTCCCTTTACACCCAGTAAATCCGGATAACGCTTGCACCATACGTATTACCGCGGCTGCTGGCACGTATTTAGCCGGTGCTTCTTAGTCAGGTACCGTCATTTTCTTCCCTGCTGATAGAGCTTTACATACCGAAATACTTCTTCGCTCACGCGGCGTCGCTGCATCAGGGTTTCCCCCATTGTGCAATATTC…
OTU642_Lachnospiraceae_unclassified	Syntrophococcus sucromutans strain S195	CTGTTTGCTCCCCACGCTTTCGAGCCTCAACGTCAGTTGTCGTCCAGTAAGCCGCCTTCGCCACCGGTGTTCCTCCTAATATCTACGCATTTCACCGCTACACTAGGAATTCCGCTTACCCCTCCGACACTCTAGCCAACCAGTTTCCAAAGCAAGCCCGCAGTTGAGCTGCGGGGTTTCACTTCAGACTTGGCTAGCCGTCTGCGCTCCCTTTACACCCAGTAAATCCGGATAACGCTTGCCCCCTACGTATTACCGCGGCTGCTGGCACGTAGTTAGCCGGGGCTTCTTAGTCAGGTACCGTCATTATCTTCCCTGCTGATAGAGCTTTACATACCGAAATACGTCATCACTCACGCGGCGTCGCTGCATCAGGGTTTCCCCCATTGTGCAATATTC…
OTU643_Neisseria	Neisseria bacilliformis ATCC BAA-1200 strain MDA28	CTGTTTGCTACCCACGCTTTCGGGCATGAACGTCAGTATCATCCCAGGGGGCTGCCTTCGCCATCGGTATTCCTCCACATCTCTACGCATTTCACTGCTACACGTGGAATTCTACCCCCCTCTGACATACTCTAGCCACCCAGTTCGGAACGCAGTTCCCGGGTTGAGCCCGGGGATTTCACATCCCGCTTAAGTAACCGTCTGCGCCCGCTTTACGCCCAGTAATTCCGATTAACGCTCGCACCCTACGTATTACCGCGGCTGCTGGCACGTAGTTAGCCGGTGCTTATTCTTCAGGTACCGTCATCACAGAACGATATTAGCATCCTGCCTTTCTTCCCTGACAAAAGTCCTTTACAACCCGAAGGCCTTCTTCAGACACGCGGCATGGCTGGATCA…
OTU644_Clostridiales_unclassified	Christensenella minuta strain YIT 12065	CTGTTTGCTCCCCACACTTTCGTGCCTCAGCGTCAGTTACAGTCCAGAAAGTCGCCTTCGCCACTGGTGTTCCTCCTAATATCTACGCATTCCACCGCTACACTAGGAATTCCACTTTCCTCTCCTGCACTCTAGTTGCCCAGTATCAGATGCAGCCCCAGAGTTGAGCCCTGATATTTCACATCTGACTTAAGTAACCGCCTACGCACCCTTTACGCCCAGTAATTCCGGACAACGCTTGCTCCCTACGTATTACCGCGGCTGCTGGCACGTAGTTAGCCGGAGCTTCCTCCCATGGTACCGTCATTTCGTTCTTCCCATAGGACAGAGGTTTACAACCCGAAGGCCTTCTTCCCTCACGCGGCGTTGCTGGGTCAGGCTTGCGCCCATTGCCCAATA…
OTU645_Coriobacteriaceae_unclassified	Atopobium parvulum DSM 20469	CTGTTCGCTCCCCTAGCTTTCGCTCCTCAGCGTCAGTTATGGCCCAGAAGGCCGCCTTCGCCACCGGTGTTCTTCCCAATATCTGCGCATTCCACCGCTACACTGGGAATTCCACCTTCCCCTACCAAACTCAAGTCCGCCGGTATCGGGAGCGAGCCGGGGTTGAGCCCCGGGATTTGACTCCCGACCAAACGGACCGCCTACGAGCGCTTTACGCCCAATGAATCCGGATAACGCTTGCCCCCTACGTATTACCGCGGCTGCTGGCACGTAGTTAGCCGGGGCTTCTTCTGCAGGTACCGTCACCTTGCGGCCTCTTCCCTGCTGAAAGCGGTTTACAACCCGAAGGCCTTCATCCCGCACGCGGCGTCGCTGCATCAGGCTTTCGCCCATTGTGCA…
OTU646_k_Bacteria_p_Candidatus.Saccharibacteria_g_Saccharibacteria_genera_incertae_sedis	Alkaliphilus metalliredigens QYMF	CGGTTCGCTCCCCACGCTTTCGTGCCTTAGCGTCAGAAATGGTCCAGTCACCTGCCTACGCCATCGGTGTTCCTTCTTATATCTACGGATTTCACTCCTACACAAGAAATTCCAGTGACCTCTACCACTCTCGAGTTTGCCAGTTTGAATAATAGCCTGTATGGTTGAGCCACCAGATTTCACTATTCACTTAACAAACCGCCTACGCAACTCTTTACGCCCAGTCACTCCGGATAACGCTCGGATCCTACGTATGACCGCGGCTGCTGGCACGTAGTTAGCCGATCCTTATTCATAAGCTACCGTCATATTCCTCACTTATAAAAGCAGTTTACAACCCGAAGGCCTTCATCCTGCACGCGGCGTTGCTCCATCAGGCTTTCGCCCATTGTGGAAGAT…
OTU647_Clostridiales_unclassified	Defluviitalea saccharophila strain LIND6LT2	CTGTTTGCTCCCCACGCTTTCGTGCCTCAGCGTCTGTTGCAGTCCAGTAAGCCGCCTTCGCCACTGGTGTTCTTCCTAATATCTACGCATTTCACCGCTACACTAGGAATTCCGCTTACCTCTCCTGCACTCTAGTTATTCAGTTTCTTATGCCGTACTGCAGTTAAGCCGCAGCTTTTAACATATGACTTGAATTAACCGCCTACTCACCCTTTACACCCAATCATTCCGGATAACGCTTGCCCCCTACGTCTTACCGCGGCTGCTGGCACGTAGTTAGCCGGGGCTTCTTACTTTGCTACCATCCTTGCTTTTCACAATCGATATAAGTTTACGATCCGAAGACCTTCATCCTTTACACGGCGTCGCTGCGTCAGGGTTTCCCCCATTGCGCAATAT…
OTU648_Ruminococcaceae_unclassified	Intestinimonas butyriciproducens strain SRB-521-5-	CTGTTTGCTCCCCACGCTTTCGCGCCTCAGCGTCAGTTAATGTCCAGCAGGCCGCCTTCGCCACTGGTGTTCCTCCTCATATCTACGCATTTCACCGCTACACGAGGAATTCCGCCTGCCTCTCCATCACTCAAGAACTACAGTTTCAAATGCAGGCTATGGGTTGAGCCCATAGTTTTCACATCTGACTTGTAATCCCGCCTACACGCCCTTTACACCCAGTAAATCCGGATAACGCTCGCCACCTACGTATTACCGCGGCTGCTGGCACGTAGTTAGCCGTGGCTTGTTTTCAGAGTACCGTCATTTGTTTCGTCCTCTGTCAAAGAAGTTTACAACCCGAAAGCCTTCTTCCTTCACGCGGCGTTGCTGGGTCAGGCTTGCGCCCATTGCCCAATA…
OTU649_Lachnospiraceae_unclassified	Bacteroides xylanolyticus strain X5-1	CTGTTTGCTCCCCACGCCTTCGAGCATGAACGTCAGTTTCGGTCCAGTGAGCCGCCTTCGCCGCCGGTGTTCCTCCTGATCTCTACGCATTTCACCGCTACACCAGGAATTCCGCTCACCTCTCCCGCACTCTAGTTCCCCAGTATCCGGGGCAGGCACGGGGTTGGGCCCCGTGTTTTCACCCCGGACTTAAAAAACCGTCTGCGCTCCCTTTACGCCCAGTGAATCCGGATAACGCTCGCCCCCTACGTATTACCGCGGCTGCTGGCACGTAGTTAGCCGGGGCTTCTTAGTCAGGTACCGTCCAGACATTGCTGCCCTTCTTCCCTGCTGATAGGGCTTTACGCGCCGAAACGCTTCTTCACCCACGCGGCGTCGCTGCATCAGGGTTTCCCCCAT…
OTU650_Prevotellaceae_unclassified	Paraprevotella clara strain JCM 14859	CTGTTTGATACCCGCGCTTTCGAGCCTCAGCGTCAATCACGCTCCAGAAGGCTGCCTTCGCAATCGGAGTTCTTCGTCATATCTAAGCATTTCACCGCTACACGACGAATTCCACCTTCCTTGCGCGCATTCAAGACTGCCAGTTCCAACGGCATGCCAAGGTTGGGCCATGACATTTGACCGCTGGCTTAACTGCCCGCCTACGCTCCCTTTAAACCCAATAAATCCGGATAACGCTCGCATCTTCCGTATTACCGCGGCTGCTGGCACGGAATTAGCCGATGCTTATTCATAGGGTACACGCAAAGGACCACACGTGATCCCCTTTGTTCCCCAATAAAAGAGGTTTACAACCCATAGGGCAGTCATCCCTCACGCTACTTGGCTGGTTCAGTCTTC…
OTU651_Bacteria_unclassified	Holdemania filiformis strain J1-31B-1	CTATTTGCTCCCCACGCTTTCGTGACTGAGCGTCAGTGCAGTGCTGGTAAACCGCCTTCGCCACTGGTGTTCTTCCATATATCTACGCATTTCACCGCTACACATGGAGTTCCGTTTACCTCTCACGCACTCTAGCTTAGTAGTTTCCAAGGCTGTATGGAGTTGAGCTCCACGCTTTCACCTCAGACTTGCTATGCCGCCTGCTCACTCTTTACGCCCAATAATTCCGGATAACGCTCGTGACCTACGTATTACCGCGGCTGCTGGCACGTAGTTAGCCGTCACTTCCTAACGAGGTACCGTCAACTGCAACCCATTTCCTGATCGCAGATTTCGTCCCTCCTGACAGAGCTTTACAATCCGAAGACCTTCATCACTCACGCGGCGTTGCTCGGTCAG…
OTU652_Firmicutes_unclassified	Clostridium hydrogeniformans DSM 21757 strain BL-2	CTGTTTGCTCCCCACGCTTTCGTGCATCAGCGTCAGTTATCGTCCAGATAGTCGCCTTCGCCACTGATGTTCCTCCTAATATCTACGCATTCCACCGCTACACTAGGAATTCCACTATCCTCTCCGACACTCAAGTCTGACAGTTTTAGATGCAGCACCCGAGTTAAGCCCTGGGTATTACACATCTAACTTGTCAAACCGCCTACACACCCTTTACGCCCAGTCATTCCGGACAACGCTCGCCCCCTACGTATTACCGCGGCTGCTGGCACGTAGTTAGCCGGGGCTTATTCCTTGGGTACCGTCATTGTGTTCGTTCCCAAGAAAAGAGCTTTACAATCAAAAGACCTTCATCACTCACGCGGCATTGCTGGGTCAGAGTTGCCTCCATTGCCCAAT…
OTU653_Spirochaetaceae_unclassified	Marispirochaeta aestuarii strain JC444	CTGTTCGCTCCCCACACTTTCGCGCCTCAGCGTCAGTCCATGGCCAGGAGCTCGCCTTCGCCACCGGTGTTCTTCCAGATATCTACAGATTTCACCCCTACACCTGGAATTCCAGCTCCCCCTCCTGGACTCTAGTGGCTCAGTTCTCAGCGCATCTCCCCAGTTGAGCCGGGGTATTTTACACCAAGCTTGAGCCTCCGCCTACGCGCCCTTTACGCCCAATAAATCCGAACAACGCTCGCCACCTACGTGTTACCGCGGCTGCTGGCACGTAGTTAGCCGTGGCTTATTCATCGCCTGACGTCATCATGATGCCATTCCCTGCACCACTTATTCTCCAGCGATAAAAGAACTTTACAACATCTCTGCCTTCATCGTTCACGCGGCGTCGCTCCGTCA…
OTU654_Saccharofermentans	Saccharofermentans acetigenes strain P6	CTGTTTGCTCCCCACGCTTTCGCGCCTCAGCGTCAGTTACTGTCCAGATAGCCGCCTTCGCCACTGGTGTTCCTCCTAATATCTACGCATTTTACCGCTACACTAGGAATTCCACTATCCTCTCCAGTACTCAAGTTCTGCAGTTTCAGAAGCAGCGCCCAAGTTAAGCCCGGGAATTTCACTTCTGACTTGCAGAGCCGCCTACACGCCCTTTACACCCAGTAAATCCGGATAACGCTCGCCACCTACGTATTACCGCGGCTGCTGGCACGTAGTTAGCCGTGGCTTGTTCTTCAGGTACCGTCATTTGTTTCGTCCCTGATCAAAGAAGTTTACAATCCGAAGACCTTCATCCTTCACGCGGCGTTGCTGGGTCAGGCTTTCGCCCATTGCCCAATA…
OTU655_Ruminococcaceae_unclassified	Anaerobacterium chartisolvens strain T-1-35	CTGTTTGCTCCCCACGCTTTCGCGCCTCAGCGTCAGTTACTGTCCAGAAAGCCGCCTTCGCCACTGGTGTTCCTCCTAATATCTACGCATTTCACCGCTACACTAGGAATTCCGCTTCCCTCTCCAGCACTCAAGAACGATGGTTTCAAATGCAGCCCCCGAGTTAAGCCCGGGTATTTCACATCTGACCTACCGTCCCGCCTACACGCCCTTTACACCCAGTAAATCCGGACAACGCTTGCCACCTACGTATTACCGCGGCTGCTGGCACGTAGTTAGCCGTGGCTTCCTCCTCGGGTACCGTCATTATCGTCCCCAAAGACAAAAGTTTACGATCCGAAGACCTTCTTCCTTCACGCGGCATTGCTGCGTCAGGGTTTCCCCCATTGCGCAATATCC…
OTU656_Treponema	Treponema parvum strain OMZ 833	CTGTTTGCTCCCCGCACCTTCGCACTTCAGCGTCAGTCATCTGCCTGCAGCCTGCCTTCGCCATTGGTATTCTTCCTAATATCTACAGATTTCACCCCTACACTAGGAATTCTGGCTGCACTTCAGTGACTCTAGCTGCCCAGTTCTCAATGCAGTTCCGGAGTTAAGCCCCGGCATTTCACACCAAGCTTAGGCAACCGCCTAGATGCCCTTTACGCCCAATAATTCCGAACAACGCTCGCAACTTACGTGTTACCGCGGCTGCTGGCACGTAATTAGCCGTTGCTTATTCAAATCCTACCGTCACCACAATGCCATTTCCTGCACTGCTTATTCGTCAGATTCAAAAGGACTTTACAACCTTTCGGCCTTCATCGTCCACGCGGCGTCGCTCCGTCA…
OTU657_Alloprevotella	Prevotellamassilia timonensis strain Marseille-P28	CTGTTTGATACCCGCACTTTCGAGCCTCAGCGTCAGTTACACTCCGGAAACCTGCCTTCGCGATCGGTCGTCTTCATGATATCTAAGCATTTCACCGCTACACCATGAATTCAGGCTTCCCTGCGTGTACTCAAGACCGGCAGTTTCAACTGCAATTCCGGGGTTGAGCCCCGAACTTTCACAACTGACTTAACGGCCCGCCTACGCTCCCTTTAAACCCAATAAATCCGGATAACGCCCGGACCTTCCGTATTACCGCGGCTGCTGGCACGGAATTAGCCGGTCCTTTTTCTGACGGTACATACAATACGGGGTTCACGAACCCCCTTTTATTCCCGACTAAAAGCAGTTTACAACCACGAGGGCCGTCATCCTGCACGCTACTTGGCTGGTTCAGCC…
OTU658_Bacteria_unclassified	Victivallis vadensis strain Cello	CTGTTTGATCCCCATACTTTCGTCCCTGAGTGTCAGTTATCGTCCAGAGATCTGCCTTCGCTTTCGGTGTTCTTCCAGATATCTACGCATTCCACCGCTACACCTGGAATTCCAATCTCCTCTCCGATACTCCAGTCAGACAGTTTTCAACGCAGTTCCAGAGTTGAGCTCTGGGATTTCACGTCAAACTTATCCAACCACCTGCGGACCCTTTACGCCCAATAAATCCGAACAACGCTCGCCACCTACGTATTACCGCGGCTGCTGGCACGTAGTTAGCCGTGGCTTCCTCCAGAGGTACCGTCATGTTTCGTCCCTCTTGACAGCGGTTTACAATCCGAAGACCTTCATCCCGCACGCGGCATTGCTGGGTCAGACTTTCGTCCATTGCCCAAAATT…
OTU659_Meganema	Neomegalonema perideroedes DSM 15528 strain Gr1 16	CTGTTTGCTACCCACGCTTTCGCGCCTCAGCGTCAGAAATGAGCCAGCGAGTCGCCTTCGCCACTGGTGTTCCTTCGAATATCTACGCATTTCACTGCTACACTCGAAATTCCACTCGCCTCTCTCATCCTCAAGATCGCCAGTATCGAAGGCAGTTCCGGGGTTGAGCCCCGGGATTTCACCCCCGACTTAACGATCCGCCTACGCGCGCTTTACGCCCAGTAATTCCGAACAACGCTAGCCCCCTTCGTATTACCGCGGCTGCTGGCACGAAGTTAGCCGGGGCTTCTTCTTCAGGTACAGTCATTATCGTCCCTGACGAAAGAGTTTTACAATCCGAAGACCTTCATCACTCACGCGGCATGGCTGGATCAGGCTTGCGCCCATTGTCCAAGATTC…
OTU660_Pasteurellaceae_unclassified	Actinobacillus minor NM305	CTGTTTGCTCCCCACGCTTTCGCACATGAGCGTCAGTACATTCCCAAGGGGCTGCCTTCGCCTTCGGTATTCCTCCACATCTCTACGCATTTCACCGCTACACGTGGAATTCTACCCCTCCCTAAAGTACTCTAGTTATCCAGTCTGATATGCAGTTCCCAAGTTGAGCTCGGGGATTTCACATACCACTTAAATAACCGCCTGCGTGCCCTTTACGCCCAGTTATTCCGATTAACGCTCGCACCCTCCGTATTACCGCGGCTGCTGGCACGGAGTTAGCCGGTGCTTCTTCTGTGATTAACGTCAATCAATTGTTCTATTAAAACAACCGCCTTCCTCATCACCGAAAGAACTTTACAACCCGAAGGCCTTCTTCATTCACGCGGCATGGCTGCATCA…
OTU661_Clostridiales_unclassified	Aminipila butyrica strain FH042	CTGTTTGCTCCCCACGCTTTCGTACCTCAGTGTCAGTTACAGTCCAGAAAGTCGCCTTCGCCACCGGTGTTCCTCCTGATATCTACGCATTCCACCGCTACACCAGGAATTCCACTTTCCCCTCCTGCACTCAAGTCTTGCAGTTCGAAAGGCTCGCTGCGGTTAAGCCGCAGGCTTTCACCCATCGCTTACAAAACCACCTACGTACTCTTTACGCCCAATAATTCCGGATAACGCTCGCCCCCTACGTATTACCGCGGCTGCTGGCACGTAGTTAGCCGGGGCTTCCTCCTAAGGTACCGTCACTTTCTTCTTCCCTTAGGACAGAGCTTTACGATCCGAAGACCTTCTTCGCTCACGCGGCGTTGCTGCATCAGGGTTTCCCCCATTGTGCAATAT…
OTU662_Clostridium.IV	[Clostridium] leptum strain DSM 753	CTGTTTGCTACCCATGCTTTCGAGCCTCAGCGTCAGTAAAAGCCCAGTAGGCCGCCTTCGCCACTGGTGTTCCTCCCGATATCTACGCATTTCACCGCTACACCGGGAATTCCGCCTACCTCTACTTCACTCAAGAAGAACAGTTTCAAAAGCAGTTTATCAGTTAAGCCGATAGATTTCACTTCTGACTTGCTCTCCCGCCTACGCTCCCTTTACACCCAGTAATTCCGGACAACGCTTGCCACCTACGTATTACCGCGGCTGCTGGCACGTAGTTAGCCGTGGCTTCCTCCTCAGCTACCGTCATTATCGTCACTGAGGACAGAGGTTTACAATCCGAAGACCTTCTTCCCTCACGCGGCGTTGCTGCATCAGGCTTGCGCCCATTGTGCAATATCC…
OTU663_Neisseriaceae_unclassified	Neisseria zalophi strain CSL 7565	CTGTTTGCTACCCACGCTTTCGAGCATGAACGTCAGTATTATCCCAGGGGGCTGCCTTCGCCATCGGTATTCCTCCACATCTCTACGCATTTCACTGCTACACGTGGAATTCTACCCCCCTCTGACATACTCTAGTTACCCAGTTTCAAACGCAGTTCCCAAGTTGAGCTCGGGGATTTCACATCTGACTTAAATAACCGTCTGCGCTCGCTTTACGCCCAGTAATTCCGATTAACGCTCGCACCCTACGTATTACCGCGGCTGCTGGCACGTAGTTAGCCGGTGCTTATTCTTTAGGTACCGTCATGAGCCAGTGATATTAGCACCAACCTTTTCTTCCCTAACAAAAGTCCTTTACAACCCGAAGGCCTTCTTCAGACACGCGGCATGGCTGGATCA…
OTU664_Clostridiales_unclassified	Aminipila butyrica strain FH042	CTGTTTGCTCCCCACGCTTTCGTACCTCAGTGTCAGTTACAGTCCAGAAAGTCGCCTTCGCCACCGGTGTTCCTCCTAATATCTACGCATTTCACCGCTACACTAGGAATTCCACTTTCCCCTCCTGCACTCAAGTCTTGCAGTTCGCAGGGCTTACCGAAGTTAAGCCCCGGGCTTTCACCCTGCGCTTACAAAACCACCTACGTACTCTTTACGCCCAATAATTCCGGATAACGCTCGCCCCCTACGTATTACCGCGGCTGCTGGCACGTAGTTAGCCGGGGCTTCCTCCTAAGGTACCGTCCTTTCTCGTCCCTTAGGACAGAGCTTTACGATCCGAAGACCTTCTTCGCTCACGCGGCGTTGCTGCATCAGAGTTCCCTCCATTGTGCAATATTC…
OTU665_Clostridium.IV	Neglecta timonensis strain SN17	CTGTTTGCTACCCATGCTTTCGTGCCTCAGCGTCAGTTAAAGCCCAGTAGGCCGCCTTCGCCACTGGTGTTCCTCCCGATCTCTACGCATTTCACCGCTACACCGGGAATTCCGCCTACCTCTACTTCACTCAAGTCTTGCAGTTTCAAAAGCAGTTCATGGGTTAAGCCCATGGATTTCACTCCTGACTTGCAAAACCGCCTACGCACCCTTTACACCCAGTAAATCCGGACAACGCTTGCTCCCTACGTATTACCGCGGCTGCTGGCACGTAGTTAGCCGGAGCTTCCTCCTCTGCTACCGTCATTATCTTCACAGAGGACAGAGGTTTACAATCCGAAGACCGTCATCCCTCACGCGGCGTTGCTGGTTCAGGGTTTCCCCCATTGACCAATATCC…
OTU666_Prevotellaceae_unclassified	Alloprevotella tannerae strain VPI N14B	CTGTTTGATACCCGCACCTTCGAGCCTCAGCGTCAGTAACGCTCCGGACGGCTGCCTTCGCAATCGGAGTTCTTCGTGATATCTAAGCATTTCACCGCTACACCACGAATTCCACCGTCCTCGTGCGCACTCAAGAGAACCAGTTTCAACTGCACGACCACGGTTGGGCCGCGGCTTTTCACAACTGACTTGACTCCCCGCCTACGCTCCCTTTAAACCCAATAAATCCGGATAACGCCCGGACCTTCCGTATTACCGCGGCTGCTGGCACGGAATTAGCCGGTCCTTATTCGCAGGATACTTGCAATACTCCACACGTGAAGCATTTTACCCTCCTGCAAAAGTGGTTTACAACCCATAGGGCATTCGTCCCACACGCTACTTGGCTGGTTCAGGCTC…
OTU667_Bacteria_unclassified	Christensenella timonensis strain Marseille-P2437	CTGTTTGCTCCCCACGCTTTCGAGTCTCAGTGTCAGTTTCGAGCCAGCAAGTCGCCTTCGCCTCTGGTGTTCCTCCTAATCTCTACGCATTCTACCGCTACACTAGGAATTCCACTTGCCTCTCTCGCACTCTAGCAAAACAGTTTCTTATGCAATACCTAAGTTAAGCCTAGGCCTTTCACACAAGACTTGCTTCGCCACCTACACTCCCTTTACGCCCAGTTATTCCGGATAACGCTCGCTACCTATGTATTACCGCGGCTGCTGGCACATAGTTTGCCGTAGCTTTCTCGCAGGGTACCATCACTTTCTTTTTCCCCTACAACAGAAGTTTACAATCCTAAAACCTTCTTCCTTCACGCGGCGTTGCTGGGTCAGGCTTTCGCCCATTGCCCAATA…
OTU668_Bacteria_unclassified	Ruminiclostridium cellulolyticum H10	CTGTTTGCTCCCCACACTTTCGTTCCTCAGCGTCAGTTTCTGTCCAGAAAGCCGCCTTCGCCACCGGTGTTCTTCCTAATATCTACGCATTTCACCGCTACACTAGGAATTCCGCTTTCCCCTCCAGTACTCAAGATCAATAGTTTTGGTTGCAGTTCCCAAGTTAAGCCTGGGGATTTCACAACCAACTTGCTGATCCGCCTACGAACTCTTTACACCCAATAAATCCGGATAACGCTTGCTCCATACGTATTACCGCGGCTGCTGGCACGTATTTAGCCGGAGCTTATTCTACAGGTACCGTCATTTGTTTCTTCCCTGTCTAAAGCAGTTTACAATCCGAAAACCTTCTTCCTGCACGCGGCGTCACTGCGTCAGAGTTTCCTCCATTGCGCAATA…
OTU669_Clostridiales_unclassified	Intestinimonas butyriciproducens strain SRB-521-5-	CTGTTTGCTCCCCACGCTTTCGTGTCTCAGCGTCAGTTATGGTCCAGTAAGCCGCCTTCGCCACCGGTATTCCTCCCGATATCTACACATTTCACCGTTACACCGGGAATTCCGCTTACCTCTCCCACACTCAAGGGGAACAGTTTCAAATGCAGTATCAAGGTTGAGCCTTAATATTTCACATCTGACTTGCTCCTCCGCCTACACACCCTTTACACCCAGTAAATCCGGATAACGCTCGCCACCTACGTATTACCGCGGCTGCTGGCACGTAGTTAGCCGTGGCTTCCTTCTCAGGTACCGTCATTTCTTCGTCCCTGATGACAAAGGTTTACAATCCGAAGACCTTCTTCCCTCACGCGGCGTCGCTGGGTCAGGCTTTCGCCCATTGCCCAATAT…
OTU670_Lachnospiraceae_unclassified	[Clostridium] aminophilum strain F	CTGTTTGCTCCCCACGCTTTCGAGCCTCAACGTCAGTTACTGTCCAGTAAGCCGCCTTCGCCACCGGTGTTCTTCCTGATATCTACGCATTTCACCGCTACACCAGGAATTCCGCTTACCTCTCCAGCACTCAAGTGAGCCAGTTTCCAAAGCAATCCCTCAGTTGAGCCGAGGGTTTTCACTTCAGACTTAATCCACCGTCTGCGCTCCCTTTACACCCAGTAAATCCGGATAACGCTTGCCCCCTACGTATTACCGCGGCTGCTGGCACGTAGTTAGCCGGGGCTTCTTAGTCAGGTACCGTCATTATCTTCCCTGCTGATAGAGCTTTACATACCGAAATACTTCATCACTCACGCGGCGTCGCTGCATCAGGGTTTCCCCCATTGTGCAATATTC…
OTU671_Clostridium.IV	Paludicola psychrotolerans strain NC1253	CTGTTTGCTACCCACGCTTTCGAGCCTCAGCGTCAGTTAAAGCCCAGCAGGCCGCCTTCGCCACTGGTGTTCCTCCTAATATTTACGCATTTCACCGCTACACTAGGAATTCCGCCTGCCTCTACTTCACTCAAGAGCAACAGTTTTGAACGCAACTATGGGTTAAGCCCATAGGTTTCACATTCAACTTGCTGCCCCGCCTACGCTCCCTTTACACCCAGTAATTCCGGACAACGCTTGCCACCTACGTATTACCGCGGCTGCTGGCACGTAGTTAGCCGTGGCTTCCTCCTTGGCTACCGTCTGCTTTCTTCACCAAGGACAGAGGTTTACAATCCGAAAACCTTCTTCCCTCACGCGGCGTCGCTGCATCAGGGTTCCCCCCATTGTGCAATATTC…
OTU672_Porphyromonadaceae_unclassified	Muribaculum intestinale strain YL27	CTGTTCGATACCCACGCTTTCGTGCCTCAGCGTCAGTAGCGCGCTCGACGGCTGCCTTCGCAATCGGAGTTCTGCGTGATATCTATGCATTTCACCGCTACACCACGCATTCCGCCATCGTCGCGCGCACTCCAGCACATCAGTATCAACGGCGGAACGGGGTTGAGCCCCGTCATTTGACCGCTGACTTGACACGCCGCCTGCGCACCCTTTAAACCCAATAAATCCGGATAACGCTCGCATCCTCCGTATTACCGCGGCTGCTGGCACGGAGTTAGCCGATGCTTATTCGACGGGTACGCTCATCGGCGTATGCATACGCCTTATTGCTCCCCGACAAAAGAGGTTTACAATCCGTAGGACCTTCTTCCCTCACGCGACTTGGCTGGTTCAGACTTC…
OTU673_Bacteroides	Bacteroides coprocola DSM 17136 strain M16	CTGTTTGATACCCACACTTTCGAGCATGAACGTCAGTTACAGTTTAGCAAGCTGCCTTCGCAATCGGGGTTCTTCGTGATATCTAAGCATTTCACCGCTACACCACGAATTCCGCCTGCCTCAACTGCACTCAAGGAAACCAGTATCAACTGCAATTTTACGGTTGAGCCGCAAACTTTCACAACTGACTTAATCTCCCGTCTGCGCTCCCTTTAAACCCAATAAATCCGGATAACGCTCGCATCCTCCGTATTACCGCGGCTGCTGGCACGGAGTTAGCCGATGCTTATTCATACGGTACATACAAAATCCTACACGTAGGAAACTTTATTCCCGTATAAAAGAAGTTTACAATCCGTAGGACCTTCATCCTTCACGCTACTTGGCTGGTTCAGGCTC…
OTU674_Veillonellaceae_unclassified	Schwartzia succinivorans strain S1-1	CCGTTCGCTCCCCTGGCTTTCGAGCCTCAGCGTCAGGCACAGTCCAGAAAGCCGCCTTCGCCACTGGTGTTCTTCCCGATATCTACGCATTTCACCGCTACACCGGGAATTCCGCTTCCCTCTCCTGCCCTCAAGAGCCGCAGTTTCTCACCCGTCGCGGGGCTGAGCCCCGCGCTTTCAGGAAAGACTTGCAGCCCCGCCTGCGCTCCCTTTACGCCCAATGATTCCGGACAACGCTTGCCGCCTACGTATTACCGCGGCTGCTGGCACGTAGTTGGCCGCGGCTTCCTCGCCGGGTACCGTCCCTCCCGGGCTTCCAACCCGGGCACTCGTCCCCGGCAACAAGGCTTTACGGCCCGAAGGCCTTCTTCACCCACGCGGCGTTGCTCCGTCAGGCTT…
OTU675_Bacteroidales_unclassified	Paludibacter propionicigenes WB4	CTGTTCGATCCCCACGCTATCGTGCCTCAGCGTCAGTTGCACTCCAGTAAGCTGCCTTCGCAATCGGTGTTCTGTGTGATATCTATACATTTCACCGCTACACCACACATTCCGCCTACCTCTACTGCACTCAAGAACATCAGTTTCAATGGCAATTTTACGGTTGAGCCGCAAACTTTCACCGCTGACTTAATGTCCCGCCTACGCACCCTTTAAACCCAATAAATCCGGATAACGCTCGCATCCTCCGTATTACCGCGGCTGCTGGCACGGAGTTAGCCGATGCTTATTCATAGGGTACATGCAAAAGGCCTCGCAAGACCCACTTTATTCCCCTATAAAAGAAGTTTACAATCCATAGGACATTCATCCTTCACGCGACATGGCTGGTTCAGGCTC…
OTU676_Bacteroidetes_unclassified	Sphingobacterium daejeonense strain TR6-04	CTGTTCTATCCCCACGCTTTCGTGCCTCAGCGTCAGTGACGGATTCGTCAGATGCCTTCGCAATCGGTGTTCTGAGTGATATCTAAGCATTTCACCGCTACACCACTCATTCCTCCAACGGCATCCGTACTCCAGCACGCCAGTATCAAGGGCAGCTCCGTCGTTGAGCGACGGCATTTCACCCCTGACTTAACGCACAGCCTACGCACCCTTTAAACCCAATAAATCCGGATAACGCTCGCATCCTCCGTATTACCGCGGCTGCTGGCACGGAGTTAGCCGATGCTTATTCGCTGCGTACTCTCATCGGACCTGCTCGAGGCCCTTATTGCTCCGCAGCAAAAGCAGTTTACAACCCATAGGGCCGTCGTCCTGCACGCGGCATGGCTGGTTCAGGCT…
OTU677_Corynebacterium	Corynebacterium matruchotii strain CIP 81.82	CTGTTCGCTCCCCATGCTTTCGCTCCTCAGCGTCAGTTACTGCCCAGAGACCTGCCTTCGCCATCGGTGTTCCTCCTGATATCTGCGCATTCCACCGCTACACCAGGAATTCCAGTCTCCCCTACAGCACTCTAGTTATGCCCGTATCGCCTGCCACCCCGAAGTTAAGCCCCGGAATTTCACAGACGACGCAACAAACCACCTACGAGCTCTTTACGCCCAGTAATTCCGGACAACGCTCGCACCCTACGTATTACCGCGGCTGCTGGCACGTAGTTAGCCGGTGCTTCTTAACAAAGGTACCGTCACCACACCCAAAACAGGTGCGGCTTCGTCCCTAACGAAAGGAGTTTACAACCCGAAGGCCGTCATCCCCCACGCGGCGTCGCTGCATCAGGC…
OTU678_Lachnospiraceae_unclassified	Ruthenibacterium lactatiformans strain 585-1	CTGTTTGCTACCCATGCTTTCGAGCCTCAGCGTCAGTTAGTGCCCAGTAGGCCGCCTTCGCCACTGGTGTTCCTCCCGATATCTACGCATTCCACCGCTACACCGGGAATTCCGCCTACCTCTACACCACTCAAGACTGACAGTTTTGAAAGCAATTTATGGGTTGAGCCCATAGATTTCACTCCCAACTTGCCAATCCGCCTGCGCTCCCTTTACACCCAGTAATTCCGGACAACGCTTGCACCCTACGTTTTACCGCGGCTGCTGGCACGTAGTTAGCCGGTGCTTCCTCCCAGGGTACCGTCATTATCGTCCCCTGGGACAGGAGTTTACAATCCGAAGACCTTCTTCCTCCACGCGGCGTCGCTGCATCAGGGTTTCCCCCATTGTGCAATATTC…
OTU679_Ruminococcaceae_unclassified	Hespellia porcina strain PC80	CTGTTTGCTCCCCACGCTTTCGAGCCTCAGCGTCAGTTATCGTCCAGTAAGCCGCCTTCGCCACTGGTGTTCCTCCTAATATCTACGCATTTCACCGCTACACTAGGAATTCCACTTACCTCTCCGACACTCTAGTCTAACAGTTCCAAAAGCAGTCCCGGGGTTAAGCCCCGGGCTTTCACTTCTGGCTTGCCAGACCGCCTACGCTCCCTTTACACCCAGTAAATCCGGATAACGCTTGCCCCCTACGTATTACCGCGGCTGCTGGCACGTAGTTAGCCGGGGCTTCTTAGTCAAGTACCGTCATTTTCTTCCTTGCTGATAGATCTTTACATACCGAAATACTTCTTCAATCACGCGGCGTTGCTGCATCAGGGTTTCCCCCATTGTGCAATATTC…
OTU680_Lachnospiraceae_unclassified	Kineothrix alysoides strain KNHs209	CTGTTTGCTCCCCACGCTTTCGAGCCTCAACGTCAGTCTCTGTCCAGCAAGCCGCCTTCGCCACCGGTGTTCCTCCTGATATCTACGCATTTCACCGCTACACCAGGAATTCCGCTTGCCCCTCCAGTACTCTAGCCGCATAGTTTCAAAAGCAGTCCCCGAGTTGAGCCCGGGGCTTTCACTTCTGACTTACGCTGCCGTCTGCGCTCCCTTTACACCCAGTAAATCCGGATAACGCTTGCCCCCTACGTATTACCGCGGCTGCTGGCACGTAGTTAGCCGGGGCTTCTTAGTCAGGTACCGTCAATCTCTTCCCTGCTGATAGAGCTTTACATACCGAAATACTTCTTCACTCACGCGGCGTTGCTGCATCAGGGTTTCCCCCATTGTGCAATATTC…
OTU681_Porphyromonadaceae_unclassified	Muribaculum intestinale strain YL27	CTGTTCGATACCCACACTTTCGTGCATGAGCGTCAGTTGAGCGCCGGTATGCTGCCTTCGCAATCGGAGTTCTGCGTGATATCTATGCATTTCACCGCTACACCACGCATTCCGCATACTTCTCGCTCACTCAAGAAAACCAGTTTCAACGGCTCGAAGAGGTTGAGCCTCTCAATTTTACCGCTGACTTGATCTTCCGCCTGCGCACCCTTTAAACCCAATAAATCCGGATAACGCTCGCATCCTCCGTATTACCGCGGCTGCTGGCACGGAGTTAGCCGATGCTTTTTCTTCGGGTACTCTCGGAACGCCACGCGTGGCGTCTTTTGCTCCCCGACAAAAGAGGTTTACAATCCATAGGACCGTCTTCCCTCACGCGACTTGGCTGGTTCAGGCTCG…
OTU682_Bacteria_unclassified	Stomatobaculum longum strain ACC2	CTGTTTGCTCCCCACGCCTTCGAGCCTCAGCGTCAGTCTCTGTCCAGCAAGCCGCCTTCGCCTCCGGTGTTCTTCCTGATATCTATGCATTTCACCGCTACACCAGGAATTCCGCTTGCCCCTCCAGTACTCAAGCCCTCCAGTTTCAAAAGCACGCCCACAGTTGAGCCGTGGGATTTCACTTCTGACTTGGCTGGCCGCCTACGCTCCCTTTACACCCAGTAAATCCGGATAACGCTTGTCCCCTACGTATTACCGCGGCTGCTGGCACGTAGTTAGCCGGGACTTCTTCTGCAGGTACCGTCATCTTCTTCCCTGCTGATAGAGCTTTACATACCGAAATACTTCTTCACTCACGCGGCGTTGCTGCGTCAGGGTTTCCCCCATTGCGCAATATTC…
OTU683_Lachnospiraceae_unclassified	Rhodoligotrophos jinshengii strain BUT-3	CTGTTCGCTCCCCATGCTTTCGCACCCCAGCGTCGGTAGGGACCCAGAGAGCTGCCTTCGCTTTTGGCGTTCCTTCGTAGATCTACGGATTTCACCCCTACACACGAAATTCCACTCTCCTCTGTCTCACTCAAGTGAATTGGTTTCGAGAGCATTCCGCCACTTTTTGGCGACTTTCACTTTCAACCCGATTCACCGCCTACGTGCCCTTTACGCCCAGTCATTCCGAAGAACACTTGCCCCCCCCGTCTTACCGCGGCTGCTGGCACGGAGTTAGCCGGGGCTTCTTCCTCGAGTCCTGTCATGATCGCGCACTCGACGAAAGAGCTTTACAAGCGGCATTGCCCTTCTTCACTCACGCGATATTGCTGGATCGGGCTTTCGCCCATTGTCCAAGAT…
OTU684_Helicobacter	Helicobacter ganmani strain CMRI H02	CTGTTTGCTCCCCACGCTTTCGCGCATCAGCGTCAGTTATGTTCTAGCAGGTCGCCTTCGCAATGAGTATTCCTCTTGATCTCTACGGATTTTACCCCTACACCAAGAATTCCACCTACCTCTCCCATACTCTAGAATAACAGTTTCAAATGCAGTTCTATGGTTAAGCCATAGGATTTCACATCTGACTTGCTATCCCGCCTACGCGCTCTTTACGCCCAGTGATTCCGAGTAACGCTTGCACCCTCCGTATTACCGCGGCTGCTGGCACGGAGTTAGCCGGTGCTTATTCGTTAGATACCGTCATTATCTTCTCTAACAAAAGGAGTTTACAATCCGAAAACCTTCATCCTCCACGCGGCGTTGCTGCTTCAGGGTTTCCCCCATTGAGCAATATTC…
OTU685_Desulfovibrionales_unclassified	Acetatifactor muris strain CT-m2	CTGTTCGCTCCCCACGCTTTCGAGCCTCAACGTCAGTCGCGGTCCAGCAGGCCGCCTTCGCCGCCGGTGTTCCTCCTGATATCTACGCATTTCACCGCTACACCAGGAATTCCGCCTGCCCCTCCCGCACTCCAGCCATGCAGTTCCAAGGGCAGTCCCGGGGTTGGGCCCCGGGCTTTCACCCCTGGCTTGCATGGCCGTCTACGCTCCCTTTACACCCAGTGAATCCGGATAACGCTCGCCCCCTACGTATTACCGCGGCTGCTGGCACGTAGTTAGCCGGGGCTTCTTAGTCAGGTACCGTCTTGCTTCTTCCCTGCCGATAGGGCTTTACATGCCGAAGCACTCCTTCACCCACGCGGCGTCGCTGCATCAGGGTTCCCCCCATTGTGCAATATC…
OTU686_Lachnospiraceae_unclassified	Desulfovibrio desulfuricans strain Essex 6	CTGTTTGCTACCCACGCTTTCGCACCTCAGCGTCAGTTTTGTGCCAGGCGGCCGCCTTCGCCACTGATGTTCCTCCTGATATCTACGGATTTCACTCCTACACCAGGAATTCCGCCGCCCTCTCACATACTCCAGTTTGCCAGTTTCAAAGGCAGTTCCACGGTTGAGCCGTGGGATTTCACCCTTGACTTGACATACAGCCTACGTGCGCTTTACGCCCAGTAATTCCGATTAACGCTCGCACCCTCCGTATTACCGCGGCTGCTGGCACGGAGTTAGCCGGTGCTTCCTTTGAAGGTACCGTCAATGCACAGGTGATTGGCCCCATGCAACTTCTTCCCTTCTGACAGAGGTTTACGATCCGAAAACCTTCATCCCTCACGCGGCGTCGCTGCGTCA…
OTU687_Bacteria_unclassified	Irregularibacter muris strain 2PG-426-CC-4.2	CTGTTCGCTCCCCACGCTTTCGCGCCTCAGCGTCAGTTACAGCCCAGTAAGCCGCCTTCGCCACTGGTGTTCTTCCCAATCTCTACGCATTTCACCGCTACACTGGGAATTCCGCTTACCTCTTCTGCACTCAAGCTATACAGTATTAAAAGCAGTTCCAATCTTGAAAACTGGAATTTCACTCCTAACTTATTTAGCCGCCTACGCGCCCTTTACGCCCAGTCATTCCGGACAACGCTCGCCCCCTACGTATTACCGCGGCTGCTGGCACGTAGTTAGCCGGGGCTTCCTTGTGGATTACCGTCACTTCCTTCGTCATCCACAACAGAGGTTTACAATCCGAAAACCTTCTTCCCTCACGCGGCGTTGCTGGGTCAGGCTTTCGCCCATTGCCCAATA…
OTU688_Moraxella	Moraxella lacunata strain NBRC 102154	CTGTTTGCTACCCACGCTTTCGAACCTCAGTGTCAGTATGATGCCAGGAAGCTGCCTTCGCCATCGGTATTCCTCCAGATCTCTACGCATTTCACCGCTACACCTGGAATTCTACTTCCCTCTCACCTACTCTAGCCACCCAGTATCAGATGCAGTTCCCAGGTTAAGCCCGGGGATTTCACATCTGACTTAAGTAGCCACCTACGCTCGCTTTACGCCCAGTAATTCCGATTAACGCTTGCACCCTCTGTATTACCGCGGCTGCTGGCACAGAGTTAGCCGGTGCTTATTCTGTGGGTAACGTCAGGGCTAGCTGGTATTAGCAACTAGCTTTTCCTCCCCACTTAAAGTGCTTTACAACCAAAAGGCCTTCTTCACACACGCGGCATGGCTGGATCA…
OTU689_Clostridiales_unclassified	Aminicella lysinilytica strain WN037	CTGTTTGCTACCCACGCTTTCGTGCCTCAGCGTCAGTTTCGGTCCAGAAGGCCGCCTTCGCCACCGGTGTTCCTCCTAATATCTGCGCATTTCACCGCTACACTAGGAATTCCGCCTTCCTCTCCCGTACTCAAGCTGACCAGTTCGCGGAGCAAATTACGGTTAAGCCGTAACGTTAAACTCCGCGCTTAATCAGCCGCCTACGCACTCTTTACGCCCAGTAATTCCGGATAACGCTTGCCCCCTACGTATTACCGCGGCTGCTGGCACGTAGTTAGCCGGGGCTTCCTCCAAGGGTACCGTCATTTGTTTCTTCCCCAAGGACAGAGCTTTACGATCCGAAGACCTTCTTCGCTCACGCGGCGTTGCTGCATCAGAGTTTCCTCCATTGTGCAATAT…
OTU690_Blautia	Victivallis vadensis strain Cello	CTGTTTGCTCCCCATGCTTTCGTCCCTGAGGGTCAGTTGCTGTCCAGTAATCTGCCTTCGCTATCGATATTCTTCCAGATATCTACGCATTCCACCGCTACACCTGGAATTCCAATTACCTCTCCAGCACTCTAGTCAACCAGTCTTCAACGCAGTTCCGGAGTTAAGCTCCGGGATTTCACGTCAAACTTAATCAACCCCCTGCGGACCCTTTACGCCCAATAAATCCGAACAACGCTCGCCACCTACGTATTACCGCGGCTGCTGGCACGTAGTTAGCCGTGGCTTCCTCTGGAAGTACCGTCAATTTTCGTCCCTCCAAACAGCGGTTTACAATCCGAAGACCTTCATCCCGCACGCGGCATTGCTGGGTCAGACTTTCGTCCATTGCCCAAAATT…
OTU691_Bacteria_unclassified	Blautia glucerasea strain JCM 17039	CTGTTTGCTCCCCACGCTTTCGAGCCTCAACGTCAGTTACCGTCCAGTAAGCCGCCTTCGCCACTGGTGTTCCTCCTAATATCTACGCATTTCACCGCTACACTAGGAATTCCGCTTACCCCTCCGGCACTCAAGAAAAACAGTTTCCAATGCAGTCCAGGGGTTGAGCCCCTGCCTTTCACATCAGACTTGCCTCTCCGTCTACGCTCCCTTTACACCCAGTAAATCCGGATAACGCTTGCCCCCTACGTATTACCGCGGCTGCTGGCACGTAGTTAGCCGGGGCTTCTTAGTCAGGTACCGTCATTATCTTCCCTGCTGATAGAAGTTTACATACCGAGATACTTCTTCCTTCACGCGGCGTCGCTGCATCAGGGTTTCCCCCATTGTGCAATATTC…
OTU692_Oligosphaera	Oligosphaera ethanolica strain 8KG-4	CTGTTCGCTACCCACACTCTCGTCCATGAGGGTCAGTGGTGTGCCAGCAGACCGCCTTCGCCATCGGTGTTCTACCAGATATCCACGCATTCCACCGCTACACCTGGTATTCCGTCTGCCCATCACACACTCCAGCCCGCCCGTACCCGCGGCAGTCCCATGGTTGAGCCATGGGATTTCACCGCGGGCGCGGCAGGCCCCCTGCGGACCCTTTACGCCCAGTGAATCCGAATAACGCTCGCCACCCACGTGTTACCGCGGCTGCTGGCACGTGGTTAGCCGTGGCTTCCTTTCCGGGTACCGTCATTGATTTCGTTCCCGGTGACAGAGGTTTACGACCCGAAGGCCTTCGTCCCTCACGCGGCATCGCTCCGTCAGGCTTGCGCCCATTGCGGAAGA…
OTU693_Bacteroidetes_unclassified	Barnesiella viscericola strain C46	CTGTTCGATCCCCACGCCTTCGTGCCTCAGCGTCAGTATCATACTCGCAAGCTGCCTTCGCGATCGGTGTTCTGTGTCATATCTATGCATTTCACCGCTACATGACACATTCCGCCTGCGCCGCTTGTACTCCAGTCCAGCAGTATCAACGGCAGCTCCCCGGTTGAGCCGGGACATTTCACCGCTGACTTACTGGTCCGCCTACGCACCCTTTAAACCCAATAAATCCGGATAACGCTCGCATCCTCCGTATTACCGCGGCTGCTGGCACGGAGTTAGCCGATGCTTATTCCCGGGGTACTCTCATCGACGGACGCATCCGCCTTATTGCTCCCCCGTAAAAGAGGTTTACAACCAACTAGGGCCTTCATCCCTCACGCGGCATGGCTGGTTCAGAGT…
OTU694_Ruminococcaceae_unclassified	Colidextribacter massiliensis strain Marseille-P30	CTGTTTGCTCCCCACACTTTCGTGTCTCAGCGTCAGTGGTCGTCCAGTAAATCGCCTTCGCCACTGGTGTTCCTCCCGATATCTATGCATTTCACCGCTACACCGGGAATTCCATTTACCTCTCCGACTCTCAAGAACAGCAGTTTCAAATGCAGGCTATGAGTTAGGCCCATAGTTTTCACATCTGACTTACCGTCCCGCCTACACACCCTTTACGCCCAGTAAATCCGGATAACGCTTGCCACCTACGTATTACCGCGGCTGCTGGCACGTAGTTAGCCGTGGCTTCCTCCACAGGTACCGTCATGCTTCGTCCCTGTTGACTAAGGTTTACAATCCGAAGACCTTCTTCCCTCACGCGGCGTCGCTGGGTCAGGCTTTCGCCCATTGCCCAATATT…
OTU695_Methanocorpusculum	Methanocorpusculum aggregans strain DSM 3027	CCGTTTGCTCCCCCAGCTTTCGTCCCTCACTGTCGAAGCTGTTCTGGTAAGCTGCCTTCGCCATAGGTCGTCCCTCGAGGATTACAAGATTTCACTCCTACCCCCGAAGTACGGCTTACCTCTCCCAGTTCCAAGAATGCCGGTATCTCTTAGACGCCTTTTGGTTAAGCCAAAAGATTTCCCAAGAGACCTAACAGTCAAGCTACGGACGCTTTAAACCCAGTAATAGTGGCCATCACTCGAGCAGCCGGTATTACCGCGGCGGCTGGCACCGGTCTTGCCCTGCCCTTTCTTCACATGCAATTTAAACATATGAACAGCCTGCATCGACAGGCACTCAGGGTTTCCTTATCACGATTGCTCGCATTGTAAAGTTTGCGCGC
OTU696_Clostridiales_unclassified	Aminipila butyrica strain FH042	CTGTTTGCTCCCCACGCTTTCGTACCTCAGCGTCAGTTACTGTCCAGAAAGCCGCCTTCGCCACTGGTGTTCCTCCTAATATCTACGCATTTCACCGCTACACTAGGAATTCCGCTTTCCTCTCCAGCACTCAAGTCTTCCAGTTCACAAGGCTTACAATAGTTAAGCTATTGCCTTTCACCTCATGCTTAGAAAACCGCCTACGTACCCTTTACGCCCAATGATTCCGGATAACGCTCGCCCCCTACGTATTACCGCGGCTGCTGGCACGTAGTTAGCCGGGGCTTCCTCCTGAAGTACCGTCACTTCCTTCTTCCTTCAGGACAGAGCTTTACGACCCAAAGGCCTTCTTCGCTCACGCGGCGTTGCTGCATCAGGGTTTCCCCCATTGTGCAATAT…
OTU697_Alloprevotella	Prevotellamassilia timonensis strain Marseille-P28	CTGTTTGATACCCGCACTTTCGAGCCTCAGCGTCAGTTGCACCCCGGATACCTGCCTTCGCGATCGGAGTTCTTCATGATATCTGAGCATTTCACCGCTACACCATGAATTCCAGTATCCCTGTGTGCACTCAAGACCTCCAGTATCAACTGCAGTTCGACGGTTGAGCCGCCGTATTTCACAGCTGACTTAAAGGTCCGCCTGCGCTCCCTTTAAACCCAATAAATCCGGATAACGCCTGGACCTTCCGTATTACCGCGGCTGCTGGCACGGAATTAGCCGGTCCTTTTTCTGATGGTACATACAAAACACCACACGTGGTGCACTTTATTCCCAACTAAAAGCAGTTTACAACCCAGAGGGCCGTCTTCCTGCACGCTACTTGGCTGGTTCAGACTT…
OTU698_Parasutterella	Parasutterella excrementihominis strain YIT 11859	CTGTTTGCTCCCCACGCTTTCGTGTATGAGCGTCAGTTGCGTCCCAGGAGGCTGCCTTCGCCATCGGTGTTCTTCCACATATCTACGCATTTCACTGCTACACGTGGAATTCCACCTCCCTCTGACGCACTCTAGCCAAGCAGTCACATATGCGGTTCCCAGGTTAAGCCCGGGGATTTCACATCTGTCTTACTCAGCCGCCTGCACACCCTTTACGCCCAGTAATTCCGATTAACGCTCGCACCCTACGTATTACCGCGGCTGCTGGCACGTAGTTAGCCGGTGCTTATTCTTAGAGTACCGTCAGCAGAGCTATTTATTCGATAGCTCCTTTTCGTTCTCTACTAAAGTGGTTTACAACCCGAGGGCCGTCATCCCACACGCGGAATAGCTGGATCA…
OTU699_Alistipes	Alistipes senegalensis JC50	CTGTTTGCTACCCACGCTTTCGTGCCTCAACGTCAGATATAGTTTGGTAAGCTGCCTTCGCAATCGGTGTTCTGTATGATCTCTAAGCATTTCACCGCTACACCATACATTCCGCCTACCGCAACTATTCTCTAGTCCAACAGTATTAGAGGCAGTTTCGGGGTTGAGCCCCGACATTTCACCTCTAACTTATCAAACCGCCTACGCACCCTTTAAACCCAATAAATCCGGATAACGCTCGGATCCTCCGTATTACCGCGGCTGCTGGCACGGAGTTAGCCGATCCTTATTCGTACGATACTTTCAACCCGATACACGTATCGGGGTTTACCCTCGTACAAAAGCAGTTTACAACTCATAGAGCCGTCATCCTGCACGCGGCATGGCTGGTTCAGACTT…
OTU700_Leptotrichia	Leptotrichia buccalis strain C-1013-b	CTGTTCGCTCCCCTAGCTTTCGCACTTCAGCGTCAGTAGCCGTCCAGTGGACTATCTTCATCATCGGCATTCCTACACATATCTACGAATTTCACCTCTACTCGTGTAGTTCCGTCCACCTCTCCGGTACTCCAGATATACAGTTTCCAAGGCAAGCTCACGGTTGAGCCGTAAGTTTTCACCCCAGACTTGTTTATCCGCCTAGATGCCCTTTATGCCCAATAATTCCGGATAACGCTCGCGACATACGTATTACCGCGGCTGCTGGCACGTATTTAGCCGTCGCTTCTTCTGCAGGTACCGTCACTTCCTTCTTCCCTGCCAAAAGCACTTTACAATCCGAAAACCTTCTTCGTGCACACAGAATTGCTGGATCAGGGTCTCCCCCATTGTCCAATA…
OTU701_Neisseria	Neisseria mucosa strain DSM 17611	CTGTTTGCTACCCACGCTTTCGGGCATGAACGTCAGTGTTATCCCAGGGGGCTGCCTTCGCCATCGGTATTCCTCCACATCTCTACGCATTTCACTGCTACACGTGGAATTCTACCCCCCTCTGACACACTCTAGCTACCCAGTTCAAAACGCAGTTCCCAGGTTAAGCCCGGGGATTTCACATCTTGCTTAAGTAACCGTCTGCGCCCGCTTTACGCCCAGTAATTCCGATTAACGCTCGCACCCTACGTATTACCGCGGCTGCTGGCACGTAGTTAGCCGGTGCTTATTCTTCAGGTACCGTCATCAGAACAGGATATTAGCCCGCTCCTTTTCTTCCCTGACAAAAGTCCTTTACAACCCGAAGGCCTTCTTCAGACACGCGGCATGGCTGGATCA…
OTU702_Bacteria_unclassified	Gracilibacter thermotolerans JW/YJL-S1	CTGTTCGCTCCCCACGCTTTCGCGCCTCAGCGTCAGTTACGGCCCAGTAAGTCGCCTTCGCCACTGGTGTTCCTCCCAATCTCTACGCATTTCACCGCTACACTGGGAATTCCACTTACCTCTTCCGCACTCAAGTCATCCAGTATTAAAAGCTATTCCAACCTTAAAAGCTGGACTTTCACTCCTAACTTAAACAACCGCCTACGCGCCCTTTACGCCCAGTCATTCCGGACAACGCTCGCCCCCTACGTATTACCGCGGCTGCTGGCACGTAGTTAGCCGGGGCTTCCTCCTTGAGTACCGTCACTCCCTTCGTCCCCAAGGACAGAGGTTTACAATCCGAAAACCTTCTTCCCTCACGCGGCGTTGCTGGGTCAGGCTTTCGCCCATTGCCCAATA…
OTU703_Bacteria_unclassified	Intestinimonas butyriciproducens strain SRB-521-5-	CTGTTTGCTCCCCACGCTTTCGTGTCTCAGCGTCAGTTATGGTCCAGTAAACCGCCTTCGCCACTGGTGTTCCTCCCGATATCTACGCATTTCACCGCTACACCGGGAATTCCGTTTACCTCTCCCATCCTCAAGAAGAACAGTTTCAGACGCAGGTTATGAGTTGAGCCCATAATTTTCACATCTGACTTGCTCCCCCGCCTACACACCCTTTACACCCAGTAATTCCGGATAACGCTCGCCACCTACGTATTACCGCGGCTGCTGGCACGTAGTTAGCCGTGACTTCTTCTGCAGGTACCGTCAAATTTCTTCCCTGCTGAAAGAGGTTTACAATCCGAAGACCTTCTTCCCTCACGCGGCGTCGCTGGGTCAGGCTTGCGCCCATTGCCCAATATT…
OTU704_Atopobium	Atopobium minutum strain DSM 20586	CTGTTCGCTCCCCTAGCTTTCGCGCCTCAGCGTCAGTTATGGCCCAGAAGGCCGCCTTCGCCACCGGTGTTCTTCCCAATATCTGCGCATTCCACCGCTACACTGGGAATTCCACCTTCCCCTACCAAACTCAAGTCTGCCGGTATCGGGAGCGGGCAGGGGTTGAGCCCCTGAATTTGACTCCCGACCTAACAAACCGCCTACGCGCGCTTTACGCCCAATGAATCCGGATAACGCTTGCTCCATACGTATTACCGCGGCTGCTGGCACGTATTTAGCCGGAGCTTCTTCTGCAGGTACCGTCACCTTGCGGCCTCGTCCCTGCTGAAAGCGGTTTACAACCCGAAGGCCTTCATCCCGCACGCGGCGTCGCTGCGTCAGGCTTTCGCCCATTGCGCA…
OTU705_Pasteurellaceae_unclassified	Pasteurella caballi strain ATCC 49197	CTGTTTGCTCCCCACGCTTTCGCACATGAGCGTCAGTACATTCCCAAGGGGCTGCCTTCGCCTTCGGTATTCCTCCACATCTCTACGCATTTCACCGCTACACGTGGAATTCTACCCCTCCCTAAAGTACTCTAGTTACCCAGTATGAAATGCAATTCCCAGGTTAAGCCCGGGGCTTTCACACCTCACTTAAGTAACCGCCTGCGTGCCCTTTACGCCCAGTTATTCCGATTAACGCTCGCACCCTCCGTATTACCGCGGCTGCTGGCACGGAGTTAGCCGGTGCTTCTTCTGTGGTTAACGTCAATCTTACGCTCTATTAAAACGCAAGCCTTCCTCACCACCGAAAGAACTTTACAACCCGAAGGCCTTCTTCATTCACGCGGCATGGCTGCATCA…
OTU706_Lachnospiraceae_unclassified	Murimonas intestini strain SRB-530-5-H	CTGTTTGCTCCCCACGCTTTCGAGCCTCAATGTCAGTTATCGTCCAGCAGGCCGCCTTCGCCACCGGTATTCCTCCTGATATCTACGCATTTCACCGCTACACCAGGAATTCTGCCTGCCCCTCCGACACTCCAGACTGGCAGTTTCAAATGCAGTCCACGGGTTGAGCCCATGCCTTTCACATCTGACTTGCCATTCCATCTACGCTCCCTTTACACCCAGTAAATCCGGATAACGCTTGCCCCCTACGTATTACCGCGGCTGCTGGCACGTAGTTAGCCGGGGCTTCTTGTGCAGGTACCGTCATCTTCTTCCCTGCTGATAGAGCTTTACATACCGAAATACTTCTTCACTCACGCGGCGTCGCTGCATCAGAGTTTCCTCCATTGTGCAATATTC…
OTU707_Ruminococcaceae_unclassified	Anaerobacterium chartisolvens strain T-1-35	CTGTTTGCTCCCCACGCTTTCGCTCCTCAGCGTCAGTTAATGTCCAGCAGGCCGCCTTCGCCACTGGTGTTCCTCCCGATATCTACGCATTCCACCGCTACACCGGGAATTCCGCCTGCCTCTCCATCACTCAAGACCTACAGTTTCAAATGCAGTTCCGGGGTTAAGCCCCGGGCTTTCACATCTGACTTGCAGGCCCGCCTACTCGCCCTTTACACCCAGTAAATCCGGACAACGCTCGCCACCTACGTATTACCGCGGCTGCTGGCACGTAGTTAGCCGTGGCTTATTCGTCGAGTACCGTCACTGTCGTCCTCGACAAAAGAAGTTTACAATCCGAAAACCTTCATCCTTCACGCGGCGTTGCTGCGTCAGGGTTGCCCCCATTGCGCAATATTC…
OTU708_Succinivibrio	Succinivibrio dextrinosolvens strain 0554	CTGTTTGCTTCCCACGCTTTCGCATCTGAGCGTCAGTATTTGGCCAGAAGATTGCCTTCGCCTTTGGTGTTCTTCCAGATATCTACGCATTCCACCGCTACACCTGGAATTCCATCTCCCCCTCCAATACTCTAGTCTGATAGTTTAAAATGCAGCCCCAAGGTTAAGCCCTGGTATTTCACATCTTACTTGTCAGACCGCCTGCATGCCCTTTACGCCCAGTTATTCCGATTAACGCTTGCACCCTCCGTATTACCGCGGCTGCTGGCACGGAGTTAGCCGGTGCTTCTTCTCAGGGTATCGTCTTTATCCTCCCCTGTGAAAGTGCTTTACAACCCGAAGGCCTTCTTCACACACGCGGCATGGCTGCATCAGAGTTCCCTCCATTGTGCAATATTC…
OTU709_Cardiobacteriaceae_unclassified	Cardiobacterium valvarum strain MDA3079	CTGTTTGCTACCCACGCTTTCGCACATGAGCGTCAGTATTGCCCCAGAAGGCTGCCTTCGCCATCGGTGTTCCTTCCAATATCTACGCATTTCACTGCTACACTGGAAATTCCGCCTTCCTCTAACATACTCTAGCTATCCAGTTTCAAATGCAGTTCCCAGGTTAAGCCCGGGGCTTTCACATCTGACTTAAATAGCCGCCTGCGTGCGCTTTACGCCCAGTAATTCCGAATAACGCTCGCACCCTCCGTATTACCGCGGCTGCTGGCACGGAGTTAGCCGGTGCTTCTTCTGCAGGTAACGTCACAACAATGGGTATTAACCATCGTCTCTTCCTCCCTGCTGAAAGTGCTTTACAACCCGAAGGCCTTCTTCACACACGCGGCATTGCTGGATCAG…
OTU710_Clostridiales_unclassified	Ihubacter massiliensis strain Marseille-P2843	CTGTTTGCTCCCCACACTTTCGTGCCTCAGTGTCAGTAACAGTCCAGAAAGTCGCCTTCGCCACTGGTGTTCCTCCTAATATCTACGCATTTCACCGCTACACTAGGAATTCCACTTTCCTCTCCTGCACTCAAGTAGCCCAGTTCAGGGGGCTGACATTGGTTAAGCCAGTGCCTTTCACCCCCTGCTTAGGTAACCACCTACGCACTCTTTACGCCCAATAATTCCGGATAACGCTTGCCCCCTACGTATTACCGCGGCTGCTGGCACGTAGTTAGCCGGGGCTTCCTCCAAGAGTACCGTCATTATCTTCCTCTAGGACAGAAGTTTACGATCCGAAGACCTTCTTCCTTCACGCGGCGTTGCTGCATCAGGGTTTCCCCCATTGTGCAATATTCC…
OTU711_Barnesiella	Muribaculum intestinale strain YL27	CTGTTCGATACCCACGCTTTCGTGCCTCAGCGTCAGTGTGGGGCCGGCAGGCTGCCTTCGCAATCGGGGTTCTGCGCGATATCTATGCATTTCACCGCTACACCGCGCATTCCGCCTGCCTTTCCCCAACTCAAGCCAGCCAGTTTCAACGGCGGGCCGGGGTTGAGCCCCGGGCTTTTACCGCTGACTTAACTCGCCGCCTACGCACCCTTTAAACCCAATAAATCCGGATAACGCTCGCATCCTCCGTATTACCGCGGCTGCTGGCACGGAGTTAGCCGATGCTTTTTCTCCGGGTACGCTCACACTCCCACTCGTGGAAGCTCTTGTTCCCCGGCAAAAGAGGTTTACGATACGCTGTACCTTCTTCCCTCACGCGGCTTGGCTGGTTCAGTCTCC…
OTU712_Ruminococcaceae_unclassified	Harryflintia acetispora strain V20-281a	CTGTTTGCTACCCACGCTTTCGAGCCTCAGCGTCAGAATAGACCCAGCAGGCCGCCTTCGCCACTGGTGTTCCTCCTAATATCTACGCATTTCACCGCTACACTAGGAATTCCGCCTGCCTCTATCTCTCTCAAGCTACTCAGTCTTAAACGCTTACAATGGTTAAGCCATTGCCTTTCACATTTAACTTAAATAGCCGCCTACGCTCCCTTTACACCCAGTAATTCCGGACAACGCTCGCCACCTACGTCTTACCGCGGCTGCTGGCACGTAGTTAGCCGTGGCTTCCTCTTATGGTACCGTCATTCTCTTCTTCCCATAAGACAGAGGTTTACAATCCGAAAACCGTCTTCCCTCACGCGGCGTCGCTGCATCAGAGTTCCCTCCATTGTGCAATAT…
OTU713_Ruminococcaceae_unclassified	Paludicola psychrotolerans strain NC1253	CTGTTTGCTCCCCACACTTTCGAGCCTCAGCGTCAGTTAAAGCCCAGTAGGCCGCCTTCGCCACTGGTGTTCCTCCTAATATCTACGCATTTCACCGCTACACTAGGAATTCCGCCTACCTCTACTTCACTCAAGAAATACAGTTTTGGATGCAGCTCCGCAGTTAAGCTGCGGTATTTCACATCCAACTTGCATTCCCGCCTGCGCTCCCTTTACACCCAGTAATTCCGGACAACGCTTGCCACCTACGTATTACCGCGGCTGCTGGCACGTAGTTAGCCGTGGCTTCCTCCTTGGCTACCGTCACTTCTTCGTCACCAAAGACAAAAGTTTACAATCCGAAGACCTTCTTCCTTCACGCGGCGTTGCTGCATCAGGGTTCCCCCCATTGTGCAATAT…
OTU714_Lachnospiraceae_unclassified	Kineothrix alysoides strain KNHs209	CTGTTTGCTCCCCACGCCTTCGAGCCTGAACGTCAGTTACTGTCCAGTAAGCCGCCTTCGCCACCGGTGTTCTTCCTGATATCTACGCATTTCACCGCTACACCAGGAATTCCGCTTACCTCTCCAGCACTCAAGTCGGGCAGTTTCCAAAGCAGTTCCAGGGTTGAGCCCGGGAATTTCACTTCAGACTTGTCCAACCGTCTGCGCTCCCTTTACACCCAGTAAATCCGGATAACGCTTGCCCCCTACGTATTACCGCGGCTGCTGGCACGTAGTTAGCCGGGGCTTCTTACTCAGGTACCGTCATTTTCTTCCCTGCTGATAGAGCTTTACATACCGAAATACTTCTTCACTCACGCGGCGTCGCTGCATCAGGGTTTCCCCCATTGTGCAATATTC…
OTU715_Clostridiales_unclassified	Emergencia timonensis strain SN18	CTGTTTGCTCCCCACGCTTTCGTACCTCAGTGTCAGTTACTGTCCAGAAAGTCGCCTTCGCCACTGGTGTTCCTCCTAATATCTACGCATTTCACCGCTACACTAGGAATTCCACTTTCCTCTCCAGCACTCAAGTCTCCCAGTTCGGAAGGCGAACTACGGTTAAGCCGTAGCCTTAGACCCTCCGCTTAAGAAACCACCTACGTACTCTTTACGCCCAATGATTCCGGATAACGCTTGCCCCCTACGTATTACCGCGGCTGCTGGCACGTAGTTAGCCGGGGCTTCCTCCAAGGGTACCGTCATTTGTTTCTTCCCCTAGGACAGAGCTTTACGACCCGAAGGGCCTTCATCGCTCACGCGGCGTTGCTGCATCAGGCTTGCGCCCATTGTGCAAGA…
OTU716_Bacteroidetes_unclassified	Galbibacter mesophilus strain NBRC 101624	CTGTTTGATCCCCACGCTTTCGTGCCTCAGCGTCAATAGCGGATTCGTGAGATGCCTTCGCAATCGGTGTTCTGAGTAATATCTATGCATTTCACCGCTACACTACTCATTCCTCCCACGGCATCCGCATTCAAGCCTCCCAGTATCAATGGCAGTTCCGGGGTTGAGCCCCGGCATTTCACCGCTGACTTGGAAAACAGCCTACGCACCCTTTAAACCCAATAAATCCGGATAACGCTTGCATCCTCCGTATTACCGCGGCTGCTGGCACGGAGTTAGCCGATGCTTATTCGTACGGTACTCTCATCGGATCACACGTGACCCTTATTGCTCCCGCACAAAAGATGTTTACGACCCATAGGGCCTCCTTCCATCACGCGGCATGGCTGGTTCAGGCTT…
OTU717_Porphyromonadaceae_unclassified	Muribaculum intestinale strain YL27	CTGTTCGATACCCACGCTTTCGTGCATGAGCGTCAGTAACACCGTCGGCAGCTGCCTTCGCAATCGGAGTTCTGCGTGATATCTATGCATTTCACCGCTACACCGCGCATTCCGCCACCGTCCGGCGCACTCCAGCGCGACAGTCTCAACGGCACGACGGGGTTGAGCCCCGAAATTTTACCGCTGACTTGAAGCGCCGCCTGCGCACCCTTTAAACCCAATAAATCCGGATAACGCTCGCATCCTCCGTATTACCGCGGCTGCTGGCACGGAGTTAGCCGATGCTTATTCGACGGGTACTCTCAGGACGCCACACGTGGCGCCGGTTACTCCCCGACAAAAGGGGTTTACAACCACAAGGGCCGTCATCCCCCACGCGACTTGGCTGGTTCAGGCTCC…
OTU718_Desulfovibrio	Desulfovibrio piger strain ATCC 29098	CTGTTTGCTCCCCACGCTTTCGCACCTCAGCGTCAATATCGATCCAGATGGCCGCCTTCGCCACTGATGTTCCTCCAGATATCTACGGATTTCACTCCTACACCTGGAATTCCGCCATCCTCTCCCGAATTCAAGTCCCGCAGTATCAAGGGCAATTCCACGGTTGAGCCGTGGGCTTTCACCCCTGACTTACAAAACAGCCTACGTGCGCTTTACGCCCAGTAATTCCGATTAACGCTTGCACCCTCCGTATTACCGCGGCTGCTGGCACGGAGTTAGCCGGTGCTTCCTTTGAAGGTACCGTCAACAGCAGGCTGATTGGCACCCGCTGCTTTCTTCCCTTCTGACAGAGGTTTACGATCCGAAGACCTTCATCCCTCACGCGGCGTCGCTGCGTCA…
OTU719_Desulfuromonadales_unclassified	Pelobacter venetianus strain Gra PEG 1	CTGTTTGCTCCCCACGCTTTCGCGTCTCAGCGTCAGTATCGGTCCAGGAAGCCGCCTTCGCCACCGGTGTTCTTCCGAATATCTACGGATTTCACCCCTACACTCGGAATTCCACTTCCCTCTCCCGTACTCCAGCCAACCAGTTTCCAATGCACTTCCCAAGTTAAGCCCGGGGCTTTCACATCAGACTTAATTAACCGCCTACACGCGCTTTACGCCCAATAATTCCGAACAACGCTCGCACCCTCCGTATTACCGCGGCTGCTGGCACGGAGTTAGCCGGTGCTTCCTCTGAGGGTACCGTCAGACCTTAAGCTTATTCAACTTAAGGTTGTTCTTCCCCTCTGACAGAGCTTTACGACTCGAAAGCCTTCATCACTCACGCGGCGTTGCTGCGTC…
OTU720_Bacteroidetes_unclassified	Porphyromonas pogonae strain MI 10-1288	CTGTTCGATCCCCGCACTTTCGTGCATGAGCGTCATTTGCGGTCTGGTCAGCTGCCTACGCAATCGGTGTTCTTCGTCATATCTATGCATTTCACCGCTACACAACGAATTCCGCCAACCTCGACCGCAATCAAGCCACCCAGTATCAACGGCAGAATGGGGTTGAGCCCCACGATTTAACCGCTGACTTAAATGGCCGCCTGCGCACCCTTTAAACCCAATAAATCCGGATAACGCTCGGATCCTCCGTATTACCGCGGCTGCTGGCACGGAGTTAGCCGATCCTTATTCTCAGTGTACTTGCATCAGCCCTCACGAGAGCCTTATTACTCCACTGCTAAAGAAGTTTACAATACATAATACCTTCATCCTTCACGCGACTTGGCTGGTTCAGGCTTC…
OTU721_Clostridiales_unclassified	Aminipila butyrica strain FH042	CTGTTTGCTCCCCACGCTTTCGTACCTCAGCGTCAGTTACAGTCCAGAAAGCCGCCTTCGCCACCGGTGTTCCTCCTAATATCTACGCATTTCACCGCTACACTAGGAATTCCGCTTTCCTCTCCTGCACTCAAGTCTGTCAGTTCGCAAGGCTTACAATGGTTAAGCCACTGCCTTTCACCTTGCGCTTAGCAAACCGCCTACGTACTCTTTACGCCCAATAATTCCGGACAACGCTTGCCCCCTACGTATTACCGCGGCTGCTGGCACGTAGTTAGCCGGGGCTTTCTCCTGAGGTACCGTCACTTTCTTCTTCCCTCAGAACAGAAGTTTACGACCCAAAGGCCTTCTTCCTTCACGCGGCGTTGCTGCATCAGGGTTTCCCCCATTGTGCAATAT…
OTU722_Methanomassiliicoccus	Methanomassiliicoccus luminyensis B10	CCGTTTGCGACCTAGGGCTTCGTCCCTCACCGTCGGATTCGTTCTAGTAAGACGCCTTCGCCACCGGTGGTCCTCCAAGGATTACAGGATTTTACCCCTACCCCTGAAGTACCTCTTACCTCTCCCGATCCCAAGTCTAGCAGTCTCTCCGGAATTCGGAAAGTTGAGCCTTCCGATTTACCCAGAGATTTACTAAACCGGCTACGAACGTTTTAGACTCAATAAAATCGACCACCACTCGGGCTGCGGGTATTACCGCGGCGGCTGGCACCCGTCTTACCCAGCCCTTATTCGTCCAGTTATCTACGCTGAACAAAAGCGTATACTAATGTATACGCACTTGGAATTCCCTCATCGGGCTTTCGCCCATTGTGAAGTTTTCGCGA
OTU723_Bacteroides	Bacteroides sartorii JCM 16497	CTGTTTGATACCCACACTTTCGAGCCTCAATGTCAGTTGCAGTTTAGTGAGCTGCCTTCGCAATAGGAGTTCTTCGTGATATCTAAGCATTTCACCGCTACACCACGAATTCCGCCCACCTCAACTGTACTCAAGGACGCCAGTATCAATTGCAATTTTACGGTTGAGCCGCAAACTTTCACAACTGACTTAACAACCCATCTACGCTCCCTTTAAACCCAATAAATCCGGATAACGCTCGGATCCTCCGTATTACCGCGGCTGCTGGCACGGAGTTAGCCGATCCTTATTCATAAAGTACATACAAAAAGGCACACGTGCCTCACTTTATTCCTTTATAAAAGAAGTTTACAATCCATAGAACCTTCATCCTTCACGCTACTTGGCTGGTTCAGGCTA…
OTU724_Anaerotruncus	Anaerotruncus rubiinfantis strain MT15	CTGTTTGCTCCCCACGCTTTCGAGCCTCAGCGTCAGTTAAAGCCCAGCAGGCCGCCTTCGCCACTGGTGTTCCTCCTAATATCTACGCATTTCACCGCTACACTAGGAATTCCGCCTGCCTCTACTTCACTCAAGAACAGCAGTTTTGGATGCACCTAACAGTTGAGCCGTTAGTTTAAACATCCAACTTGCCATCCCGCCTACGCTCCCTTTACACCCAGTAATTCCGGACAACGCTCGCTCCCTACGTATTACCGCGGCTGCTGGCACGTAGTTAGCCGGAGCTTCCTCTTAGGGTACCGTCATTTTCTTCCCCTAAGACAGAGGTTTACAATCCGAAGACCGTCTTCCCTCACGCGGCGTCGCTGCATCAGAGTTTCCTCCATTGTGCAATATCCC…
OTU725_Clostridium.XlVa	[Clostridium] scindens strain ATCC 35704	CTGTTTGCTCCCCACGCTTTCGAGCCTCAACGTCAGTCATCGTCCAGCAGGCCGCCTTCGCCACTGGTGTTCCTCCTAATATCTACGCATTTCACCGCTACACTAGGAATTCCGCCTGCCTCTCCGACACTCCAGCCACGCAGTTCCAAATGCAGTCCCGGGGTTGAGCCCCGGGCTTTCACATCTGGCTTGCATCGCCGTCTACGCTCCCTTTACACCCAGTAAATCCGGATAACGCTTGCCCCCTACGTATTACCGCGGCTGCTGGCACGTAGTTAGCCGGGGCTTCTTAGTCAGGTACCGTCATCTTCTTCCCTGCTGATAGAAGTTTACATACCGAAATACTTCATCCTTCACGCGGCGTCGCTGCATCAGGGTTTCCCCCATTGTGCAATATTC…
OTU726_Desulfovibrionaceae_unclassified	Desulfovibrio arcticus strain B15	CTGTTTGCTACCCACGCTTTCGCACCTCAGCGTCAGTTGTCGTCCAGGTGGCCGCCTTCGCCACCGGTGTTCCTCCAGATATCTACGGATTTCACTCCTACACCTGGAATTCCGCCACCCTCTCCGACACTCAAGCTCTACAGTTTCAAAGGCAGTTCCACGGTTGGGCCGTGGGATTTCACCCCTGACTTGAAAAGCCGCCTACGCGCGCTTTACGCCCAGTGATTCCGATTAACGCTCGCACCCTCCGTATTACCGCGGCTGCTGGCACGGAGTTAGCCGGTGCTTCCTTTGGAGGTACCGTCAAAGTCATACACTATTCGCATATAACCACTTCTTCCCTCCTGACAGAGGTTTACGATCCGAAGACCTTCATCCCTCACGCGGCGTCGCTGCGTC…
OTU727_Neisseria	Kingella potus strain 3/SID/1128	CTGTTTGCTACCCACGCTTTCGGGCATGAACGTCAGTGTTATCCCAGGGGGCTGCCTTCGCCATCGGTATTCCTCCACATCTCTACGCATTTCACTGCTACACGTGGAATTCTACCCCCCTCTGACACACTCTAGCCTGCCAGTTCAGAACGCAGTTCCCGGGTTGAGCCCGGGGATTTCACATCCTGCTTAACAAACCGTCTGCGCCCGCTTTACGCCCAGTAATTCCGATTAACGCTCGCACCCTACGTATTACCGCGGCTGCTGGCACGTAGTTAGCCGGTGCTTATTCTTCAGGTACCGTCATCAGCTCCTGGTATTATCAAAAGCCTTTTCTTCCCTGACAAAAGTCCTTTACAACCCGAAGGCCTTCTTCAGACACGCGGCATGGCTGGATCA…
OTU728_Lachnospiraceae_unclassified	Acetatifactor muris strain CT-m2	CTGTTTGCTCCCCACGCTTTCGAGCCTCAACGTCAGTTACGGTCCAGCAGGCCGCCTTCGCCGCCGGTGTTCCTCCTGATATCTACGCATTTCACCGCTACACCAGGAATTCCGCCTGCCCCTCCCGCACTCCAGCTTTACAGTTTCCAGAGCAGTCCCAGGGTTGAGCCCCGGGCTTTCACTCCGGACTTGCACTGCCGTCTACGCTCCCTTTACACCCAGTAAATCCGGATAACGCTTGCCCCCTACGTATTACCGCGGCTGCTGGCACGTAGTTAGCCGGGGCTTCTTAGTCAGGTACCGTCATTTTCTTTCCTGCTGATAGGGCTTTACGTACCGAAGTACTCCTTCACCCACGCGGCGTCGCTGCATCAGGGTTCCCCCCATTGTGCAATATTC…
OTU729_Fibrobacter	Fibrobacter intestinalis strain NR9	CTGTTCGCTCCCCACGCTTTCGAGCCTCAGCGTCAGTGTCGCGCCAGTCGGCCGCCTTCGCCACCGGTGTTCTTCCTGATATCTACGCATTCCACCGCTACACCAGGAATTCCGCCGACCCTTCGCACACTCAAGGACGCCAGTTCCGAAAGCGGCGCCGGGGTTGGGCCCCGGCATTAGACTTCCGGCTTGGCGTTCCGCCTACGCTCCCTTTACGCCCAGTGATTCCGAACAACGCTCGCACCCCTCGTGTTACCGCGGCTGCTGGCACGAAGTTTGCCGGTGCTTCCTCTGCGGGTACATTCGCGACGGGTTGCCCCGCTTACTAGTCCCCGCTGACAGTGGTTTACACCCCGAAAGGCTTCGTCCCACACGTGGCGTTGCTGCGTCAGACTTCCG…
OTU730_Oscillibacter	Oscillibacter ruminantium GH1	CTGTTTGCTCCCCACGCTTTCGCGCCTCACCGTCAGTTGTCGTCCAGTAATCCGCCTTCGCCACTGGTGTTCTTCCTAATATCTACGCATTTCACCGCTACACTAGGAATTCCGATTACCTCTCCGATACTCAAGAGAAACAGTTTCAAATGCAGTTTGGAGGTTGAGCCTCCAGATTTCACATCTGACTTGTCTCCCCGGCTACACGCCCTTTACACCCAGTAAATCCGGACAACGCTTGCCACCTACGTATTACCGCGGCTGCTGGCACGTAGTTAGCCGTGGCTTATTCGTCAGGTACCGTCTTCTGCTCTTCCCTGACAAAAGAAGTTTACAACCCGAAAGCCTTCTTCCTTCACGCGGCGTTGCTGGGTCAGACTTGCGTCCATTGCCCAATAT…
OTU731_Leptotrichiaceae_unclassified	Sneathia sanguinegens strain CCUG 41628	CTGTTTGCTCCCCTAGCTTTCGCACTTCAGCGTCAGTAGCTGTCCAGTGAGTTATCTTCATCATCGGCATTCCTACACATATCTACGAATTTCACCTCTACTCGTGTAGTTCCACCCACCTTTCCAGTACTCTAGCATTACAGTTTTGTAGGCAAGACTTTGGTTGAGCCTAAGTTTTTCACCTTCAACTTGTTATGCCGCCTAGATGCCCTTTAAGCCCAATAATTCCGGATAACGCTCGCGACATACGTATTACCGCGGCTGCTGGCACGTATTTAGCCGTCGCTTCTTCTGTTGGTACCGTCATCTTCTTCTTCCCAACTAAAAGTGTTTTACAATCCGAAGACCTTCTTCACACACACAGAATTGCTGGATCAGAGTTTCCTCCATTGTCCAATA…
OTU732_Synergistes	Synergistes jonesii strain 78-1	CCGTTCGCTGCCCTGGCTTTCGCACATGAGCGTCAGTCTTGTGCCAGGAAGCCGCCTTCGCCACCGGTGTTCCTCCCGATATCTACGCATTTCACCGCTACACCGGGAATTCCGCTTCCCTCTCACATACTCTAGATTATCAGTTTCAACTGTGATGCAAAGGTTGAGCCTCTGCCTTTTACAGCCGACTTGATTATCAGCCTGCGTGCGCTTCACGCCCAGTAATTCCGGACAACGCTTGCCACCTACGTATTACCGCGGCTGCTGGCACGTAGTTTGCCGTGGCTTTCTCTTGCGGTACCGTCACTCGCTTCTTCCCGCAAAACAGGGCTTTACATCCCGAAGGATTTCTTCACCCACGCGGCGTCGCTGGGTCAGGGTTTCCCCCATTGCCCAATA…
OTU733_Moraxellaceae_unclassified	Alkanindiges hongkongensis strain HKU9	CTGTTTGCTCCCCATGCTTTCGCACCTCAGCGTCAGTATTAAGCCAGAAGGCTGCCTTCGCCATCGGTATTCCTCCAGATCTCTACGCATTTCACCGCTACACCTGGAATTCTACCTTCCTCTCTTATACTCTAGCCAACCAGTATCGTATGCAATTCCCAAGTTGAGCTCGGGGATTTCACATCCGACTTAATTAGCCACCTACGCGCGCTTTACGCCCAGTAATTCCGATTAACGCTCGCACCCTCTGTATTACCGCGGCTGCTGGCACAGAGTTAGCCGGTGCTTATTCTGTGGGTAGCGTCCAGTACTCAATGATATTAGCATCGGTACCCTCCTCCCCACTTAAAGTGCTTTACAATCTTACGACCTTCTTCACACACGCGGCATGGCTGGATC…
OTU734_Ruminococcaceae_unclassified	Ruminiclostridium cellobioparum DSM 1351 = ATCC 15	CTGTTCGCTCCCCACGCTTTCGCTCCTCAGCGTCAGTTGATGTCCAGTAAGCCGCCTTCGCCACTGGTGTTCCTCCTAATATCTACGCATTTCACCGCTACACTAGGAATTCCGCTTACCTCTCCATCTCTCAAGACTCATAGTTTCAAATGCAGCCCCCGGGTTAAGCCCGGGTATTTCACACCTGACTGTTGAGTCCGCCTACTCGCCCTTTACACCCAGTAATTCCGGACAACGCTCGCTCCCTACGTATTACCGCGGCTGCTGGCACGTAGTTAGCCGGAGCTTATTCATTGAGTACCGTCATTTGTTTCGTCCTCAATAAAAGAAGTTTACAATCCGAAAACCGTCTTCCTTCACGCGGCGTTGCTGCGTCAGGGTTCCCCCCATTGCGCAATA…
OTU735_Clostridia_unclassified	Desulfosporosinus fructosivorans strain 63.6F	CCGTTCGCTCCCCACGCTTTCGCGCCTCAGCGTCAGTTACAGGCCAGAAAGCCGCCTTCGCCACTGGTGTTCCTCCTAATATCTACGCATTTCACCGCTACACTAGGAATTCCGCTTTCCTCTCCTGTCCTCAAGAAATCCAGTTTCAAATGCAATGCCCAAGTTAAGCCCGGGTCTTTCACATCTGACTTAAATCCCCGCCTACACGCCCTTTACGCCCAGTAATTCCGGACAACGCTCGCCACCTACGTATTACCGCGGCTGCTGGCACGTAGTTAGCCGTGGCTTCCTCCTCGGGTACCGTCACGACAATTATCTCTTAAACTATTGTCCGTTCTTCCCCGATGACAGAACTTTACGATCCGAAGACCTTCTTCATTCACGCGGCATTGCTCCGTC…
OTU736_Erysipelotrichaceae_unclassified	Holdemania massiliensis AP2	CTATTTGCTACCCACGCTTTCGGGACTGAGCGTCAGTTTCGAGCTAGTGAACCGCCTTCGCCACTGGTGTTCTTCCATATATCTACGCATTTCACCGCTACACATGGAGTTCCGTTCACCTCTCTCGTACTCTAACTTGACAGTTTTCGAAGCTGTATGAGGTTGAGCCTCACGCTTTCACTTCAAACTTATCATGTCGCCTGCTCCCTCTTTACGCCCAATAATTCCGGATAACGCTTGCCACCTACGTATTACCGCGGCTGCTGGCACGTAGTTAGCCGTGGCTTTCTTGAAGAGTACCGTCAAACTAGCTTCATTTCCTAAGCTAGTCATTCGTCCTCAACTAACAGAGCTTTACAACCCATAGGGCCGTCATCACTCACGCGGCGTTGCTCGGTC…
OTU737_Prevotellaceae_unclassified	Paraprevotella clara strain JCM 14859	CTGTTTGATTCCCGCACTTTCGAGCCTCAGCGTCAATCGCACCCCAGACGGCTGCCTTCGCAATCGGAGTTCTTCGTCATATCTAAGCATTTCACCGCTACACAACGAATTCCACCATCCTTGTGTGTATTCAAGCCCACCAGTATCAACGGCATGCCAATGTTGGGCACTGACATTTAACCGCTGACTTAACGGGCCGCCTACGCTCCCTTTAAACCCAATAAATCCGGATAACGCTCGCATCTTCCGTATTACCGCGGCTGCTGGCACGGAATTAGCCGATGCTTATTCGTATGGTACATACAAACCACTACACGTAGTGGACTTTATTCCCAAACAAAAGAAGTTTACAACCCATAGGGCAGTCTTCCTTCACGCTACTTGGCTGGTTCAGGCTCA…
OTU738_Sporobacter	Sporobacter termitidis strain SYR	CTGTTTGCTCCCCACGCTTTCGCGCCTCAGCGTCAGTTGTCGTCCAGCAGGCCGCCTTCGCCACTGGTGTTCCTCCTAATATCTACGCATTTCACCGCTACACTAGGAATTCCGCCTGCCTCTCCGATACTCAAGAACTACAGTTTCAAATGCAGCTCAGAGGTTAAGCCTCTGCATTTCACATCTGACTTGCAATCCCGCCTACGCGCCCTTTACACCCAGTAAATCCGGACAACGCTCGCCACCTACGTATTACCGCGGCTGCTGGCACGTAGTTAGCCGTGGCTTGTTTTCCAGGTACCGTCATTATCGTCCCTGGTCAAAGAAGTTTACAACCCGAAGGCCTTCTTCCTTCACGCGGCATTGCTGGTTCAGGGTTGCCCCCATTGACCAATATTC…
OTU739_Anaerovibrio	Anaerovibrio lipolyticus DSM 3074	CTGTTCGCTCCCCACGCTTTCGAGCCTCAGTGTCAGTTACAGTCCAGAAAGCCGCCTTCGCCACTGGTGTTCCTCCTAATATCTACGCATTTCACCGCTACACTAGGAATTCCGCTTTCCTCTCCTGCACTCAAGAAAAGTAGTTTCAATCCCATCACGGGGTTGAGCCCCGAACTTTTAAGACTGACTTACTTTCCCACCTGCGCTCCCTTTACGCCCAATAATTCCGGACAACGCTCGCCACCTACGTATTACCGCGGCTGCTGGCACGTAGTTAGCCGTGGCTTCCTCGAAAGGTACCGTCCTCTATAACCCATTTCCTGATTATATCTCTCGTCCCTCTCAACAGAGCTTTACGATCCGAAAACCTTCTTCACTCACGCGGCGTTGCTCCGTCAG…
OTU740_Treponema	Treponema bryantii strain RUS-1	CTGTTTGCTCCCCGCACCTTCGCACCTCAGCGTCAGTCGTCTGCCCGCAACCTGCCTTCGCCATTGGTATTCTTCCAGATATCTACAGATTTCACCCCTACACCTGGAATTCTGGTTGCGCTTCAGCGACTCAAGTCCGGTAGTTCTCAACGCAGTTCACGGGTTGAGCCCGTGGATTTCACGCCAAGCTTGCCGGTCCGCCTACATGCCCTTTACGCCCAATAATTCCGAACAACGCTCGCAACTTACGTGTTACCGCGGCTGCTGGCACGTAATTAGCCGTTGCTTATTCGTACCGTACCGTCACCGGACGACCATTACCTGTCATCCTTATTCTCCCGGTACAAAAGGATTTTACAACCTTTCGGCCTTCATCATCCACGCGGCGTCGCTCCGTCA…
OTU741_Firmicutes_unclassified	Anaerobacterium chartisolvens strain T-1-35	CTGTTTGCTCCCCACACTTTCGTGCCTCAACGTCAGTTACGGTCCAGAAAGTCGCCTTCGCCACTGGTGTTCCTCCTAATATCTACGCATTTCACCGCTACACTAGGAATTCCACTTTCCTCTCCCGCACTCAAGAAATCCAGTTTTAGTTGCAGTTCCTCAGTTGAGCCGAGGGATTTCACAACTAACTTAAATTCCCGTCTACGCACCCTTTACACCCAATAATTCCGGATAACGCTTGCCCCCTATGTATTACCGCGGCTGCTGGCACATAGTTAGCCGGGGCTTACTTTACAGGTACAGTCTTGTTTCTTCCCTGTCTACAATAGTTTACAATCCGAAAACCTTCTTCCTATACGCGGCGTCACTGCGTCAGAGTTTCCTCCATTGCGCAATATT…
OTU742_Bacteria_unclassified	Holdemania massiliensis AP2	CTATTTGCTCCCCACGCTTTCGTGACTGAGCGTCAGTATCGAGCTAGTAAACCGCCTTCGCCACTGGTGTTCTTCCATATATCTACGCATTTCACCGCTACACATGGAGTTCCGTTTACCTCTCTCGCACTCTAGCTTGACAGTTTTTGGAGCTGTATGGGGTTAAGCCCCACGCTTTCACTTCAAACTTATCATGCCGCCTGCTCACTCTTTACGCCCAATAATTCCGGATAACGCTTGCCACCTACGTATTACCGCGGCTGCTGGCACGTAGTTAGCCGTGGCTTTCTAATAAGGTACCGTCAAACAGCCAGCATTTCCTCAGGCTATCATTCTTCCCTTATAACAGAACTTTACAATCCGAAGACCTTCATCGTTCACGCGGCGTTGCTCGGTCAG…
OTU743_Firmicutes_unclassified	Desulfosporosinus acidiphilus SJ4	CCGTTCGCTACCCACGCTTTCGCGCCTCAGCGTCAGTTACAGTCCAGAAAGCCGCCTTCGCCACTGGTGTTCCTCCTAATATCTACGCATTTCACCGCTACACTAGGAATTCCGCTTTCCTCTCCTGTCCTCAAGAAATCCAGTTTCAAATGCAATGCCCAAGTTAAGCCCGGGCCTTTCACATCTGACTTAAATCCCCGCCTACACGCCCTTTACGCCCAGTAATTCCGGACAACGCTTGCCACCTACGTATTACCGCGGCTGCTGGCACGTAGTTAGCCGTGGCTTCCTCCTCAGGTACCGTCAGTCACATACATTATTCACATATGTGATGTTCTTCCCTGATGACAGAACTTTACGATCCGAAGACCTTCTTCATTCACGCGGCATTGCTCCGTC…
OTU744_Bacteria_unclassified	Lyticum flagellatum strain 299	CTGTTTGCTCCCCACACTTTCGTGTCTCAGTGTCAGTAAAGACCAAGATAGCCGTCTACACCACCGGTATTCCTTCTAATATCTGCGGATTTTACCCCTACACTAGAAATTCTGCCATCGCTTATCTTACTCTAGTTCAATAGTTTTAACCGCAATTCTGAGGTTGAGCCCCAGGATTTCACAGCTAACTTACCAAACCACCTACACACCCTTTACGCCCAATAATTCCGAACAACGCTAGCACCCTTCGTATTACCGCGGCTGCTGGCACGAAGTTTGCCGGTGCTTATTCTATAGGTACCGTCATTATCTTCCCTATTAAAAGAACTTTACAACCCGAAGGCCTTCATCATTCACGCGGTATTGCTGGATCAGAGTTTCCTCCATTGTCCAATATTC…
OTU745_Lachnospiraceae_unclassified	Marvinbryantia formatexigens strain I-52	CTGTTTGCTCCCCACGCTTTCGAGCATCAACGTCAGTTTCCGTCCAGCAGGCCGCCTTCGCCACCGGTGTTCTTCCTGATATCTACGCATTTCACCGCTACACCAGGAATTCCGCCTGCCCCTCCGGTACTCTAGTTAAACAGTTTTCAAAGCAGTTACGGGGTTGAGCCCCATCATTTCACTTCAAACTTGCTTTACCGTCTACGCTCCCTTTACACCCAGTAAATCCGGATAACGCTTGCCCCCTACGTATTACCGCGGCTGCTGGCACGTAGTTAGCCGGGGCTTCTTCTGCAGGTACCGTCATTATCTTCCCTGCTGATAGGGCTTTACATTCCGAAAAACTTCTTCACCCACGCGGCGTCGCTGCATCAGGGTTTCCCCCATTGTGCAATATCC…
OTU746_Bacteria_unclassified	Gracilibacter thermotolerans JW/YJL-S1	CTGTTTGCTCCCCACGCTTTCGCGCCTCAGCGTCAGTTTCGGCCCAGCAAGCCGCCTTCGCCACTGGTGTTCCTCCCAATCTCTGTGCATTTCACCGCTACACTGGGAATTCCGCTTGCCTCTGCCGTACTCCAGTATGCCAGTTTTCATTGCACTTCCACAGTTGAGCCGTGGGATTTCACAACAAACTTAGCACACCGCCTACGCGCCCTTTACGCCCAGTAATTCCGGACAACGCTCGCCCCCTACGTATTACCGCGGCTGCTGGCACGTAGTTAGCCGGGGCTTCCTTACAGGGTACCGTCACTTCCTTCGTCCCCTGTCACAGAAGTTTACAATCCGAAGACCTTCTTCCTCCACGCGGCGTCGCTGGGTCAGGGTTCCCCCCATTGCCCAAGA…
OTU747_Bacteroidetes_unclassified	Lentimicrobium saccharophilum strain TBC1	CTGTTTGATACCCACGCTTTCGTGCATGAGCGTCAGACATGAGTTCGTGGCCTGTCTTCACGATCGGCGTTCTGTGACATATCTATGCATTTCACCGCTACACGTCACATTCCGGCCACGCCACTCATTCTCCAGTCGCGCAGTATCAGAGGCACGGTCCCGGTTGAGCCGGGAGATTTCACCACTGACTTGCGCGTCCGCCTGCGCACCCTTTAAACCCAATAAATCCGGATAACGCTCGTATCCTCCGTATTACCGCGGCTGCTGGCACGGAGTTAGCCGATACTTATTCGCCGCGTACTCTCAGGCCGGGACACGTCCCGGCGGTTACTCCGCGGCAAAAGAAGTTTAAGACCCGTAGGGCCGTATTCCTTCACGCGGCATGGCTGGGTCAGGATT…
OTU748_Ruminococcaceae_unclassified	Eubacterium coprostanoligenes strain HL	CTGTTTGCTCCCCACACTTTCGAGCCTCAGCGTCAGTTAAAGCCCAGCAGGCCGCCTTCGCCACTGGTGTTCCTCCGAATATCTACGCATTTCACCGCTACACTCGGAATTCCGCCTGCCTCTACTTCACTCAAGGGAAACAGTTTCAATGGCAGTCGATGAGTTAAGCCCATCGTTTTCACCACTGACTTGCTTCTCCGCCTGCGCTCCCTTTACACCCAGTAATTCCGGACAACGCTTGCCCCCTACGTATTACCGCGGCTGCTGGCACGTAGTTAGCCGGGGCTTTCTCCTAAGCTACCGTCATTTGTTCGTCACTTAGAACAGAGGTTTACAATCCGAAAACCGTCTTCCCTCACGCGGCGTTGCTGCATCAGGCTTTCGCCCATTGTGCAATAT…
OTU749_Phascolarctobacterium	Phascolarctobacterium faecium strain ACM 3679	CCGTTCGCTACCCTGGCTTTCGCATCTCAGCGTCAGACACAGTCCAGAAAGGCGCCTTCGCCACTGGTGTTCCTCCCAATATCTACGCATTTCACCGCTACACTGGGAATTCCCCTTTCCTCTCCTGCACTCAAGCCTAACAGTTTCCAGCGCCATACGGGGTTGAGCCCCGCATTTTCACGCTCGACTTATTAAGCCGCCTACATGCTCTTTACGCCCAATAATTCCGGACAACGCTCGCCACCTACGTATTACCGCGGCTGCTGGCACGTAGTTAGCCGTGGCTTCCTCGTTTACTACCGTCATTGCAATGCATTGTTCACACACTGCACGTTCGTCATAAACAACAGAGCTTTACAGACCGAAATCCTTCATCACTCACGCGGCGTTGCTCCGTCA…
OTU750_Haemophilus	Haemophilus parainfluenzae ATCC 33392 strain CIP 1	CTGTTTGCTCCCCACGCTTTCGCACATGAGCGTCAGTACATTCCCAAGGGGCTGCCTTCGCCTTCGGTATTCCTCCACATCTCTACGCATTTCACCGCTACACGTGGAATTCTACCCCTCCCTAAAGTACTCTAGCGACCCAGTATGAAATGCAATTCCCAGGTTAAGCCCGGGGCTTTCACACCTCACTTAAGTCACCGCCTGCGTGCCCTTTACGCCCAGTTATTCCGATTAACGCTCGCACCCTCCGTATTACCGCGGCTGCTGGCACGGAGTTAGCCGGTGCTTCTTCTGTAGTTAACGTCAATCACCTAGTCTATTAAACTAAATGCCTTCCTCGCTACCGAAAGAACTTTACAACCCGAAGGCCTTCTTCATTCACGCGGCATGGCTGCGTCA…
OTU751_Burkholderiales_unclassified	Duodenibacillus massiliensis strain Marseille-P296	CTGTTTGCTCCCCACGCTTTCGTGCATGAGCGTCAGTTTTGCCCCAGGGGGCTGCCTTCGCCATCGGTGTTCCTCCACATATCTACGCATTTCACTGCTACACGTGGAATTCCACCCCCCTCTTGCATACTCTAGCCAAGCAGTCACAAATGCAGTTCCCAGGTTAAGCCCGGGGATTTCACATCTGTCTTACTCAACCGCCTGCGCACGCTTTACGCCCAGTAATTCCGATTAACGCTCGCACCCTACGTATTACCGCGGCTGCTGGCACGTAGTTAGCCGGTGCTTATTCTTCGGGTACCGTCAGCAGAAGTGTCTCTTAAACTCTCCTTTTTCGTCCCCGACAAAAGCGGTTTACAACCCGAAGGCCTTCATCCCGCACGCGGCATGGCTGGATCA…
OTU752_Coriobacteriaceae_unclassified	Olsenella profusa DSM 13989	CTGTTCGCTCCCCCAGCTTTCGCGCCTCAGCGTCAGTCGTGGCCCAGAAGGCCGCCTTCGCCACCGGTGTTCTTCCCAATATCTGCGCATTTCACCGCTACACTGGGAATTCCGCCTTCCCCTGCCAGACTCAAGCCGGCCAGTTTCGGGAGCGGGCCGGGGTTGAGCCCCGGGCTTTGACTCCCGACTTAGCCGGCCGCCTACGCGCGCTTTACGCCCAATGAATCCGGATAACGCTCGCTCCCTACGTATTACCGCGGCTGCTGGCACGTAGTTAGCCGGAGCTTCTTCTGCAGGTACCGTCAGTTTCTCCCCTGCTGAAAGCGGTTTACAACCCGAGGGCCTTCGTCCCGCACGCGGCGTTGCTGCGTCAGGGTTTCCCCCATTGCGCAAAATTCC…
OTU753_Barnesiella	Muribaculum intestinale strain YL27	CTGTTCGATCCCCACGCTTTCGTGCCTCAGCGTCAGTCTGGCGCCGGTACGCTGCCTTCGCAATCGGAGTTCTGCGCGATATCTATGCATTTCACCGCTACACCGCGCATTCCGCGTACTTCTCGCCAACTCAAGTCTGCCAGTTTCAACGGCTCGACGGGGTTGAGCCCCGCAATTTTACCGCTGACTTAACGGACCGCCTACGCACCCTTTAAACCCAATAAATCCGGATAACGCTCGCATCCTCCGTATTACCGCGGCTGCTGGCACGGAGTTAGCCGATGCTTTTTCTTCGGATACACGCAGTCCGGGACACGTCCCGGGTTTTGTTCTCCGACAAAAGAGGTTTACAACCCATAGGGCCGTCTTCCCTCACGCGGCTTGGCTGGTTCAGGATCT…
OTU754_Lachnospiraceae_unclassified	Caecibacterium sporoformans strain 77-5d	CTGTTTGCTCCCCACGCCTTCGAGCCTCAGCGTCAGTATCTGTCCAGCAAGCCGCCTTCGCCTCCGGTGTTCTTCCTGATATCTACGCATTTCACCGCTACACCAGGAATTCCGCTTGCCCCTCCAGTACTCTAGCTAAACAGTTTCAAAAGCACGCCCGCAGTTGAGCCGCGGGATTTCACTTCTGACTTGCTTTGCCGCCTACGCTCCCTTTACACCCAGTAAATCCGGATAACGCTTGTCCCCTACGTATTACCGCGGCTGCTGGCACGTAGTTAGCCGGGACTTCTTCTGCGGGTACCGTCATCTTCGTCCCCGCTGATAGAGCTTTACATACCGAAATACTTCCTCACTCACGCGGCGTTGCTGCGTCAGGGTTTCCCCCATTGCGCAATATTC…
OTU755_Bacteria_unclassified	Holdemania filiformis strain J1-31B-1	CTATTTGCTCCCCACGCTTTCGTGCCTGAGCGTCAGTAACAGACCAGGTTACCGCCTTCGCCGCCGGTGTTCCTCCATATATCTACGCATTTTACCGCTACACATGGAATTCCATAACCCTCTTCTGCACTCTAGTCTGCCAGTATCTAAGGCTTAATTGAGTTGAGCTCAACGCTTTCACCCCAGACTAAACAGACCGCCTGCGCACCCTTTACGCCCAATAAATCCGGATAACGCTTGCCACCTACGTATTACCGCGGCTGCTGGCACGTAGTAAGCCGTGACTTTCTAGTAAAGTACCGTCAGCCATGAATCATTTCCTAATCATGGTGTTCTTCCTTTACCACAGAGCTTTACGACCCGAAGGCCTTCATCACTCACGCGGCGTTGCTCGGTCAG…
OTU756_Lachnospiraceae_unclassified	Butyrivibrio fibrisolvens strain ATCC 19171	CTGTTTGCTACCCACGCTTTCGAGCCTCAACGTCAGTTACCGTCCAGTGAGCCGCCTTCGCCGCCGGTGTTCTTCCTGATATCTGCGCATTTCACCGCTACACCAGGAATTCCGCTCACCCCTCCGGTACTCCAGATGGACAGTTTCCAATGCAGTTCCGCGGTTGAGCCGCGGGCTTTCACATCAGACTTGTCCTTCCGTCTACGCTCCCTTTACACCCAGTAAATCCGGATAACGCTTGCCCCCTACGTATTACCGCGGCTGCTGGCACGTAGTTAGCCGGGGCTTCTTAGTCAGGTACCGTCATCTCCCTTGCGGGCCTTTCTTCCCTGCTGATAGAGCTTTACATACCGAAATACTTCTTCACTCACGCGGCGTCGCTGCATCAGGCTTGCGCCC…
OTU757_Pseudomonas	Pseudomonas mucidolens strain NBRC 103159	CTGTTTGCTCCCCACGCTTTCGCACCTCAGTGTCAGTATCAGTCCAGGTGGTCGCCTTCGCCACTGGTGTTCCTTCCTATATCTACGCATTTCACCGCTACACAGGAAATTCCACCACCCTCTACCATACTCTAGTCAGTCAGTTTTGAATGCAGTTCCCAGGTTGAGCCCGGGGATTTCACATCCAACTTAACAAACCACCTACGCGCGCTTTACGCCCAGTAATTCCGATTAACGCTTGCACCCTCTGTATTACCGCGGCTGCTGGCACAGAGTTAGCCGGTGCTTATTCTGTCGGTAACGTCAAAATTGCAGAGTATTAATCTACAACCCTTCCTCCCAACTTAAAGTGCTTTACAATCCGAAGACCTTCTTCACACACGCGGCATGGCTGGATCA…
OTU758_Bacteroidetes_unclassified	Tidjanibacter massiliensis strain Marseille-P3084	CTGTTTGATCCCCACGCTTTCGTGCCTCAGCGTCAATCACCCCTTCGTGAGATGCCTTCGCAATCGGTGTTCTGTGTGATCTCTATGCATTTCACCGCTACACCACACATTCCTCCCACGGCAGGGGCATTCCAGAAAACCAGTTCGCGAGGCAGTTCCACTGTTGAGCAGTGGCATTTCACCTCACGCTTAATCTTCCGCCTACGCACCCTTTAAACCCAATAAATCCGGATAACGCTTGCATCCTCCGTATTACCGCGGCTGCTGGCACGGAGTTAGCCGATGCTTATTCGCTGGATACTCTCATCGCTCTACACGTAGAACTTATTGCTCTCCAACAAAAGCGGTTTACAACCCATAGGGCCGTCTTCCCGCACGCGGCATGGCTGGATCAGCCTC…
OTU759_Coriobacteriaceae_unclassified	Raoultibacter timonensis strain Marseille-P3277 16	CTGTTCGCTCCCCTAGCTTTCGCACCTCAGCGTCAGTTGACGGCCCAGAAGACTGCCTTCGCCATCGGTGTTCTTCCCAATATCTGCGCATTTCACCGCTACACTGGGAATTCCATCTTCCTCTACCGAACTCGAGCCTGCCAGTTCGGGATCCGGCTGGGGGTTGAGCCCTCAGTTTTGAGATCCCGCTTGGCAAGCCGCCTACGCGCGCTTTACGCCCAATAAATCCGGATAACGCTCGCTCCATACGTATTACCGCGGCTGCTGGCACGTATTTAGCCGGAGCTTCTTCTGCAGGTACCGTCGTTGTCTTCCCTGCTGAAAGCGGTTTACAACCCGAAGGCCTTCATCCCGCACGCGGCGTTGCTGCGTCAGGGTTCCCCCCATTGCGCAAAATTC…
OTU760_Ruminococcaceae_unclassified	Pseudoflavonifractor capillosus ATCC 29799	CTGTTTGCTCCCCACGCTTTCGCGCCTCAGCGTCAGTTGTCGTCCAGCAGGCCGCCTTCGCCACTGGTGTTCTTCCGTATATCTACGCATTTCACCGCTACACACGGAATTCCGCCTGCCTCTCCGATACTCAAGAACTACAGTTTCAAATGCAGTTCCCGGGTTGAGCCCGGGGATTTCACATCTGACTTGCAGCCCCGCCTACGCGCCCTTTACACCCAGTAAATCCGGACAACGCTCGCCACCTACGTATTACCGCGGCTGCTGGCACGTAGTTAGCCGTGGCTTATTCATGAGGTACCGTCATTATCGTCCCTCATAAAAGAAGTTTACAACCCGAAAGCCTTCTTCCTTCACGCGGCGTTGCTGGGTCAGGGTTTCCCCCATTGCCCAATATTC…
OTU761_Bacteroides	Bacteroides plebeius DSM 17135 strain M12	CTGTTTGATACCCACACTTTCGAGCATGAACGTCAGTTACGGATTAGTGTGCTGCCTTCGCAATCGGAGTTCTTCGTGATATCTAAGCATTTCACCGCTACACCACGAATTCCGCACACCTCAACCGCACTCAAGGACGCCAGTATCAACTGCAATTTTAAGGTTGAGCCCCAAACTTTCACAGCTGACTTAACGACCCGTCTGCGCTCCCTTTAAACCCAATAAATCCGGATAACGCTCGCATCCTCCGTATTACCGCGGCTGCTGGCACGGAGTTAGCCGATGCTTATTCATAAGGTACATACAAGCTCCCACACGTGGGAGGGTTTATTCCCTTATAAAAGAAGTTTACAATCCGTAGGACCTTCATCCTTCACGCTACTTGGCTGGTTCAGACTC…
OTU762_Porphyromonadaceae_unclassified	Muribaculum intestinale strain YL27	CTGTTCGATACCCACGCTTTCGTGCATGAGCGTCAGTAGAGTGTTGGACAACTGCCTTCGCAATCGGAGTTCTGCGTGATATCTATGCATTTCACCGCTACACCACGCATTCCATCATCCTCACACTCACTCTAGCGCATCAGTTTCAACGGCGATACGAGGTTGAGCCTCGCAGTTTGACCGCTGACTTGACATGCCGCCTGCGCACCCTTTAAACCCAATAAATCCGGATAACGCTCGCATCCTCCGTATTACCGCGGCTGCTGGCACGGAGTTAGCCGATGCTTTTTCTTCGGGTACTCTCAAATCGCCACGCGTGACGAACTTTACTCCCCGACAAAAGCGGTTTACAATCCATAGGACCTTCTTCCCGCACGCGACTTGGCTGGTTCAGACTAA…
OTU763_Clostridiales_unclassified	Christensenella timonensis strain Marseille-P2437	CTGTTTGCTCCCCATACTTTCGTGCCTCAGCGTCAGTTACAGTCCAGAAAGTCGCCTTCGCCACTGGTGTTCCTCCTAATATCTACGCATTCCACCGCTACACTAGGAATTCCACTTTCCTCTCCTGCACTCTAGCGGCCCAGTATCAGATGCAGCTCCGGAGTTGAGCCCCGGCATTTCACATCTGACTTAAGCTGCCGCCTACGCACCCTTTACGCCCAGTAATTCCGGACAACGCTTGCTCCCTACGTATTACCGCGGCTGCTGGCACGTAGTTAGCCGGAGCTTTCTCCTATGGTACCGTCACTTCCTTCTTCCCATAGAACAGAGTTTTACAACCCAAAGGCCTTCTTCACTCACGCGGCGTTGCTGGGTCAGGCTTGCGCCCATTGCCCAATA…
OTU764_Erysipelotrichaceae_unclassified	Anaerorhabdus furcosa	CTATTTGCTCCCCACGCTTTCGTGCCTCAGCGTCAGTCTCTGTCCAGGCAGCCGCCTTCGCCACCGGTGTTCCTCCATATATCTACGCATTTTACCGCTACACATGGAATTCCACTGCCCTCTCCAGTACTCTAGCTGACCAGTATCCGTGGCTTTATGGGGTTGAGCCCCACGCTTTAACCACGAACTTAATCAGCCGCCTACGCACCCTTTACGCCCAATAATTCCGGATAACGCTCGCCACCTACGTATTACCGCGGCTGCTGGCACGTAGTTAGCCGTGGCTTTCTGGTAAGGTACCGTCACTCAGGCATCTTCTGCCTGACGTTCTTCCCTTACAACAGAGCTTTACAATCCGAAGACCTTCTTCACTCACGCGGCGTTGCTCGGTCAGGGTTC…
OTU765_Bacteria_unclassified	Pseudoflavonifractor phocaeensis strain Marseille-	CTGTTTGCTCCCCACGCTTTCGTGTCTCAGCGTCAGTTGTGGTCCAGTAAACCGCCTTCGCCACCGGTGTTCCTCCTGATATCTACGCATTTCACTACTACAACAGGAATTCCGTTTACCTCTCCCACTCTCAAGAATGACAGTTTCAAGCGCAGCTGGATGGTTGAGCCTTCCCATTTCACGCCGAACTTGCAATCCCGCCTACACACCCTTTACGCCCAGTAATTCCGGATAACGCTCTCCACCTACGTATTACCGCGGCTGCTGGCACGTAGTTAGCCGTGACTTCTTCTGCAGGTACCGTCATCTTTTCTTCCCTGCTGAAAGAGGTTTACAATCCGAAGACCTTCTTCCCTCACGCGGCGTCGCTGGGTCAGGCTTTCGCCCATTGCCCAATAT…
OTU766_Ruminococcaceae_unclassified	Anaerotruncus colihominis strain WAL 14565	CTGTTTGCTCCCCACACTTTCGAGCCTCAGCGTCAGTAAAAGCCCAGCAGGCCGCCTTCGCCACCGGTATTCCTCCTAATATCTGCGCATTTCACCGCTACACTAGGAATTCTGCCTGCCTCTACTTCACTCAAGAAAAACAGTTTTGAACGCAGCCTACCGGTTGAGCCGATAGATTTCACATTCAACTTGCTTTCCCGCCTACACTCCCTTTACACCCAGTGATTCCGGATAACGCTTGCACCCTACGTATTACCGCGGCTGCTGGCACGTAGTTAGCCGGTGCTTCCTTGTTAGGTACCGTCATTTTCTTCCCTAACGACAGAGGTTTACAATCTAACGACCTTCTTCCCTCACGCGGCGTCGCTGGTTCAGGGTTTCCCCCATTGACCAATATCC…
OTU767_Victivallis	Victivallis vadensis ATCC BAA-548 strain Cello 16S	CTGTTTGCTCCCCACGCTTTCGTCTCTCAGAGTCGGTTAATGTCCAGTAAGCTGCCTTCGCTCTTGGTGTTCTACCAAATATCTACGCATTCCACCGCTACACTTGGTATTCCGCTTACCTCTCCAGTACCCTAGTCTGTCAGTCTACAGGGCAATTCGGGAGTTGAGCCCCCGGATTTCACCCCACATTTAACAAACCTCCTACAGACCCTTTACGCCCAATAAATCCGAACAACGCTCGCCACCTACGTATTACCGCGGCTGCTGGCACGTAGTTAGCCGTGGCTTCCTTCCCCGCTACCGTCATAGTTTCGTCACGGGAGACAGTATTTTACGATCCGAAGACCTTCATCATACACGCGGCATTGCTGGGTCACGCTTTCGCGCATTGCCCAAGAT…
OTU768_Clostridiales_unclassified	Christensenella minuta strain YIT 12065	CTGTTTGCTCCCCACGCTTTCGTGCCTCAGTGTCAGTTACAGTCCAGAAAGTCGCCTTCGCCACTGGTGTTCCTCCTAATATCTACGCATTTCACCGCTACACTAGGAATTCCACTTCCCTCTCCTGTACTCAAGTCACACAGTTTCAAATGCAGCCCCCGGGTTAAGCCCGGGTCTTTCACATCTGACTTACATGACCACCTACGCACCCTTTACGCCCAGTAATTCCGGACAACGCTTGCTCCCTACGTATTACCGCGGCTGCTGGCACGTAGTTAGCCGGAGCTTCCTCCTATGGTACCGTCATTTCTTTCGTCCCATAGGACAAAGGTTTACAATCCGAAGACCTTCTTCCCTCACGCGGCGTTGCTGGGTCAGGGTTTCCCCCATTGCCCAATA…
OTU769_Eubacteriaceae_unclassified	Eubacterium pyruvativorans strain I-6	CTGTTTGCTACCCACGCTTTCGTGCCTCAGTGTCAGTTTCAGTCCAGAAAGCCGCCTTCGCCACCGGTGTTCCTCCTAATATCTACGCATTTCACCGCTACACTAGGAATTCCGCTTTCCCCTCCTGTACTCAAGTCACGCAGTTCGCGGGGCGAACTACGGTTAGGCCGTAGCCTTAGACCCTCGCGCTTGCATGACCACCTACGCACTCTTTACGCCCAGTAATTCCGGATAACGCTCGCCCCCTACGTATTACCGCGGCTGCTGGCACGTAGTTAGCCGGGGCTTCCTCCTTGGGTACCGTCACTTCTTCTTCCCCAGGGACAGAAGTTTACGATCCGAAAACCTTCTTCCTTCACGCGGCGTTGCTGCATCAGGGTTCCCCCCATTGTGCAATAC…
OTU770_Streptococcus	Streptococcus anginosus	CTGTTCGCTCCCCACGCTTTCGAGCCTCAGCGTCAGTTACAGACCAGAGAGCCGCTTTCGCCACCGGTGTTCCTCCATATATCTACGCATTTCACCGCTACACATGGAATTCCACTCTCCCCTTCTGCACTCAAGTTAAACAGTTTCCAAAGCCTACAATGGTTGAGCCACTGCCTTTCACTTCAGACTTTTCTAACCGCCTGCGCTCGCTTTACGCCCAATAAATCCGGACAACGCTCGGGACCTACGTATTACCGCGGCTGCTGGCACGTAGTTAGCCGTCCCTTTCTGGTTAAGTACCGTCACAGTATGAACTTTCCATTCTCACACTCGTTCTTCCTTAACAACAGAGCTTTACGATCCGAAAACCTTCTTCACTCACGCGGCGTTGCTCGGTCA…
OTU771_Peptostreptococcus	Peptostreptococcus stomatis strain W2278	CTGTTTGCTACCCACGCTTTCGTGCCTCAGTGTCAGTTGCAGTCCAGAAAGCCGCCTTCGCTACTGGTGTTCCTCCCAATATCTACGCATTTCACCGCTACACTGGGAATTCCACTTTCCTCTCCTGCACTCAAGTCCTCCAGTTTCGGCGGCTTACTACGGTTGAGCCGTAGCCTTTAACCACCGACTTGAAGGACCACCTACGCACCCTTTACGCCCAGTAAATCCGGATAACGCTAGCCCCCTACGTATTACCGCGGCTGCTGGCACGTAGTTAGCCGGGGCTTCCTCACAGGGTACCGTCATTATCTTCCCCTGCAACAGAACTTTACGATCCGAAGACCTTCATCGTTCACGCGGCGTTGCTGCATCAGGCTTTCGCCCATTGTGCAATATTCC…
OTU772_Syntrophococcus	Syntrophococcus sucromutans strain S195	CTGTTTGCTCCCCACGCTTTCGAGCCTCAACGTCAGTTGTCGTCCAGTAAGCCGCCTTCGCCACCGGTGTTCCTCCTAATATCTACGCATTTCACCGCTACACTAGGAATTCCGCTTACCCCTCCGACACTCCAGCTGTACAGTTTCCAAAGCAATCGCGGAGTTGAGCCCCGCGTTTTCACTTCAGACTTGCACTGCCGTCTGCGCTCCCTTTACACCCAGTAAATCCGGATAACGCTTGCCCCCTACGTATTACCGCGGCTGCTGGCACGTAGTTAGCCGGGGCTTCTTAGTCAGGTACCGTCGTCTTCTTCCCTGCTGATAGAGCTTTACATACCGAAATACTTCCTCACTCACGCGGCGTCGCTGCATCAGGGTTTCCCCCATTGTGCAATATTC…
OTU773_Basfia	Basfia succiniciproducens strain JF4016	CTGTTTGCTCCCCACGCTTTCGCATATGAGCGTCAGTATCTTCCCAAGGGGCTGCCTTCGCCTTCGGTATTCCTCCACATCTCTACGCATTTCACCGCTACACGTGGAATTCTACCCCTCCCTAAAGTACTCTAGACTCCCAGTCTGAAATGCAATTCCCAGGTTAAGCCCGGGGCTTTCACATCTCACTTAAAAGTCCGCCTGCATGCCCTTTACGCCCAGTTATTCCGATTAGCGCTCGCACCCGCCGTATTACCGCGGCTGCTGGCACGGAGTTAGCCGGTGCTTCTTCTGTGATTAACGTCAATTGCTTGTCCTATTAAAACAAACACCTTCCTCGTCACCGAAAGAACTTTACAACCCGAAGGCCTTCTTCATTCACGCGGCATGGCTGCATCA…
OTU774_Lachnospiraceae_unclassified	Acetatifactor muris strain CT-m2	CTGTTTGCTCCCCACGCTCTCGAGCCTGAACGTCAGTTACCGTCCAGCAGGCCGCCTTCGCCACCGGTGTTCTTCCTGATATCTACGCATTTCACCGCTACACCAGGAATTCCGCCTGCCCCTCCGGTACTCTAGATAGACAGTTTCAAAAGCAATTACAGGGTTGAGCCCTATGATTTCACTTCTGACTTGCCTTTCCGTCTACGCTCCCTTTACACCCAGTAAATCCGGATAACGCTTGCCCCCTACGTATTACCGCGGCTGCTGGCACGTAGTTAGCCGGGGCTTCTTCTGCAGGTACCGTCATTATCTTCCCTGCTGATAGGGCTTTACATCCCGAAAGACTTCTTCACCCACGCGGCGTCGCTGCATCAGGGTTCCCCCCATTGTGCAATATCC…
OTU775_Victivallis	Victivallis vadensis ATCC BAA-548 strain Cello 16S	CTGTTTGCTCCCCACGCTTTCGTCCCTGAGAGTCAGTTACTGTCCAGTAAGCTGCCTTCGCCATTGGTGTTCTACCAAATATCTACGCATTCCACCGCTACACTTGGTATTCCGCTTACCTCTCCAGCACTCATAGTCCGTCAGTCATCAAGGCAATTCCGGGGTTGAGCCCCGGGATTTCACCCCAATTTTAACAGACCTCCTGCGAACCCTTTACGCCCAATAAATCCGAACAACGCTCGCCACCTACGTATTACCGCGGCTGCTGGCACGTAGTTAGCCGTGGCTTCCTTCACCGGTACAGTCATTGCGTTCGTCCCGGTTGACAGCGGTTTACAATCCGAAGACCTTCATCCCGCACGCGGCATTGCTGGGTCACGCTTTCGCGCATTGCCCAAG…
OTU776_Bacteroidetes_unclassified	Lentimicrobium saccharophilum strain TBC1	CTGTTTGATCCCCACGCTTTCGTGCCTCAGCGTCAGTTGCGGCTTCGTGAGATGCCTTCGCAATCGGTGTTCTGTGTGATATCTAAGCATTTCACCGCTACACCACACATTCCTCCCACGGCAACCGTACTCCAGCAAGACAGTATCAACGGCAGTTCCCATGTTGAGCACGGGGATTTCACCGCTGACTTGACTCACCGCCTACGCACCCTTTAAACCCAATAAATCCGGATAACGCTCGCATCCTCCGTATTACCGCGGCTGCTGGCACGGAGTTAGCCGATGCTTATTCGCTGCGTACTCTCATCGGACCACGCGTGGCCCTTATTGCTCCGCAACAAAAGAAGTTTACGACCCGTAGGGCCTTAGTCCTTCACGCGGCATGGCTGGATCAGGGTT…
OTU777_Bacteroides	Bacteroides clarus YIT 12056 strain JCM 16067	CTGTTTGATACCCACACTTTCGAGCATCAGCGTCAGTTACAGCCCGGTAAGCTGCCTTCGCAATCGGAGTTCTTCGTGATATCTAAGCATTTCACCGCTACACCACGAATTCCGCCTACCTATAATGCACTCAAGGAATCCAGTATCAACTGCAATTTTACGGTTGAGCCGCAAACTTTCACAGACTGACTTAAATCCCAGCCTACGCTCCCTTTAAACCCAATAAATCCGGATAACGCTCGGATCCTCCGTATTACCGCGGCTGCTGGCACGGAGTTAGCCGATCCTTATTCATAAGTTACATGCAAACAACCACACGTGGCTGACTTTATTCACTTATAAAAGAAGTTTACAACCCATAGGGCAGTCATCCTTCACGCTACTTGGCTGGTTCAGACT…
OTU778_Streptococcus	Streptococcus mutans strain NBRC 13955	CTGTTCGCTACCCACGCTTTCGAGCCTCAGCGTCAGTGACAGACCAGAGAGCCGCTTTCGCCACTGGTGTTCCTCCATATATCTACGCATTTCACCGCTACACATGGAATTCCACTCTCCCCTTCTGCACTCAAGTCAGACAGTTTCCAGAGCACACTATGGTTGAGCCATAGCCTTTTACTCCAGACTTTCCTGACCGCCTGCGCTCCCTTTACGCCCAATAAATCCGGACAACGCTCGGGACCTACGTATTACCGCGGCTGCTGGCACGTAGTTAGCCGTCCCTTTCTGGTAAGCTACCGTCACTGTGTGAACTTTCCACTCTCACACACGTTCTTGACTTACAACAGAGCTTTACGATCCGAAAACCTTCTTCACTCACGCGGCGTTGCTCGGTCA…
OTU779_Coriobacteriaceae_unclassified	Paraeggerthella hongkongensis JCM 14552 strain HKU	CTGTTCGCTCCCCTAGCTTTCGCGCCTCAGCGTCTGTCGCGGCCCAGAGGTCTGCCTTCGCCATCGGTGTTCCTCCCGATATCTGCGCATTCCACCGCTACACCGGGAATTCCGACCTCCCCTACCGGACACGAGCGCGCCAGTTCGGGACCCGGCTGGGGGTTGAGCCCCCAGATTAGAGGTCCCGCTTGGCGCGCCGCCTGCGCGCGCTTTACGCCCAATGAATCCGGATAACGCTCGCCCCCTACGTGTTACCGCGGCTGCTGGCACGTAGTTAGCCGGGGCTTCTTCTGCAGGTACCGTCGATGTCTTCCCTGCTGAAAGCGGTTTACAACCCGAAGGCCTTCGTCCCGCACGCGGCGTTGCTGCGTCAGGGTTGCCCCCATTGCGCAATATTCC…
OTU780_Ruminococcaceae_unclassified	Gemmiger formicilis strain X2-56	CTGTTTGCTACCCATGCTTTCGAGCCTCAGCGTCAGTTGGTGCCCAGTAGGTCGCCTTCGCCACTGGTGTTCCTCCCGATATCTACGCATTCCACCGCTACACCGGGAATTCCACCTACCTCTGCACTACTCAAGGCCAGCAGTTTTGAAAGCAATTTATGGGTTGAGCCCATAGATTTCACTTCCAACTTGCCGGTCCGCCTGCGCTCCCTTTACACCCAGTAATTCCGGACAACGCTTGCACCCTACGTTTTACCGCGGCTGCTGGCACGTAGTTAGCCGGTGCTTTCTTGTTAGGTACCGTCATTATCGTCCCTAACGACAGGAGTTTACAATCCGAAAACCTTCTTCCTCCACGCGGCGTCGCTGCATCAGGGTTTCCCCCATTGTGCAATATCC…
OTU781_Riemerella	Riemerella anatipestifer strain DSM 15868	CTGTTCGCTCCCCACGCTTTCGTCCCTCAGCGTCAGTTATAACTTGGTAACCTGCCTTCGCAATCGGTGTTCTGAGTAATATCTATGCATTTCACCGCTACACTACTCATTCCAGCTACCTCAACTATACTCAAGACTAGCAGTATCAACGGCAGTTCTACAGTTAAGCTGTAGGCTTTCACCACTGACTTACTAGCCCGCCTGCGGACCCTTTAAACCCAATAAATCCGGATAACGCTCGCCCCCTCCGTATTACCGCGGCTGCTGGCACGGAGTTAGCCGGTGCTTATTCGTACAGTACCTTCAGCTACCCTCACGAGGGTAGGTTTATCCCTGTACAAAAGAAGTTTACAACCCATAGGGCCGTCGTCCTTCACGCGGGATGGCTGGATCAGGCTT…
OTU782_Brevundimonas	Brevundimonas viscosa strain F3	CTGTTTGCTCCCCACGCTTTCGAGCCTCAGCGTCAGTAATGAGCCAGTGAGTCGCCTTCGCCACTGGTGTTCTTCCGAATATCTACGAATTTCACCTCTACACTCGGAGTTCCACTCACCTCTCTCACACTCAAGACACCCAGTATCAAAGGCAGTTCCGGAGTTGAGCTCCGGGATTTCACCCCTGACTTAAATGTCCGCCTACGCTCCCTTTACGCCCAGTAATTCCGAGCAACGCTAGCCCCCTTCGTATTACCGCGGCTGCTGGCACGAAGTTAGCCGGGGCTTCTTCTCCGGCTACAGTCATTATCTTCACCGGTGAAAGGATTTTACAATCCTAAGACCTTCATCATCCACGCGGCATGGCTGCGTCAGGCTTTCGCCCATTGCGCAAGATTC…
OTU783_Porphyromonas	Porphyromonas loveana strain UQD444	CTGTTTGATACCCACGCCTTCGTGCTTCAGTGTCAGTTACAGTATGGCAAGCTGCCTTCGCAATCGGAGTTCCTCGTGATATCTATGCATTTCACCGCTACACCACGAATTCCGCCTGCCGCCACTGCACTCAAGCCTGACAGTTTCAACGGCACGCTGAACGTTGAGCGTTCAGTTTTCACCGCTGACTTACCAAGCAACCTACGCACCCTTTAAACCCAATAAATCCGGATAACGCTCGCATCCTCCGTATTACCGCGGCTGCTGGCACGGAGTTAGCCGATGCTTATTCCTACGGTACATTCAGCGCCCTACCCGTAAGGCTCGTTATTCCCGTATAAAAGAAGTTTACGACCCATAGGGCCTTCATCCTTCACGCGACTTGGCTGGTTCAGGCTC…
OTU784_Prevotella	Prevotella histicola strain JCM 15637	CTGTTCGATACCCGCACCTTCGAGCTTCAGCGTCAGTTGCGCTCCCGTCAGCTGCCTTCGCAATCGGAGTTCTTCGTCATATCTAAGCATTTCACCGCTACACGACGAATTCCGCCAACGTTGTGCGTACTCAAGGAAACCAGTATGCGCTGCAAGTCAGACGTTGAGCGTCTACATTTCACAACACACTTAATCTCCAGCCTACGCTCCCTTTAAACCCAATAAATCCGGATAACGCCCGGACCTTCCGTATTACCGCGGCTGCTGGCACGGAATTAGCCGGTCCTTATTCGTATGGTACCTGCAAACAATCACACGTGATTGACTTTATCCCCATACAAAAGCAGTTTACAACCCATAGGGCCGTCATCCTGCACGCTACTTGGCTGGTTCAGGCTC…
OTU785_Streptophyta_unclassified	Aerosakkonema funiforme strain Lao26	CCATTCGCTCCCCTAGCTTTCGTCTCTCAGTGTCAGTGTCGGCCCAGCAGAGTGCTTTCGCCGTTGGTGTTCTTTCCGATCTCTACGCATTTCACCGCTCCACCGGAAATTCCCTCTGCCCCTACCGTACTCCAGCTTGGTAGTTTCCACCGCCTGTCCAGGGTTGAGCCCTGGGATTTGACGGCGGACTTAAAAAGCCACCTACAGACGCTTTACGCCCAATCATTCCGGATAACGCTTGCATCCTCTGTATTACCGCGGCTGCTGGCACAGAGTTAGCCGATGCTTATTCCCCAGATACCGTCATTGCTTCTTCTCCGGGAAAAGAAGTTCACGACCCGTAGGCCTTCTACCTCCACGCGGCATTGCTCCGTCAGGCTTTCGCCCATTGCGGAAAAT…
OTU786_Bacteria_unclassified	Natranaerovirga hydrolytica strain APP2	CTGTTTGCTCCCCACGCTTTCGTGCCTAAGCGTCAGTGTCATTCCAGAAAGCCGCCTTCGCCTCTGATGTTCCTCCTAATATTTACGCATTCCACCGCTACACTAGGAATTCCACTTTCCTCTCCTGTACTCAAGTCTAATAGTTTTAAAAGCAGTACCTGAGTTAAGCCCTAGGTATTTCACTTTTAACTTACTAAACCGCCTACGCACCCTTTACACCCAGTCATTCCGGATAACGCTTGCTCCATATGTATTACCGCGGCTGCTGGCACATATTTAGCCGGAGCTTATTCTCGTAGCGATCATTGTGTTTCTGCTACTGCTAAAGAACTTTACAATCAAAAGACCTTCATCATTCACGCGGCGTTGCTGGGTCAGAGTTTCCTCCATTGCCCAATA…
OTU787_Ruminococcaceae_unclassified	Pseudoflavonifractor phocaeensis strain Marseille-	CTGTTTGCTCCCCACGCTTTCGCGCCTCAGCGTCAGTTGTCGTCCAGCAGGCCGCCTTCGCCACTGGTGTTCTTCCGTATATCTACGCATTTCACCGCTACACACGGAATTCCGCCTGCCTCTCCGATACTCAAGAATTACAGTTTCAAAAGCAGTTTATGGGTTAAGCCCATAGATTTCACTCCTGACTTGCAATCCCGCCTACGCGCCCTTTACACCCAGTAAATCCGGACAACGCTTGCCACCTACGTATTACCGCGGCTGCTGGCACGTAGTTAGCCGTGGCTTATTCAAGAGGTACCGTCACGTCCTTCGTCCCTCTTAAAAGAAGTTTACAACCCGAAAGCCTTCTTCCTTCACGCGGCGTTGCTGGGTCAGACTTGCGTCCATTGCCCAATA…
OTU788_Prevotella	Prevotella buccalis strain JCM 12246	CTGTTCGATACCCGCACCTTCGAGCATTAGCGTCAGTTACGGACTGGGCAGCTGCCTTCGCAATCGGAGGTCTTCGTGATATCTAAGCATTTCACCGCTACACCACGAATTCCGCCACCCTCGTACGCACTCAAGTCGGACAGTTCGCGCCGCAACTCACCGGTTGAGCCGGTACATTTCACGGCACGCTTAACCAACGGCCTGCGCTCCCTTTAAACCCAATAAATCCGGATAACGCCCGGACCTTCCGTATTACCGCGGCTGCTGGCACGGAATTAGCCGGTCCTTATTCATGCGGTACCTGCAATATGCCACACGTGGCACACTTTATCCCCGCATAAAAGCAGTTTACAACCCATAGGGCAGTCTTCCTGCACGCTACTTGGCTGGTTCAGGCTC…
OTU789_Bacteria_unclassified	Butyricicoccus pullicaecorum strain 25-3	CTGTTTGCTACCCACGCTTTCGTGCTTCAGTGTCAGTTACGGCCCAGTATGTCGCTTTCGCCACTGGTGTTCCTCCTAATATCTACGCATTCCACCGCTACACTAGGAATTCCACATACCCCTGCCGCACTCAAGCCTGCCAGTTTTGGCAGTAGTTCCGGGGTTAAGCCCCGGAATTACGCTGCCAACTTGGCAAACCACCTACGCACCCTTTACGCCCAGTCATTCCGGATAACGCTTGCATCCTACGTATTACCGCGGCTGCTGGCACGTAGTTAGCCGATGCTTATTCTGCGGGTACAGTCACTTTCTTCGTCCCCGCTTAAAGAGTTTTACAATCCGAAAACCTTCTTCACTCACGCGGCGTTGCTGGGTCAGAGTTCCCTCCATTGCCCAATA…
OTU790_Clostridiales_unclassified	Intestinimonas butyriciproducens strain SRB-521-5-	CTGTTTGCTCCCCACGCTTTCGTGTCTCAGCGTCAGTTATCGTCCAGTAATTCGCCTTCGCCACCGGTATTCCTCCCGATCTCTGCGCATTTCACCGCTACACCGGGAATTCTCATTACCTCTCCGATCCTCAAGAAAAACAGTTTCGGTCGCACTTTATGGGTTGAGCCCATAATTTTCACATTCGACTTGCCTTCCCGCCTACACACCCTTTACACCCAGTAATTCCGGATAACGCTCGCCACCTACGTATTACCGCGGCTGCTGGCACGTAGTTAGCCGTGGCTTCCACCACAGGTACCGTCACTTGCTTCGTCCCTGTTGACTAAGATTTACAATCCGAAGACCTTCTCCCCTCACGCGGCGTCGCTGGGTCAGACTTTCGTCCATTGCCCAATA…
OTU791_Coriobacteriaceae_unclassified	Paraeggerthella hongkongensis JCM 14552 strain HKU	CTGTTCGCTCCCCACGCTTTCGCACCTCAGCGTCAGTCGAAGGCCCAGCAGGCTGCCTTCGCCATCGGTGTTCCTCCCGATATCTGCGCATTTCACCGCTACACCGGGAATTCCGCCTGCCCCTACCTGACTCGAGCCCGGGAGTTCGGAACCCGGCTTGAGGTTGAGCCCCAAGGTTAGAGGTTCCGCTTCCCGAGCCGCCTACGCGCGCTTTACGCCCAATGAATCCGGATAACGCTCGCTCCCTACGTATTACCGCGGCTGCTGGCACGTAGTTAGCCGGAGCTTCTTCTGCGGGTACCGTCATTATCGTCCCCGCTGAAAGCGGTTTACAACCCGAAGGCCTTCTTCCCGCACGCGGCGTTGCTGCGTCAGGGTTGCCCCCATTGCGCAAAATTC…
OTU792_Victivallis	Victivallis vadensis strain Cello	CTGTTTGCTCCCCACGCTTTCGTCCATGAGAGTCAGTGGCTGTCCAGTAAGCTGCCTTCGCTCTTGGTGTTCTACCAGATATCTACGCATTCCACCGCTACACCTGGTATTCCGCTTACCTCTCCAGTACTCTAGTCCATCAGTCAGCAGGGCAGTTCCGGAGTTGAGCTCCGGGATTTCACCCCACTCTTGACGAACCTCCTACGGACCCTTTACGCCCAATAAATCCGAACAACGCTCGCCACCTACGTATTACCGCGGCTGCTGGCACGTAGTTAGCCGTGGCTTCCTCCCCCGGTACAGTCAACTTTCGTCCCGGGTGACAGCGGTTTACAATCCGAAGACCTTCATCCCGCACGCGGCATTGCTGGGTCACGCTTTCGCGCATTGCCCAAGATT…
OTU793_Clostridiales_unclassified	Emergencia timonensis strain SN18	CTGTTCGATCCCCACGCTTTCGTGCCTGAGTGTCAGTTTCAGTCCAGAAAGCCGCCTTCGCCACTGGTGTTCCTCCTAATATCTACGCATTTCACCGCTACACTAGGAATTCCGCTTTCCTCTCCTGCACTCAAGCCACCCAGTTCGAAAGGCGAACTATGGTTAAGCCATAGCCTTAAACCTCTCGCTTAGGTAGCCACCTACGCACTCTTTACGCCCAATAATTCCGGATAACGCTCGCCCCCTACGTATTACCGCGGCTGCTGGCACGTAGTTAGCCGGGGCTTCCTCCATGGGTACCGTCACTTTCTTCTTCCCCAAGGACAGAAGTTTACGATCCGAAGACCTTCATCCTTCACGCGGCGTTGCTGCATCAGGCTTTCGCCCATTGTGCAATAT…
OTU794_Butyricicoccus	Intestinibacillus massiliensis strain Marseille-P3	CTGTTTGCTCCCCACGCTTTCGCTCCTCAGCGTCAGTTAATGTCCAGCAGGCCGCCTTCGCCACTGGTGTTCCTCCGTATATCTACGCATTTCACCGCTACACACGGAATTCCGCCTGCCTCTCCATCACTCAAGACCAGCAGTTTTGAAAGCAGTTCCGGGGTTAAGCCCCGGGATTTCACTCCCAACTTGCCAGCCCGCCTACTCGCCCTTTACACCCAGTAAATCCGGATAACGCTTGCTCCCTACGTATTACCGCGGCTGCTGGCACGTAGTTAGCCGGAGCTTATTCTTTGGGTACCGTCATTTTTCGTCCCCAATTAAAGATCTTTACAACCCGAAGGCCTTCTTCAATCACGCGGCGTTGCTGCGTCAGGGTTTCCCCCATTGCGCAATATT…
OTU795_Enterococcaceae_unclassified	Enterococcus canis strain NBRC 100695	CTGTTTGCTCCCCACGCTTTCGAGACTCAGCGTCAGTTACAGACCAGAGAGTCGCCTTCGCCACTGGTGTTCCTCCATATATCTACGCATTTCACCGCTACACATGGAATTCCACTCTCCTCTTCTGCACTCAAGTAACCCAGTTTCCAATGACCCTCCACGGTTGAGCCGTGGGCTTTCACATCAGACTTAAGTTACCGCCTGCTCTCGCTTTACGCCCAATAAATCCGGACAACGCTTGCCACCTACGTATTACCGCGGCTGCTGGCACGTAGTTAGCCGTGGCTTTCTGGTTAGATACCGTCACACAGTGAACAGTTACTCTCACTGCTATTCTTTTCTAACAACAGAGTTTTACGATCCGAAAACCTTCTTCACTCACGCGGCGTTGCTCGGTCA…
OTU796_Bacteria_unclassified	Victivallis vadensis strain Cello	CTGTTTGCTCCCCATGCTTTCGTCCCTGAGGGTCAGTCATTGTCCAGTGATCTGCCTTCGCTTTCGATGTTCTTCCAGATATCTACGCATTCCACCGCTACACCTGGAATTCCAATCACCTCTCCAACACTCTAGTCAACCAGTCTCCAACGCAGTTCCTGAGTTAAGCTCAGGGATTTCACGTCAGACTTAATCAACCCCCTGCGGACCCTTTACGCCCAATAAATCCGAACAACGCTCGCCACCTACGTATTACCGCGGCTGCTGGCACGTAGTTAGCCGTGGCTTCCTCTAGGGGTACCGTCAAATTTCGTCCCCCTCGACAGCGGTTTACAATCCGAAGACCTTCATCCCGCACGCGGCATTGCTGGGTCAGGCTTTCGCCCATTGCCCAAAATT…
OTU797_Leptotrichia	Leptotrichia buccalis strain C-1013-b	CTGTTTGCTCCCCACGCTTTCGCACTTCAGCGTCAGTTACCGTCCAGTGAACTATCTTCATCATCGGCATTCCTGCACATATCTACGAATTTCACCTCTACTCGTGCAGTTCCGTCCACCTCTCCGGTACTCCAGCCTCACAGTTTCAAAGGCAGGCCTGCGGTTGAGCCGCAGGTTTTCACCCCTGACTTGTCAGGCCGCCTAGATGCCCTTTATGCCCAATAATTCCGGATAACGCTCGCGACATACGTATTACCGCGGCTGCTGGCACGTATTTAGCCGTCGCTTCTTCTGCAGGTACCGTCACTTTCTTCTTCCCTGCTGAAAGCACTTTACAATCCGAAAACCTTCTTCGTGCACACAGAATTGCTGGATCAGGGTTGCCCCCATTGTCCAATA…
OTU798_Oligosphaera	Oligosphaera ethanolica strain 8KG-4	CTGTTCGCTACCCACACTCTCGTCCCTGAGGGTCAGTCACGGGCCAGCAGATCGCCTTCGCCATCGGTGTTCTTCCAGATATCCACGCATTCCACCGCTACACCTGGAATTCCATCTGCCCATCCCGCACTCCAGCGCACCCGTACCCGCCGCAGCTCCGGGGTTGAGCCCCGGCATTTCACGGCGGGCGTGGCACGCCCCCTGCGGACCCTTTACGCCCAGTGAATCCGAATAACGCTCGCCACCCACGTATTACCGCAGCTGCTGGCACGTGGTTAGCCGTGGCTTTCTTGACGGGTACCGTCATTGTGTTCGTTCCCGTCGACAGAGGTTTACAACCCGAAGGCCTTCGTCCCTCACGCGGCATCGCTCCGTCAGGCTTGCGCCCATTGCGGAAGA…
OTU799_Lachnospiraceae_unclassified	Lachnoanaerobaculum orale strain N1	CTGTTTGCTCCCCACGCCTTCGAGCCTCAACGTCAGTTACCGTCCAGTAAGCCGCCTTCGCCACCGGTGTTCCTCCTAATATCTACGCATTTCACCGCTACACTAGGAATTCCGCTTACCCCTCCGGTACTCAAGTCATACAGTTTCCAAAGCAGTTCAGGGGTTGAGCCCCCGCATTTCACTTCAGACTTGCATCACCGTCTACGCTCCCTTTACACCCAGTAATTCCGGATAACGCTTGCCCCCTACGTATTACCGCGGCTGCTGGCACGTAGTTAGCCGGGGCTTCTTAGTCAGGTACCGTCTATTTCTTCCCTGCTGATAGAGCTTTACATACCGAAATACTTCATCACTCACGCGGCGTCGCTGCATCAGGGTTTCCCCCATTGTGCAATATTC…
OTU800_Clostridiales_unclassified	Ihubacter massiliensis strain Marseille-P2843	CTGTTTGCTCCCCACGCTTTCGTGCCTCAGTGTCAGTTTCAGTCCAGAAAGCCGCCTTCGCCACTGGTGTTCCTCCTAATATCTAAGCATTTCACCGCTACACTAGGAATTCCGCTTTCCTCTCCTGCACTCAAGTTGCCCAGTTCGCAGGGCGAACTACAGTTAAGCCGTAGCCTTAAACCCTGCGCTTAGGTAACCACCTACGCACTCTTTACGCCCAATAATTCCGGATAACGCTCGCCCCCTACGTATTCCCGCGGCTGCTGGCACGTAGTTAGCCGGGGCTTCCTCCATGGGTACCGTCAGAACTTCTTCCCCAAGGACAGAAGTTTACGATCCGAAGACCTTCATCCTTCACGCGGCGTTGCTGCATCAGGCTTGCGCCCATTGTGCAATATT…
OTU801_Bacteria_unclassified	Clostridium jeddahense strain JCD	CTGTTTGCTCCCCATGCTTTCGTGCCTCAGCGTCAGTAGAAGCCCAGTAAGCCGCTTTCGCCACAGGTGTTCCTTCCGATATCTACGCATTTCACCGCTACACCGGAAATTCCGCTTACCTCTACTCAACTCAAGCGATGCAGTATCAAACGCAGGCTGTAGGTTAAGCCTACAGATTTCACGATTGACTTACAAAGCCGCCTACGCACCCTTTACACCCAATAAATCCGGACAACGCTAGCCCCCTACGTATTACCGCGGCTGCTGGCACGTAGTTAGCCGGGGCTTACTCCTCAGGTACCGTCATTATCTTCCCTGAGAACAGAGGTTTACAATTCGAAAACCTTCTTCCCTCACGCGGCGTCGCTGCGTCAGAGTTCCCTCCATTGCGCAATATTC…
OTU802_Bacteria_unclassified	Saccharofermentans acetigenes strain P6	CTGTTTGATCCCCACGCTTTCGTGTTTCAGTGTCAGTTGCTGCCCAGCAAGCCGCCTTCGCCTCCGTTGTTCTTCCAAATATCTACGCATTCTACCGCTACACTTGGAGTTCCACTTGCCCTTTCAGTACTCAAGTCACCCAGTATGTAATGCAGTTCCTGGGTTAAGCCCAGGGATTTCACGTTACACTTAAGTGACCACCTACACACCCTTTACACCCAGTCATTCCGGACAACGCTTGCCACCTACGTATTACCGCGGCTGCTGGCACGTAGTTAGCCGTGGCTTATTCATAGCATACCGTCATTTTTTTCGCCTGCTATAAAAGAACTTTACAATCCTAAGACCTTCTTCATTCACGCGGCGTTGCTGGGTCAGAGTTGCCTCCATTGCCCAATA…
OTU803_Bacteroidetes_unclassified	Maribacter arcticus strain KOPRI 20941	CTGTTCGCTACCCGCGCTTTCGTGCATGAGCGTCAGTGTACAGTTGGTAACCTGCCTTCGCAATCGGTGTTCTGTGGAATATCTATGCATTTCACCGCTACACTCCACATTCCGGTTACCTCACCATAACTCAAGGTCATCAGTATCGACGGCAGCCCCGTAGTTGGGCCACGGTATTTCACCGCCGACTTAATGTCCCGCCTGCGCACCCTTTAAACCTAATAAATCCGGATAACGCCTGCACCCTCCGTATTACCGCGGCTGCTGGCACGGAGTTAGCCGGTGCTTATTCTTACAATACATTCAAAACAGTATACATACCGTTAATTATTCTTGCAAAAAAGAAGTTTACGATTCATAGAACCTTCATCCTTCACGCGGTTTGGCTGGATCAGAGTC…
OTU804_Bacteria_unclassified	Christensenella timonensis strain Marseille-P2437	CTGTTCGCTCCCCACGCTTTCGCGCCTCAACGTCAGTTACGGCCCAGTAAGTCGCCTTCGCCACTGGTGTTCCTCCCAATCTCTACGCATTTCACCGCTACACTGGGAATTCCACTTACCTCTTCCGCACTCAAGCCCGACAGTCTCCAAAGCAATTCCCATCTTGAAAACGGGACTTTCACTCCAGACTTATCAGGCCGTCTACACGCCCTTTACGCCCAGTCATTCCGGACAACGCTCGCTCCCTACGTATTACCGCGGCTGCTGGCACGTAGTTAGCCGGAGCTTCCTCCTTGGCTACCGTCACTTCCTTCGTCACCAAGGACAGAGGTTTACAACCCGAAAGCCTTCTTCCCTCACGCGGCGTTGCTGGGTCAGGCTTTCGCCCATTGCCCAATA…
OTU805_Bacteria_unclassified	Clostridium oceanicum strain DSM 1290	CTGTTTGCTACCCACGCTTTCGTGCCTCAGCGTCAGTTGCAGTCTAGATGATCGCTTTCGCCTCTGGTGTTCCTCCTAATATCTATGCATTCCACCGCTACACTAGGAATTCCATCATCCTCTCCTGCACTCAAGTTTGACAGTATTGGAAGCAGCACCTGAGTTAAGCCCTAGGTATTACACTTCCAACTTACCAAACCGCCTACGCACCCTTTACGCCCAGTCATTCCGGACAACGCTCGCCCCCTATGTCTTACCGCGGCTGCTGGCACATAGTTAGCCGGGGCTTTTCTTTAGGTACCGTCATTTATTCGTCCCTATTTATAGAATTTTACAATCTCACGACCTTCATCATTCACGCGGCATTGCTGGGTAAGAGTTTCCTCCATTGCCCAATAT…
OTU806_Stenotrophomonas	[Pseudomonas] geniculata ATCC 19374 = JCM 13324 16	CTGTTTGCTCCCCACGCTTTCGTGCCTCAGTGTCAGTGTTGGTCCAGGTAGCTGCCTTCGCCATGGATGTTCCTCCTGATCTCTACGCATTTCACTGCTACACCAGGAATTCCGCTACCCTCTACCACACTCTAGTCGCCCAGTATCCACTGCAGTTCCCAGGTTGAGCCCAGGGCTTTCACAACGGACTTAAACGACCACCTACGCACGCTTTACGCCCAGTAATTCCGAGTAACGCTTGCACCCTTCGTATTACCGCGGCTGCTGGCACGAAGTTAGCCGGTGCTTATTCTTTGGGTACCGTCATCCCAACCGGGTATTAGCCAGCTGGATTTCTTTCCCAACAAAAGGGCTTTACAACCCGAAGGCCTTCTTCACCCACGCGGTATGGCTGGATCA…
OTU807_Corynebacterium	Corynebacterium argentoratense strain DSM 44202 16	CTGTTCGCTCCCCATGCTTTCGCTCCTCAGCGTCAGTTACTGCCCAGAGACCTGCCTTCGCCATCGGTGTTCCTCCTGATATCTGCGCATTTCACCGCTACACCAGGAATTCCAGTCTCCCCTACAGCACTCAAGTTATGCCCGTATCGCCTGCACGCCCGGAGTTAAGCCCCGGAATTTCACAGACGACGCGACAAACCACCTACGAGCTCTTTACGCCCAGTAATTCCGGACAACGCTCGCACCCTACGTATTACCGCGGCTGCTGGCACGTAGTTAGCCGGTGCTTCTTATACAGGTACCGTCACAAAAGCTTCGTCCCTGTCGAAAGAGGTTTACAACCCGAAGGCCGTCATCCCTCACGCGGCGTCGCTGCATCAGGCTTCCGCCCATTGTGCA…
OTU808_Ruminococcaceae_unclassified	Fournierella massiliensis strain AT2	CTGTTTGCTACCCATGCTTTCGAGCCTCAGCGTCAGTTAGTGCCCAGTAGGCCGCCTTCGCCACTGGTGTTCCTCCCGATATCTACGCATTCCACCGCTACACCGGGAATTCCGCCTACCTCTACACCACTCAAGATCCGCAGTTTTGAAAGCAGTTCATGGGTTGAGCCCATGAGTTTCACTTCCAACTTGCAGACCCGCCTGCGCTCCCTTTACACCCAGTAATTCCGGACAACGCTTGCCACCTACGTTTTACCGCGGCTGCTGGCACGTAGTTAGCCGTGGCTTTCTTGTAAGGTACCGTCACTATCGTCCCTTACGACAGGAGTTTACAACCCGAAGGCCTTCTTCCTCCACGCGGCGTCGCTGCATCAGGGTTTCCCCCATTGTGCAATATTC…
OTU809_Aggregatibacter	Aggregatibacter aphrophilus ATCC 33389 strain CIP	CTGTTTGCTCCCCACGCTTTCGCACATGAGCGTCAGTACATTCCCAAGGGGCTGCCTTCGCCTTCGGTATTCCTCCACATCTCTACGCATTTCACCGCTACACGTGGAATTCTACCCCTCCCTAAAGTACTCTAGCTACCCAGTCTGAAATGCAATTCCCAGGTTAAGCCCGGGGATTTCACACCTCACTTAAATAGCCGCCTGCGTGCCCTTTACGCCCAGTTATTCCGATTAACGCTCGCACCCTCCGTATTACCGCGGCTGCTGGCACGGAGTTAGCCGGTGCTTCTTCTGTGATTAACGTCAATTTGTTGCGCTATTCACACAACAACCTTCCTCGTCACCGAAAGAACTTTACAACCCGAAGGCCTTCTTCATTCACGCGGCATGGCTGCGTCA…
OTU810_Prevotellaceae_unclassified	Prevotella oralis ATCC 33269 strain JCM 12251	CTGTTCGATACCCGCGCTTTCGAGCTTCAGCGTCAGTAACGCTGCGGCAGGCTGCCTTCGCAATCGGGGTTCTTCGTGATATCTAAGCATTTCACCGCTACACCACGAATTCCGCCTGCCTTCCGCGCACTCAAGGTCTCCAGTTCGCGCCGCACTCTCATGGTTGAGCCACAAAATTTCACGGCACGCTTAAAGACCGGCCTACGCTCCCTTTAAACCCAATAAATCCGGATAACGCCCGGACCTTCCGTATTACCGCGGCTGCTGGCACGGAATTAGCCGGTCCTTATTCATGCGGTACCTGCAAACGTCCACACGTGGACACCTTTATCCCCGCATAAAAGAGGTTTACAACCCATAGGGCAGTCTTCCCTCACGCTACTTGGCTGGTTCAGCCTT…
OTU811_Oscillibacter	Oscillibacter ruminantium GH1	CTGTTTGCTCCCCACGCTTTCGCGCCTCACCGTCAGTTGTCGTCCAGTCATCCGCCTTCGCCACTGGTGTTCCTCCTTATATCTACGCATTTCACCGCTACACAAGGAATTCCGATGACCTCTCCGATACTCAAGAAAAGCAGTTTCAAATGCAGTTTGGAGGTTGAGCCTCCAGATTTCACATCTGACTTGCCTTCCCGGCTACACGCCCTTTACACCCAGTAAATCCGGACAACGCTTGCCACCTACGTATTACCGCGGCTGCTGGCACGTAGTTAGCCGTGGCTTGTTTTCAGGGTACCGTCTTCTACTCTTCCCCTGTCAAAGAAGTTTACAACCCGAAAGCCTTCTTCCTTCACGCGGCGTTGCTGGGTCAGACTTGCGTCCATTGCCCAATAT…
OTU812_Turicibacter	Turicibacter sanguinis strain MOL361	CTGTTTGCTCCCCACGCTTTCGCGCCTCAGTGTCAGTTGCAGACCAGGAAGCCGCCTTCGCCACTGGTGTTCCTCCATATCTCTACGCATTTCACCGCTACACATGGAATTCCACTTCCCTCTTCTGCACTCAAGTCAACCAGTTTCCAATGACCCTCCACGGTTAAGCCGTGGGCTTTCACATCAGACTTAATTAACCACCTGCGCGCTCTTTACGCCCAATAATGCCGGATAACGCTTGCCACCTACGTATTACCGCGGCTGCTGGCACGTAGTTAGCCGTGGCTTTCTCATAAGGTACCGTCAATTGATAGTCATTTCCTCCTATCACCCTTCTTCCCTTATAACAGAATTTTACAACCCGAAGGCCTTCTTCATTCACGCGGCGTTGCTCGGTCA…
OTU813_Lachnospiraceae_unclassified	Butyrivibrio fibrisolvens strain ATCC 19171	CTGTTTGCTACCCACGCTTTCGAGCCTCAACGTCAGTTACAGTCCAGTGAGCCGCCTTCGCCGCCGGTGTTCTTCCTGATATCTGCGCATTTCACCGCTACACCAGGAATTCCGCTCACCCCTCCTGCACTCCAGTCAGGCAGTTTCCAATGCAGTCCCGCGGTTGAGCCTCGGGCTTTCACATCAGACTTACCTCTCCGTCTGCGCTCCCTTTACACCCAGTAAATCCGGATAACGCTTGCCCCCTACGTATTACCGCGGCTGCTGGCACGTAGTTAGCCGGGGCTTCTTATGCAGGTACCGTCATCTCCCTTGCGGGCCTTTCTTCCCTGCTGATAGAGCTTTACATACCGAAATACTTCTTCACTCACGCGGCGTCGCTGCATCAGGCTTGCGCCC…
OTU814_Clostridiales_unclassified	Emergencia timonensis strain SN18	CTGTTTGCTCCCCACGCTTTCGTGCCTCAGTGTCAGTTTCAGTCCAGAAAGCCGCCTTCGCCACTGGTGTTCCTCCTAATATCTACGCATTTCACCGCTACACTAGGAATTCCGCTTTCCCCTCCTGCACTCAAGTCAATCAGTTCGAAAGGCGAACTACGGTTAAGCCCTAGCCTTAAACCTCTCGCTTAATTGACCACCTACGCACTCTTTACGCCCAATAATTCCGGATAACGCTCGCCCCCTACGTATTACCGCGGCTGCTGGCACGTAGTTAGCCGGGGCTTCCTCCATGGGTACCGTCATTATCTTCCCCAAGGACAGAAGTTTACGATCCGAAGACCTTCATCCTTCACGCGGCGTTGCTGCATCAGGCTTTCGCCCATTGTGCAATATTCC…
OTU815_Firmicutes_unclassified	Desulfohalotomaculum tongense strain TGB60-1	CTGTTCGCTCCCCCAGCTTTCGCGCCTCAGCGTCAGTTACAGTCCAGAAAGCCGCCTTCGCCACCGGTATTCCTCCCAATATCTACGCATTTCACCGCTACACTGGGAATTCTACTTTCCTCTCCTGCACTCTAGTCCGCCAGTTTTGGACGTCGCCCCCCAGTTGAGCCGGGGTATTTCACGTCCAACTTAACGATCCGCCTACGCGCCCTTTACGCCCAGTAATTCCGGACAACGCTCGCCACCTACGTATTACCGCGGCTGCTGGCACGTAGTTAGCCGTGGCTTCCTCCAGTGGTACCGTCACTTTCTTCGTCCCACTAGACAGAGCTTTACGACCCGAAGGCCTTCTTCGCTCACGCGGCGTCGCTCGGTCAGGCTTTCGCCCATTGCCGAATA…
OTU816_Lachnospiraceae_unclassified	[Eubacterium] hallii strain ATCC 27751	CTGTTTGCTCCCCACGCTTTCGTGCCTCAGTGTCAGTCCCGGTCCAGCAGGCCGCCTTCGCCACCGGTGTTCTTCCTAATATCTACGCATTTCACCGCTACACTAGGAATTCCGCCTGCCCCTCCCGGTCTCAAGCCACCCAGTTTCCAATGCAGCTCCGGGGTTAAGCCCCGGTATTTCACATCAGACTTACATGGCCACCTACGCACCCTTTACACCCAGTAAATCCGGATAACGCTTGCTCCATACGTATTACCGCGGCTGCTGGCACGTATTTAGCCGGAGCTTCTTAGTCAGGTACCGTCATCATCTTCCCTGCTGATAGGGCTTTACATATCGAAATACTTCTTCACCCACGCGGCGTTGCTGCATCAGGGTTTCCCCCATTGTGCAATATCC…
OTU817_Odoribacter	Culturomica massiliensis strain Marseille-P2698 16	CTGTTCGCTACCCATGCTCTCGTGCATCAGCGTCAGACTCAGTCTGGTAAGCTGCCTTCGCTATCGGTGTTCTAAGTTATATCTATGCATTTCACCGCTACTTAACTTATTCCGCCTACCTCGTCTGTTCTCTAGCTCTACAGTATTAATGGCGTAGTGAGGTGAAGCCCCAATATTTTACCACTAACTTATAATGCCGCCTACGCACCCTTTAAACCCAATAAATCCGGATAACGCTCGCATCCTCCGTATTACCGCGGCTGCTGGCACGGAGTTAGCCGATGCTTATTCGTATGGTACTGTCATCACTCTACTCGTAAAGCTTATTCCCCCCATACAAAAGAGGTTTACAACCCATAGGGCAGTCATCCCTCACGCGACTTGGCTGGTTCAGGCTCT…
OTU818_Bacteroidetes_unclassified	Spongiimonas flava strain J36A-7	CTGTTCGATCCCCACGCTTTCGTGCCTCAGCGTCAGTTACCGCTTCGTGAGGTGTCTTCACAATCGGCGTTCTGTGTAATATCTATGCATTTCACCGCTACACTACACATTCCCCCCACGGCAACGGCACTCCAGACAACCAGTATCAACTGCACTTCCCGCGTTAAGCGCGGGCATTTCACAGCTGACTTAATCGTCCGCCTACGCACCCTTTAAACCCAATAAATCCGGATAACGCTCGCATCCTCCGTATTACCGCGGCTGCTGGCACGGAGTTAGCCGATGCTTATTCGCCAGGTACTCTCGTCGGACCACGCGTGGCCCTTATTGCTCCCTGACAAAAGAAGTTTACGACCCATAGGGCCTTCGTCCTTCACGCGGCATGGCTGGATCAGAGTT…
OTU819_Lachnospiraceae_unclassified	Stomatobaculum longum strain ACC2	CTGTTCGCTCCCCACGCTTTCGGGCCTCAACGTCAGTCTCTGTCCAGCAGGCCGCCTTCGCCACCGGTGTTCTTCCTGATATCTACGCATTTCACCGCTACACCAGGAATTCCGCCTGCCCCTCCAGTACTCTAGACACGCAGTTCCAAATGCACTCCCGCAGGTAAGCCGCGGGCTTTCACATCTGGCTTGCATCTCCGTCTGCGCCCCCTTTACACCCAGTAAATCCGGATAACGCTTGCCCCCTACGTATTACCGCGGCTGCTGGCACGTAGTTAGCCGGGGCTTCTTACTCAGGTACCGTCATCATCGTCCCTGCTGATAGGGCTTTACATACCGAAATACTTCTTCACCCACGCGGCGTCGCTGCATCAGGGTTTCCCCCATTGTGCAATATCC…
OTU820_Clostridiales_unclassified	Christensenella massiliensis strain Marseille-P243	CTGTTTGCTCCCCACGCTTTCGTGCCTCAGTGTCAGTTACAGTCCAGAAAGCCGCCTTCGCCACTGGTGTTCCTCCTAATATCTACGCATTTCACCGCTACACTAGGAATTCCGCTTCCCTCTCCTGCACTCTAGTCCGCCAGTATTGGATGCAGACCCCAAGTTAAGCCCGGGGATTTCACATCCAACTTAGTAGACCACCTACGCACCCTTTACGCCCAGTAATTCCGGACAACGCTCGCCCCCTACGTATTACCGCGGCTGCTGGCACGTAGTTAGCCGGGGCTTCCTCCTTGGCTACCGTCACTTCTTCGTCACCAAGGACAGAGGTTTACAACCCGAAAGCCTTCTTCCCTCACGCGGCGTTGCTGGGTCAGGCTTGCGCCCATTGCCCAATAT…
OTU821_Firmicutes_unclassified	Hungateiclostridium thermocellum strain ATCC 27405	CTGTTTGCTCCCCACGCTTTCGTGCCTCAGTGTCAGTTACAGTCCAGCAAGTCGCCTTCGCCTCTGGTGTTCCTCCTAATATCTACGCATTCCACCGCTACACTAGGAATTCCACTTGCCCCTCCTGCACTCAAGTCCGTCAGTCTTAGCCGTAGCGCCGGAGTTGAGCCCCGGAATTTCACGGCTAACTTGACAGACCACCTACGCACCCTTTACGCCCAGTCATTCCGGACAACGCTTGCCACCTACGTATTACCGCGGCTGCTGGCACGTAGTTAGCCGTGGCTTGCTCTTGGGGTACCGTCACTTTCTTCGTCCCCCATCACAGAACTTTACAATCCGAAGACCTTCTTCATTCACGCGGTGTTGCTGGGTCAGAGTTGCCTCCATTGCCCAATA…
OTU822_Dialister	Dialister invisus strain JCM 17566	CTGTTTGCTCCCCACGCTTTCGCGCCTCAGCGTCAGTTTTCGTCCAGAAAGTCGCCTTCGCCACCGGTGTTCTTCCTAATCTCTACGCATTTCACCGCTACACTAGGAATTCCACTTTCCTCTCCGATACTCCAGCTTCCCAGTTTCCTTCCCATCACGGGGTTAAGCCCCGCACTTTTAAGAGGGACTTGGGAAGCCGCCTGCGCGCGCTTTACGCCCAATAATTCCGGACAACGCTTGCCACCTACGTATTACCGCGGCTGCTGGCACGTAGTTAGCCGTGGCTTGCTTTTCCGGTACCGTCAATGCAGTTTGTTCTTCGCACTCTGCCTTTTCGTCCCGGATCACAGAGTTTTACAACCCGAAGGCCGTCATCACTCACGCGGCGTTGCTCCGTCA…
OTU823_Bacteroidetes_unclassified	Anaerophaga thermohalophila DSM 12881 strain Fru22	CTGTTTGATCCCCACGCTTTCGTGCCTCAGCGTCAATAGCTGCTTCGTGAGATGCCTTCGCAATCGGTGTTCTGAGTAATATCTATGCATTTCACCGCTACACTACTCATTCCTCCCACGGCAACAGTATTCCAGTCAGGAAGTATCAAAGGCAGTTCCTGAGTTAAGCTCAGGTATTTCACCCCTGACTTTCCTGACAGCCTACGCACCCTTTAAACCCAATAAATCCGGATAACGCTTGCATCCTCCGTATTACCGCGGCTGCTGGCACGGAGTTAGCCGATGCTTATTCGTAATGTACTCTCATCGGTGTACACGTACACCTTATTGCTCCACTACAAAAGAAGTTTACAACCCATAGGGCCTTATTCCTTCACGCGGCATGGCTGGTTCAGACTT…
OTU824_Streptobacillus	Streptobacillus ratti strain OGS16	CTGTTTGCTCCCCTAGCTTTCGCACTTCAGCGTCAGTTTCTGTCCAGTGAGCTATCTTCATCATCGGCATTCCTACACATATCTACGAATTTCACCTCTACTCGTGTAGTTCCGCCCACCTCTCCAGTACTCTAGTCATTCAGTTTTGTAGGCAAGCTTATGGTTGAGCCATAAGTTTTCACCTTCAACTTGATTGACCGCCTAGATGCCCTTTAAGCCCAATAATTCCGGATAACGCTTGCGACATACGTATTACCGCGGCTGCTGGCACGTATTTAGCCGTCGCTTATTCTTTAGGTACCGTCATTTCTTTCTTCCCTAACAAAAGCACTTTACAATCCGAAGACCTTCTTCGTGCACACAGAATTGCTGGATCAGAGTTCCCTCCATTGTCCAATA…
OTU825_Proteobacteria_unclassified	Bdellovibrio bacteriovorus strain HD100	CTGTTTGATCCCCATGCTTTCGTGTCTCAGTGTCAGTACTCGACCAGGTAGCCGCCTTCGCCACCGGTGTTCCTCCAGATATCTACGTATTTCACCACTACACCTGGAATTCCACTACCCTCTTCGGTACTCAAGCCACGCAGTATCAAGTGCACTTCCCGGGTTGAGCCCGGGGCTTTCACACCTGACTTACATGGCCACCTACACACCCTTTACGCCCAATGATTCCGAACAACGCTAGGACCCCTCGTATTACCGCGGCTGCTGGCACGAAGTTAGCCGGTCCTTCCTCGAATGGTACCGTCATTTTTTTCTTCCCATTCAACAGAGCTTTACGACCCTAAGGCCTTCATCACTCACGCGGCGTCGCTGCGTCAGACTTTCGTCCATTGCGCAATA…
OTU826_Porphyromonadaceae_unclassified	Muribaculum intestinale strain YL27	CTGTTCGATACCCACGCTTTCGTGCTTCAGCGTCAGTTGGGCGCCGGTATGCTGCCTTCGCAATCGGAGTTCTGCGTGATATCTATGCATTTCACCGCTACACCACGCATTCCGCATACTTCTCGCCCACTCAAGAACGCCAGTTTCAACGGCGGAGCGAGGTTGAGCCCCGCGATTTTACCGCTGACTTGGCATTCCGCCTACGCACCCTTTAAACCCAATAAATCCGGATAACGCTCGCATCCTCCGTATTACCGCGGCTGCTGGCACGGAGTTAGCCGATGCTTTTTCTTCAGGTACTCTCAGTCCGGCTACACGTAGCCGGCGTTGCTCCCTGACAAAAGAGGTTTACAACCCATAGGGCAGTCTTCCCTCACGCGACTTGGCTGGTTCAGGCGT…
OTU827_Victivallis	Victivallis vadensis ATCC BAA-548 strain Cello 16S	CTGTTTGCTCCCCACGCTTTCGTCCTTCAGAGTCGGTTAAAGTCCAGTAAGCTGCCTTCGCTCTCGGTGTTCTACCAAATATCTACGCATTCCACCGCTACACTTGGTATTCCGCTTACCTCTCCAGTACCCTAGTCCATCAGTCTACAGGGCAGTTCGGGAGTTGAGCTCCCGGATTTCACCCCGCATTTAACGAACCTCCTAAAGACCCTTTACGCCCAATAAATCCGAACAACGCTCGCCACCTACGTATTACCGCGGCTGCTGGCACGTAGTTAGCCGTGGCTTCCTTCACCGGTACCGTCATAGTTTCGTCCCGGTTGACAGCGCTTTACAATCCGAAGACCTTCATCACGCACGCGGCATTGCTGGGTCACGCTTTCGCGCATTGCCCAAGAT…
OTU828_Coriobacteriaceae_unclassified	Enorma massiliensis phI	CTGTTCGCTCCCCCGGCTCTCGCGCCTCAGCGTCAGTGCCCGCCCAGATGGCCGCCTTCGCCACCGGTGTTCCTCCCGATATCTGCGCATTCCACCGCTACACCGGGAGTTCCGCCATCCCCTGCGGGACTCAAGCCCGGCGGTTTCGGGGGCAGGCACGGGGTTGGGCCCCGTGTTTTCACCCCCGACCTGCCGGGCCGCCTACGCGCGCTTTACGCCCAATGAATCCGGACAACGCTCGCCCCCTCCGTATTACCGCGGCTGCTGGCACGTAGTTAGCCGGGGCTTCTTCTGCGGGTACAGTCACGATCGTCCCCGCTGAAAGCGGTTTACGGCCCGAGGGCCTCCTTCCCGCACGCGGCGTCGCTGCGTCAGGCTTTCGCCCATTGCGCAATATTC…
OTU829_Clostridiales_unclassified	Emergencia timonensis strain SN18	CTGTTTGCTCCCCACGCTTTCGTGCCTCAGTGTCAGTTACAGTCCAGAAAGCCGCCTTCGCCACTGGTGTTCCTCCTAATATCTACGCATTTCACCGCTACACTAGGAATTCCGCTTTCCTCTCCTGCACTCAAGCAACCCAGTTCGCAAGGCGAACTACAGTTAAGCTGTAGCCTTAAACCCTGCGCTTAGGCCGCCACCTACGCACCCTTTACGCCCAATGATTCCGGATAACGCTCGCCCCCTACGTATTACCGCGGCTGCTGGCACGTAGTTAGCCGGGGCTTCCTCCAAGGGTACCGTCATTTTTTTCTTCCCCAAGGACAGAGCTTTACGACCCAAAGGCCTTCATCGCTCACGCGGCGTTGCTGGGTCAGGGTTTCCCCCATTGCCCAATAT…
OTU830_Synergistaceae_unclassified	Fretibacterium fastidiosum strain SGP1	CCGTTTGCTCCCCTGGCTTTCGCACCTCAGCGTCAGTTACCGTCCAGCAAGTCGCCTTCGCCACCGATGTTCTTCCCAATATCTACGCATTTCACCGCTACACTGGGAATTCCACTTGCCTCTACGGCACTCCAGCACCTCAGTCTCAACTGCATAACACGGTTAAGCCGCATCCTTTAACAGCTGACTTGAAGCACAGCCTGCGTGCCCTTTACGCCCAGTAATTCCGGACAACGCTCGCCCCCTACGTATTACCGCGGCTGCTGGCACGTAGTTAGCCGGGGCTTATTCATGTGGTACCGTCACTTACTTCTTCCCACATAAAAGAACTTTACGACCCGAAGGCCTTCTTCGTTCACGCGGCGTCGCTGGGTCAGGATTTCTCCCATTGCCCAATAT…
OTU831_Campylobacter	Campylobacter showae strain ATCC 51146	CTGTTTGCTCCCCACGCTTTCACGCCTTAGCGTCAGTTAAGTTCCAGCAGATCGCCTTCGCAATGGGTATTCCTGGTGATCTCTACGGATTTTACCCCTACACCACCAATTCCATCTACCTCTCCCTCACTCTAGATTATCAGTTTCCCAAGCAGTTTAACGGTTGAGCCGTTAGATTTCACTCAAGACTTGATAATCCGCCTACGCGTCCTTTACGCCCAGTGATTCCGAGTAACGCTTGCACCCCCCGTATTACCGCGGCTGCTGGCACGGAGTTAGCCGGTGCTTATTCCTTGGGTACCGTCATAATTCTTTCCCAAGAAAAGGAGTTTACGCTCCGAAAAGTGTCATCCTCCACGCGGCGTTGCTGCTTCAGGGTTTCCCCCATTGAGCAATATT…
OTU832_Lachnospiraceae_unclassified	Howardella ureilytica strain GPC 589	CTGTTCGCTCCCCACGCTTTCGAGCCTCAGCGTCAGTTACAGTCCAGCAGGCCGCCTTCGCCGCCGGTGTTCCTCCTGATATCTACGCATTTCACCGCTACACCAGGAATTCCGCCTGCCCCTCCTGCACTCTAGCTGTACAGTTTCGAGAGCAGTCTCGGGGTTGAGCCCCGAGTTTTCACTCCCGACTTGTACTGCCGCCTACGCTCCCTTTACACCCAGTAAATCCGGATAACGCTTGCCCCATACGTATTACCGCGGCTGCTGGCACGTATTTAGCCGGGGCTTCTTAGTCAGGTACCGTCATTATCTTCCCTGCTGATAGAGCTTTACATACCGAAATACTTCTTCACTCACGCGGCGTCGCTGCATCAGGGTTTCCCCCATTGTGCAATATTC…
OTU833_Pasteurellaceae_unclassified	Mannheimia caviae strain T138021-75	CTGTTTGCTCCCCACGCTTTCGCACATGAGCGTCAGTACATTCCCAAGGGGCTGCCTTCGCCTTCGGTATTCCTCCACATCTCTACGCATTTCACCGCTACACGTGGAATTCTACCCCTCCCTAAAGTACTCTAGTTGACCAGTATGAAATGCAATTCCTAGGTTAAGCCCAGGGCTTTCACACCTCACTTAATCAACCGCCTGCGTGCCCTTTACGCCCAGTTATTCCGATTAACGCTCGCACCCTCCGTATTACCGCGGCTGCTGGCACGGAGTTAGCCGGTGCTTCTTCTGTAGTTAACGTCAATCAAACTTGCTATTAACAAGTTTGCCTTCCTCGCTACCGAAAGAACTTTACAACCCGAAGGCCTTCTTCATTCACGCGGCATGGCTGCATCA…
OTU834_Lentisphaeria_unclassified	Victivallis vadensis ATCC BAA-548 strain Cello 16S	CTGTTTGCTCCCCACGCTTTCGTCCATGAGAGTCAGTGACCGGCCAGTAAGCTGCCTTCGCTTTCGGTGTTCTTCCAGATATCTAAGCATTCCACCGCTACACCTGGAATTCCGCTTACCTCTCCAGTACTCTAGTTGATCAGTCTTCAAGGCAGTTCCGGAGTTGAGCTCCGGGATTTCACCCCAAATTTAACCAACCTCCTACGGACCCTTTACGCCCAATAAATCCGAACAACGCTCGCCACCTACGTATTACCGCGGCTGCTGGCACGTAGTTAGCCGTGGCTTCCTTCCCCGGTACCGTCATTTATTCGTCCCGGGTGACAGCCGTTTACGATCCGAAGACCTTCATCCGGCACGCGGCATCGCTCCGTCACGCTTTCGCGCATTGCGGAAGAT…
OTU835_Lachnospiraceae_unclassified	[Eubacterium] hallii strain ATCC 27751	CTGTTTGCTCCCCACGCTTTCGAGCCTCAGCGTCAGTCTCAGTCCAGCAGGCCGCCTTCGCCACCGGTGTTCTTCCTAATATCTACGCATTTCACCGCTACACTAGGAATTCCGCCTGCCTCTCCTGCACTCAAGCTACGCAGTTTCAAATGCAGTCCCGGGGTTAAGCCCCGGGCTTTCACATCTGACTTGCATAGCCGCCTACGCTCCCTTTACACCCAGTAAATCCGGATAACGCTTGCACCATACGTATTACCGCGGCTGCTGGCACGTATTTAGCCGGTGCTTCTTAGTCAGGTACCGTCATCATCTTCCCTGCTGATAGAGCTTTACATACCGAAATACTTCTTCACTCACGCGGCGTCGCTGGATCAGGGTTTCCCCCATTGTCCAATATTC…
OTU836_Desulfovibrio	Desulfovibrio simplex strain JCM 16812	CTGTTTGCTCCCCACGCTTTCGCGCCTCAGCGTCAATACCGGTCCAGGTGGCCGCCTTCGCCACTGATGTTCCTCCAGATATCTACGGATTTCACTCCTACACCTGGAATTCCGCCACCCTCTCCCGGATTCAAGTCGCGCAGTATCAAGGGCTGTTCCACGGTTGAGCCGTGGGATTTCACCCCCAACTTACACAACAGCCTACGCGCGCTTTACGCCCAGTAATTCCGATTAACGCTCGCGCCCTCCGTATTACCGCGGCTGCTGGCACGGAGTTAGCCGGCGCTTCCTTTGGAGGTACCGTCAACGCATGGCTGATTGGCGCCATGCGCTTTCTTCCCTCCTGACAGAGGTTTACGATCCGAAAACCTTCATCCCTCACGCGGCGTCGCTGCGTCA…
OTU837_Clostridia_unclassified	Christensenella minuta strain YIT 12065	CTGTTTGCTCCCCACGCTTTCGTGCCTCAGCGTCAGTTACAGTCCAGAAAGCCGCCTTCGCCACTGGTGTTCCTCCTAATATCTATGCATTTCACCGCTACACTAGGAATTCCACTTTCCTCTCCTGTACTCAAGTCACCCAGTATCAGATGCACCCCCCAAGTTAAGCCCGGGTATTTCACATCTGACTTAAATGACCGCCTACGCACCCTTTACGCCCAGTGATTCCGGACAACGCTCGCTCCCTACGTATTACCGCGGCTGCTGGCACGTAGTTAGCCGGAGCTTCCTCCCTGGGTACCGTCATCTTCTTCGTCCCCAAGGACAGAGGTTTACAACCCGAAGGCCTTCATCCCTCACGCGGCGTTGCTGGGTCAGGGTTGCCCCCATTGCCCAATA…
OTU838_Lachnospiraceae_unclassified	[Clostridium] scindens strain ATCC 35704	CTGTTTGCTCCCCACGCTTTCGAGCCTCAACGTCAGTATCCGTCCAGCAGGCCGCCTTCGCCACCGGTGTTCCTCCTGATATCTACGCATTTCACCGCTACACCAGGAATTCCGCCTGCCCCTCCAGTACTCTAGAAAAGAAGTTCCAAATGCAGGTCCGGGGTTGAGCCCCGGATTTTCACATCTGGCTTTCCTCTCCGTCTACGCTCCCTTTACACCCAGTGAATCCGGATAACGCTTGCCCCATACGTATTACCGCGGCTGCTGGCACGTATTTAGCCGGGGCTTCTTAGTCAGGTACCGTCATTTTCTTCCCTGCTGATAGGAGTTTACATACCGAAATACTTCTTCCTCCACGCGGCGTCGCTGCATCAGGGTTCCCCCCATTGTGCAATATCC…
